# Supplementary material for: Pan-Cancer Molecular Patterns and Biological Implications Associated with a Tumor-Specific Molecular Signature
Source: Cells. 2020 Dec 31;10(1):45. doi: 10.3390/cells10010045 (PMC7823585; doi:10.3390/cells10010045)
Supplement: Supplementary file 1 [file cells-10-00045-s001.zip › Table S3.xlsx]

## Sheet: Sheet1
Table S3. PAM50 and C1/C2 classification in TCGA data
Unclassified samples are those with insufficient classification confidence according to PBCMC uncertainty analysis.
TCGA cohort	number of classified samples per subtype				unclassified samples according to uncertainty assessment		number of samples per class
	Basal	Her2e	LumA	LumB	unclassified (n)	unclassified (%)	C1	C2
BRCA	208	120	257	131	251	26	257	459
LUAD	46	12	135	14	258	55.5	135	72
THYM	0	2	30	13	59	56.7	30	15
LGG	13	7	131	23	266	60.5	131	43
LIHC	18	6	93	10	201	61.3	93	34
ACC	2	2	22	0	43	62.3	22	4
PAAD	11	11	35	2	99	62.7	35	24
PRAD	13	27	61	44	247	63	61	84
KICH	4	1	13	3	36	63.2	13	8
READ	3	6	19	2	53	63.9	19	11
BLCA	33	11	74	9	245	65.9	74	53
KIRC	37	26	76	17	312	66.7	76	80
PCPG	2	9	25	7	89	67.4	25	18
UCEC	5	9	28	4	102	68.9	28	18
GBM	1	3	31	4	93	70.5	31	8
ESCA	11	12	23	0	113	71.1	23	23
KIRP	12	8	50	5	188	71.5	50	25
LAML	4	2	33	4	109	71.7	33	10
SKCM	2	3	16	4	64	71.9	16	9
STAD	11	17	66	7	261	72.1	66	35
SARC	5	1	49	5	169	73.8	49	11
COAD	10	12	38	4	181	73.9	38	26
CHOL	0	0	6	1	21	75	6	1
MESO	4	2	13	0	57	75	13	6
OV	5	5	42	11	194	75.5	42	21
THCA	23	13	60	11	330	75.5	60	47
TGCT	1	11	20	1	102	75.6	20	13
UVM	2	0	13	1	52	76.5	13	3
LUSC	13	5	64	12	342	78.4	64	30
HNSC	11	10	63	10	346	78.6	63	31
DLBC	2	0	6	0	35	81.4	6	2
UCS	1	1	5	0	43	86	5	2
CESC	11	5	12	6	225	86.9	12	22
