# Supplementary material for: Pan-Cancer Molecular Patterns and Biological Implications Associated with a Tumor-Specific Molecular Signature
Source: Cells. 2020 Dec 31;10(1):45. doi: 10.3390/cells10010045 (PMC7823585; doi:10.3390/cells10010045)
Supplement: Supplementary file 1 [file cells-10-00045-s001.zip › Table S4.xlsx]

## Sheet: Sheet1
Table S4. C1/C2 classification by sample
Only samples with sufficient classification confidence are shown
Sample ID	Database	Cohort	Class
TCGA.OR.A5J1.01A.11R.A29S.07	TCGA	ACC	C1
TCGA.OR.A5J6.01A.31R.A29S.07	TCGA	ACC	C1
TCGA.OR.A5JD.01A.11R.A29S.07	TCGA	ACC	C1
TCGA.OR.A5JF.01A.11R.A29S.07	TCGA	ACC	C1
TCGA.OR.A5JI.01A.11R.A29S.07	TCGA	ACC	C1
TCGA.OR.A5JM.01A.11R.A29S.07	TCGA	ACC	C2
TCGA.OR.A5JV.01A.11R.A29S.07	TCGA	ACC	C1
TCGA.OR.A5JW.01A.11R.A29S.07	TCGA	ACC	C1
TCGA.OR.A5JX.01A.11R.A29S.07	TCGA	ACC	C1
TCGA.OR.A5KO.01A.11R.A29S.07	TCGA	ACC	C2
TCGA.OR.A5L3.01A.11R.A29S.07	TCGA	ACC	C1
TCGA.OR.A5L5.01A.11R.A29S.07	TCGA	ACC	C1
TCGA.OR.A5L6.01A.11R.A29S.07	TCGA	ACC	C2
TCGA.OR.A5L8.01A.11R.A29S.07	TCGA	ACC	C1
TCGA.OR.A5LA.01A.11R.A29S.07	TCGA	ACC	C1
TCGA.OR.A5LB.01A.11R.A29S.07	TCGA	ACC	C1
TCGA.OR.A5LC.01A.11R.A29S.07	TCGA	ACC	C2
TCGA.OR.A5LH.01A.11R.A29S.07	TCGA	ACC	C1
TCGA.OR.A5LK.01A.11R.A29S.07	TCGA	ACC	C1
TCGA.OR.A5LL.01A.11R.A29S.07	TCGA	ACC	C1
TCGA.OR.A5LP.01A.11R.A29S.07	TCGA	ACC	C1
TCGA.OR.A5LR.01A.11R.A29S.07	TCGA	ACC	C1
TCGA.OU.A5PI.01A.12R.A29S.07	TCGA	ACC	C1
TCGA.PA.A5YG.01A.11R.A29S.07	TCGA	ACC	C1
TCGA.PK.A5H9.01A.11R.A29S.07	TCGA	ACC	C1
TCGA.PK.A5HA.01A.11R.A29S.07	TCGA	ACC	C1
TCGA.4Z.AA7N.01A.11R.A39I.07	TCGA	BLCA	C1
TCGA.4Z.AA7R.01A.11R.A39I.07	TCGA	BLCA	C2
TCGA.4Z.AA80.01A.11R.A39I.07	TCGA	BLCA	C2
TCGA.4Z.AA82.01A.11R.A39I.07	TCGA	BLCA	C2
TCGA.4Z.AA83.01A.11R.A39I.07	TCGA	BLCA	C1
TCGA.5N.A9KM.01A.11R.A42T.07	TCGA	BLCA	C1
TCGA.BL.A3JM.01A.12R.A21D.07	TCGA	BLCA	C2
TCGA.BT.A20J.01A.11R.A14Y.07	TCGA	BLCA	C2
TCGA.BT.A20Q.01A.11R.A14Y.07	TCGA	BLCA	C1
TCGA.BT.A20T.01A.11R.A14Y.07	TCGA	BLCA	C1
TCGA.BT.A20V.01A.11R.A14Y.07	TCGA	BLCA	C2
TCGA.BT.A2LA.01A.11R.A18C.07	TCGA	BLCA	C2
TCGA.BT.A42C.01A.11R.A23N.07	TCGA	BLCA	C2
TCGA.BT.A42E.01A.11R.A23W.07	TCGA	BLCA	C2
TCGA.C4.A0F0.01A.12R.A10U.07	TCGA	BLCA	C2
TCGA.CF.A1HS.01A.11R.A13Y.07	TCGA	BLCA	C2
TCGA.CF.A27C.01A.11R.A16R.07	TCGA	BLCA	C1
TCGA.CF.A47S.01A.11R.A23W.07	TCGA	BLCA	C1
TCGA.CF.A47V.01A.11R.A23W.07	TCGA	BLCA	C1
TCGA.CF.A47X.01A.31R.A23W.07	TCGA	BLCA	C1
TCGA.CF.A47Y.01A.11R.A23W.07	TCGA	BLCA	C1
TCGA.CF.A5U8.01A.11R.A28M.07	TCGA	BLCA	C1
TCGA.CF.A7I0.01A.22R.A352.07	TCGA	BLCA	C1
TCGA.CF.A9FM.01A.11R.A38B.07	TCGA	BLCA	C1
TCGA.CU.A0YN.01A.21R.A10U.07	TCGA	BLCA	C2
TCGA.CU.A0YO.01A.11R.A10U.07	TCGA	BLCA	C1
TCGA.CU.A0YR.01A.12R.A10U.07	TCGA	BLCA	C2
TCGA.CU.A3YL.01A.11R.A22U.07	TCGA	BLCA	C1
TCGA.DK.A1A6.01A.11R.A13Y.07	TCGA	BLCA	C2
TCGA.DK.A1AA.01A.11R.A13Y.07	TCGA	BLCA	C1
TCGA.DK.A1AF.01A.11R.A13Y.07	TCGA	BLCA	C1
TCGA.DK.A2HX.01A.12R.A18C.07	TCGA	BLCA	C1
TCGA.DK.A2I6.01A.12R.A18C.07	TCGA	BLCA	C2
TCGA.DK.A3IK.01A.32R.A21D.07	TCGA	BLCA	C1
TCGA.DK.A3IM.01A.11R.A20F.07	TCGA	BLCA	C2
TCGA.DK.A3IN.01A.11R.A20F.07	TCGA	BLCA	C2
TCGA.DK.A3IQ.01A.31R.A32Y.07	TCGA	BLCA	C1
TCGA.DK.A3WX.01A.22R.A22U.07	TCGA	BLCA	C2
TCGA.DK.A3X1.01A.12R.A22U.07	TCGA	BLCA	C2
TCGA.DK.A3X2.01A.11R.A22U.07	TCGA	BLCA	C2
TCGA.DK.A6AW.01A.11R.A30C.07	TCGA	BLCA	C2
TCGA.DK.A6B0.01A.11R.A31N.07	TCGA	BLCA	C1
TCGA.DK.A6B1.01A.12R.A30C.07	TCGA	BLCA	C1
TCGA.DK.A6B6.01A.11R.A30C.07	TCGA	BLCA	C1
TCGA.DK.AA6W.01A.12R.A39I.07	TCGA	BLCA	C2
TCGA.DK.AA71.01A.31R.A39I.07	TCGA	BLCA	C1
TCGA.DK.AA76.01A.11R.A39I.07	TCGA	BLCA	C2
TCGA.E7.A3Y1.01A.11R.A22U.07	TCGA	BLCA	C1
TCGA.E7.A4XJ.01A.11R.A26T.07	TCGA	BLCA	C1
TCGA.E7.A519.01A.11R.A26T.07	TCGA	BLCA	C1
TCGA.E7.A5KE.01A.11R.A28M.07	TCGA	BLCA	C2
TCGA.E7.A678.01A.11R.A30C.07	TCGA	BLCA	C1
TCGA.E7.A6MD.01A.41R.A352.07	TCGA	BLCA	C1
TCGA.E7.A6MF.01A.12R.A32O.07	TCGA	BLCA	C1
TCGA.E7.A8O7.01A.11R.A36F.07	TCGA	BLCA	C1
TCGA.FD.A3B3.01A.12R.A206.07	TCGA	BLCA	C2
TCGA.FD.A3N5.01A.11R.A21D.07	TCGA	BLCA	C2
TCGA.FD.A3SL.01A.21R.A22U.07	TCGA	BLCA	C1
TCGA.FD.A3SN.01A.12R.A22U.07	TCGA	BLCA	C2
TCGA.FD.A3SQ.01A.21R.A22U.07	TCGA	BLCA	C1
TCGA.FD.A3SS.01A.12R.A22U.07	TCGA	BLCA	C2
TCGA.FD.A43S.01A.21R.A23W.07	TCGA	BLCA	C1
TCGA.FD.A43X.01A.11R.A23W.07	TCGA	BLCA	C1
TCGA.FD.A5BZ.01A.11R.A28M.07	TCGA	BLCA	C1
TCGA.FD.A62O.01A.11R.A30C.07	TCGA	BLCA	C1
TCGA.FD.A6TA.01A.12R.A33J.07	TCGA	BLCA	C1
TCGA.FD.A6TE.01A.12R.A33J.07	TCGA	BLCA	C2
TCGA.FD.A6TI.01A.11R.A32O.07	TCGA	BLCA	C1
TCGA.FJ.A3Z7.01A.12R.A23N.07	TCGA	BLCA	C1
TCGA.G2.A2EC.01A.11R.A180.07	TCGA	BLCA	C1
TCGA.G2.A2EF.01A.12R.A18C.07	TCGA	BLCA	C2
TCGA.G2.A2EJ.01A.11R.A180.07	TCGA	BLCA	C2
TCGA.G2.A2EK.01A.22R.A18C.07	TCGA	BLCA	C1
TCGA.G2.A3IE.01A.11R.A20F.07	TCGA	BLCA	C1
TCGA.GC.A3BM.01A.11R.A22U.07	TCGA	BLCA	C1
TCGA.GC.A3OO.01A.11R.A22U.07	TCGA	BLCA	C1
TCGA.GC.A3YS.01A.11R.A23N.07	TCGA	BLCA	C2
TCGA.GC.A4ZW.01A.11R.A26T.07	TCGA	BLCA	C2
TCGA.GD.A3OP.01A.21R.A220.07	TCGA	BLCA	C1
TCGA.GU.A42R.01A.11R.A23N.07	TCGA	BLCA	C1
TCGA.GU.A764.01A.11R.A352.07	TCGA	BLCA	C2
TCGA.GU.A766.01A.11R.A32O.07	TCGA	BLCA	C2
TCGA.GU.AATP.01A.11R.A39I.07	TCGA	BLCA	C2
TCGA.GV.A3JV.01A.11R.A220.07	TCGA	BLCA	C1
TCGA.GV.A40G.01A.11R.A23N.07	TCGA	BLCA	C2
TCGA.H4.A2HO.01A.11R.A180.07	TCGA	BLCA	C1
TCGA.HQ.A2OF.01A.11R.A26T.07	TCGA	BLCA	C2
TCGA.HQ.A5ND.01A.11R.A26T.07	TCGA	BLCA	C2
TCGA.K4.A3WU.01B.11R.A23N.07	TCGA	BLCA	C1
TCGA.K4.A4AB.01B.12R.A28M.07	TCGA	BLCA	C1
TCGA.K4.A83P.01A.11R.A352.07	TCGA	BLCA	C1
TCGA.KQ.A41P.01A.12R.A33J.07	TCGA	BLCA	C1
TCGA.KQ.A41Q.01A.11R.A33J.07	TCGA	BLCA	C2
TCGA.LC.A66R.01A.41R.A30C.07	TCGA	BLCA	C2
TCGA.LT.A8JT.01A.11R.A36F.07	TCGA	BLCA	C1
TCGA.SY.A9G0.01A.12R.A38B.07	TCGA	BLCA	C1
TCGA.UY.A78N.01A.12R.A33J.07	TCGA	BLCA	C2
TCGA.UY.A78O.01A.12R.A33J.07	TCGA	BLCA	C1
TCGA.UY.A8OC.01A.11R.A36F.07	TCGA	BLCA	C2
TCGA.UY.A9PA.01A.11R.A38B.07	TCGA	BLCA	C1
TCGA.UY.A9PF.01A.11R.A38B.07	TCGA	BLCA	C1
TCGA.XF.A8HE.01A.11R.A36F.07	TCGA	BLCA	C2
TCGA.XF.A8HH.01A.11R.A38B.07	TCGA	BLCA	C1
TCGA.XF.A8HI.01A.11R.A38B.07	TCGA	BLCA	C1
TCGA.XF.A9SH.01A.11R.A39I.07	TCGA	BLCA	C1
TCGA.XF.A9SK.01A.11R.A42T.07	TCGA	BLCA	C1
TCGA.XF.A9SL.01A.11R.A39I.07	TCGA	BLCA	C1
TCGA.XF.A9SP.01A.11R.A39I.07	TCGA	BLCA	C1
TCGA.XF.A9T6.01A.11R.A42T.07	TCGA	BLCA	C2
TCGA.XF.AAMG.01A.11R.A42T.07	TCGA	BLCA	C2
TCGA.XF.AAMJ.01A.11R.A42T.07	TCGA	BLCA	C1
TCGA.XF.AAML.01A.11R.A42T.07	TCGA	BLCA	C2
TCGA.XF.AAMR.01A.31R.A42T.07	TCGA	BLCA	C1
TCGA.XF.AAMX.01A.11R.A42T.07	TCGA	BLCA	C2
TCGA.XF.AAMY.01A.11R.A42T.07	TCGA	BLCA	C1
TCGA.XF.AAN3.01A.11R.A42T.07	TCGA	BLCA	C1
TCGA.XF.AAN8.01A.11R.A42T.07	TCGA	BLCA	C1
TCGA.YC.A8S6.01A.31R.A38B.07	TCGA	BLCA	C1
TCGA.ZF.A9R3.01A.11R.A38B.07	TCGA	BLCA	C1
TCGA.ZF.A9R5.01A.12R.A42T.07	TCGA	BLCA	C1
TCGA.ZF.A9R7.01A.11R.A38B.07	TCGA	BLCA	C1
TCGA.ZF.A9R9.01A.11R.A38B.07	TCGA	BLCA	C1
TCGA.ZF.A9RF.01A.11R.A38B.07	TCGA	BLCA	C2
TCGA.ZF.AA4N.01A.11R.A38B.07	TCGA	BLCA	C2
TCGA.ZF.AA4T.01A.11R.A38B.07	TCGA	BLCA	C2
TCGA.ZF.AA58.01A.12R.A42T.07	TCGA	BLCA	C2
TCGA.ZF.AA5N.01A.11R.A42T.07	TCGA	BLCA	C2
TCGA.3C.AALI.01A.11R.A41B.07	TCGA	BRCA	C2
TCGA.3C.AALJ.01A.31R.A41B.07	TCGA	BRCA	C2
TCGA.5L.AAT0.01A.12R.A41B.07	TCGA	BRCA	C1
TCGA.5L.AAT1.01A.12R.A41B.07	TCGA	BRCA	C1
TCGA.5T.A9QA.01A.11R.A41B.07	TCGA	BRCA	C2
TCGA.A1.A0SB.01A.11R.A144.07	TCGA	BRCA	C2
TCGA.A1.A0SD.01A.11R.A115.07	TCGA	BRCA	C1
TCGA.A1.A0SG.01A.11R.A144.07	TCGA	BRCA	C1
TCGA.A1.A0SI.01A.11R.A144.07	TCGA	BRCA	C2
TCGA.A1.A0SK.01A.12R.A084.07	TCGA	BRCA	C2
TCGA.A1.A0SM.01A.11R.A084.07	TCGA	BRCA	C2
TCGA.A1.A0SN.01A.11R.A144.07	TCGA	BRCA	C2
TCGA.A1.A0SO.01A.22R.A084.07	TCGA	BRCA	C2
TCGA.A1.A0SP.01A.11R.A084.07	TCGA	BRCA	C2
TCGA.A1.A0SQ.01A.21R.A144.07	TCGA	BRCA	C1
TCGA.A2.A04N.01A.11R.A115.07	TCGA	BRCA	C1
TCGA.A2.A04P.01A.31R.A034.07	TCGA	BRCA	C2
TCGA.A2.A04Q.01A.21R.A034.07	TCGA	BRCA	C2
TCGA.A2.A04R.01A.41R.A109.07	TCGA	BRCA	C2
TCGA.A2.A04T.01A.21R.A034.07	TCGA	BRCA	C2
TCGA.A2.A04U.01A.11R.A115.07	TCGA	BRCA	C2
TCGA.A2.A04V.01A.21R.A034.07	TCGA	BRCA	C2
TCGA.A2.A04W.01A.31R.A115.07	TCGA	BRCA	C2
TCGA.A2.A04X.01A.21R.A034.07	TCGA	BRCA	C2
TCGA.A2.A0CL.01A.11R.A115.07	TCGA	BRCA	C2
TCGA.A2.A0CM.01A.31R.A034.07	TCGA	BRCA	C2
TCGA.A2.A0CS.01A.11R.A115.07	TCGA	BRCA	C1
TCGA.A2.A0CV.01A.31R.A115.07	TCGA	BRCA	C1
TCGA.A2.A0CW.01A.21R.A115.07	TCGA	BRCA	C2
TCGA.A2.A0CX.01A.21R.A00Z.07	TCGA	BRCA	C2
TCGA.A2.A0D0.01A.11R.A00Z.07	TCGA	BRCA	C2
TCGA.A2.A0D1.01A.11R.A034.07	TCGA	BRCA	C2
TCGA.A2.A0D2.01A.21R.A034.07	TCGA	BRCA	C2
TCGA.A2.A0D3.01A.11R.A115.07	TCGA	BRCA	C1
TCGA.A2.A0D4.01A.11R.A00Z.07	TCGA	BRCA	C2
TCGA.A2.A0EM.01A.11R.A034.07	TCGA	BRCA	C1
TCGA.A2.A0EN.01A.13R.A084.07	TCGA	BRCA	C1
TCGA.A2.A0EO.01A.11R.A034.07	TCGA	BRCA	C1
TCGA.A2.A0EQ.01A.11R.A034.07	TCGA	BRCA	C2
TCGA.A2.A0EV.01A.11R.A034.07	TCGA	BRCA	C1
TCGA.A2.A0EW.01A.21R.A115.07	TCGA	BRCA	C1
TCGA.A2.A0EX.01A.21R.A034.07	TCGA	BRCA	C1
TCGA.A2.A0EY.01A.11R.A034.07	TCGA	BRCA	C2
TCGA.A2.A0ST.01A.12R.A084.07	TCGA	BRCA	C2
TCGA.A2.A0SV.01A.11R.A084.07	TCGA	BRCA	C2
TCGA.A2.A0SW.01A.11R.A084.07	TCGA	BRCA	C2
TCGA.A2.A0SX.01A.12R.A084.07	TCGA	BRCA	C2
TCGA.A2.A0SY.01A.31R.A084.07	TCGA	BRCA	C1
TCGA.A2.A0T0.01A.22R.A084.07	TCGA	BRCA	C2
TCGA.A2.A0T1.01A.21R.A084.07	TCGA	BRCA	C2
TCGA.A2.A0T2.01A.11R.A084.07	TCGA	BRCA	C2
TCGA.A2.A0T6.01A.11R.A084.07	TCGA	BRCA	C1
TCGA.A2.A0YD.01A.11R.A109.07	TCGA	BRCA	C1
TCGA.A2.A0YE.01A.11R.A109.07	TCGA	BRCA	C2
TCGA.A2.A0YF.01A.21R.A109.07	TCGA	BRCA	C2
TCGA.A2.A0YG.01A.21R.A109.07	TCGA	BRCA	C2
TCGA.A2.A0YH.01A.11R.A109.07	TCGA	BRCA	C2
TCGA.A2.A0YI.01A.31R.A10J.07	TCGA	BRCA	C1
TCGA.A2.A0YJ.01A.11R.A109.07	TCGA	BRCA	C2
TCGA.A2.A0YM.01A.11R.A109.07	TCGA	BRCA	C2
TCGA.A2.A0YT.01A.11R.A109.07	TCGA	BRCA	C2
TCGA.A2.A1FX.01A.11R.A13Q.07	TCGA	BRCA	C2
TCGA.A2.A1FZ.01A.51R.A14D.07	TCGA	BRCA	C1
TCGA.A2.A1G0.01A.11R.A13Q.07	TCGA	BRCA	C1
TCGA.A2.A1G1.01A.21R.A13Q.07	TCGA	BRCA	C2
TCGA.A2.A25B.01A.11R.A169.07	TCGA	BRCA	C2
TCGA.A2.A25C.01A.11R.A169.07	TCGA	BRCA	C2
TCGA.A2.A25E.01A.11R.A169.07	TCGA	BRCA	C2
TCGA.A2.A25F.01A.11R.A169.07	TCGA	BRCA	C2
TCGA.A2.A3KD.01A.12R.A213.07	TCGA	BRCA	C1
TCGA.A2.A3XS.01A.11R.A22U.07	TCGA	BRCA	C2
TCGA.A2.A3XT.01A.11R.A22U.07	TCGA	BRCA	C2
TCGA.A2.A3XU.01A.12R.A22U.07	TCGA	BRCA	C2
TCGA.A2.A3XV.01A.21R.A239.07	TCGA	BRCA	C2
TCGA.A2.A3XX.01A.21R.A239.07	TCGA	BRCA	C2
TCGA.A2.A3XY.01A.11R.A239.07	TCGA	BRCA	C2
TCGA.A2.A3Y0.01A.11R.A239.07	TCGA	BRCA	C2
TCGA.A2.A4RW.01A.21R.A266.07	TCGA	BRCA	C1
TCGA.A2.A4RX.01A.11R.A266.07	TCGA	BRCA	C2
TCGA.A2.A4S0.01A.21R.A266.07	TCGA	BRCA	C1
TCGA.A2.A4S2.01A.12R.A266.07	TCGA	BRCA	C1
TCGA.A2.A4S3.01A.21R.A266.07	TCGA	BRCA	C2
TCGA.A7.A0CD.01A.11R.A00Z.07	TCGA	BRCA	C1
TCGA.A7.A0CE.01A.11R.A00Z.07	TCGA	BRCA	C2
TCGA.A7.A0CH.01A.21R.A00Z.07	TCGA	BRCA	C1
TCGA.A7.A0CJ.01A.21R.A00Z.07	TCGA	BRCA	C2
TCGA.A7.A0D9.01A.31R.A056.07	TCGA	BRCA	C1
TCGA.A7.A0DA.01A.31R.A115.07	TCGA	BRCA	C2
TCGA.A7.A0DB.01A.11R.A00Z.07	TCGA	BRCA	C1
TCGA.A7.A0DC.01A.11R.A00Z.07	TCGA	BRCA	C1
TCGA.A7.A13D.01A.13R.A12P.07	TCGA	BRCA	C2
TCGA.A7.A13E.01A.11R.A12P.07	TCGA	BRCA	C2
TCGA.A7.A13F.01A.11R.A12P.07	TCGA	BRCA	C2
TCGA.A7.A13G.01A.11R.A13Q.07	TCGA	BRCA	C1
TCGA.A7.A13H.01A.11R.A22K.07	TCGA	BRCA	C1
TCGA.A7.A26E.01A.11R.A169.07	TCGA	BRCA	C1
TCGA.A7.A26F.01A.21R.A169.07	TCGA	BRCA	C2
TCGA.A7.A26G.01A.21R.A169.07	TCGA	BRCA	C2
TCGA.A7.A26H.01A.11R.A169.07	TCGA	BRCA	C1
TCGA.A7.A26I.01A.11R.A169.07	TCGA	BRCA	C2
TCGA.A7.A3J0.01A.11R.A213.07	TCGA	BRCA	C1
TCGA.A7.A3J1.01A.11R.A213.07	TCGA	BRCA	C1
TCGA.A7.A4SC.01A.12R.A266.07	TCGA	BRCA	C1
TCGA.A7.A4SD.01A.11R.A266.07	TCGA	BRCA	C2
TCGA.A7.A4SE.01A.11R.A266.07	TCGA	BRCA	C2
TCGA.A7.A4SF.01A.11R.A266.07	TCGA	BRCA	C2
TCGA.A7.A5ZV.01A.11R.A28M.07	TCGA	BRCA	C2
TCGA.A7.A5ZW.01A.12R.A29R.07	TCGA	BRCA	C1
TCGA.A7.A6VV.01A.22R.A33J.07	TCGA	BRCA	C2
TCGA.A7.A6VW.01A.21R.A33J.07	TCGA	BRCA	C2
TCGA.A7.A6VY.01A.12R.A33J.07	TCGA	BRCA	C2
TCGA.A8.A06N.01A.11R.A00Z.07	TCGA	BRCA	C2
TCGA.A8.A06O.01A.11R.A00Z.07	TCGA	BRCA	C2
TCGA.A8.A06P.01A.11R.A00Z.07	TCGA	BRCA	C1
TCGA.A8.A06T.01A.11R.A00Z.07	TCGA	BRCA	C2
TCGA.A8.A06X.01A.21R.A00Z.07	TCGA	BRCA	C2
TCGA.A8.A06Y.01A.21R.A00Z.07	TCGA	BRCA	C1
TCGA.A8.A06Z.01A.11R.A00Z.07	TCGA	BRCA	C2
TCGA.A8.A075.01A.11R.A084.07	TCGA	BRCA	C2
TCGA.A8.A076.01A.21R.A00Z.07	TCGA	BRCA	C2
TCGA.A8.A07B.01A.11R.A00Z.07	TCGA	BRCA	C2
TCGA.A8.A07C.01A.11R.A034.07	TCGA	BRCA	C2
TCGA.A8.A07G.01A.11R.A034.07	TCGA	BRCA	C1
TCGA.A8.A07I.01A.11R.A00Z.07	TCGA	BRCA	C2
TCGA.A8.A07J.01A.11R.A00Z.07	TCGA	BRCA	C1
TCGA.A8.A07L.01A.11R.A00Z.07	TCGA	BRCA	C2
TCGA.A8.A07O.01A.11R.A00Z.07	TCGA	BRCA	C2
TCGA.A8.A07P.01A.11R.A00Z.07	TCGA	BRCA	C1
TCGA.A8.A07R.01A.21R.A034.07	TCGA	BRCA	C2
TCGA.A8.A07S.01A.11R.A034.07	TCGA	BRCA	C2
TCGA.A8.A07U.01A.11R.A034.07	TCGA	BRCA	C2
TCGA.A8.A07W.01A.11R.A00Z.07	TCGA	BRCA	C2
TCGA.A8.A07Z.01A.11R.A00Z.07	TCGA	BRCA	C2
TCGA.A8.A081.01A.11R.A00Z.07	TCGA	BRCA	C2
TCGA.A8.A083.01A.21R.A00Z.07	TCGA	BRCA	C1
TCGA.A8.A084.01A.21R.A00Z.07	TCGA	BRCA	C2
TCGA.A8.A085.01A.11R.A00Z.07	TCGA	BRCA	C2
TCGA.A8.A08A.01A.11R.A32Y.07	TCGA	BRCA	C1
TCGA.A8.A08B.01A.11R.A00Z.07	TCGA	BRCA	C2
TCGA.A8.A08F.01A.11R.A00Z.07	TCGA	BRCA	C2
TCGA.A8.A08G.01A.11R.A00Z.07	TCGA	BRCA	C2
TCGA.A8.A08H.01A.21R.A00Z.07	TCGA	BRCA	C2
TCGA.A8.A08J.01A.11R.A00Z.07	TCGA	BRCA	C2
TCGA.A8.A08L.01A.11R.A00Z.07	TCGA	BRCA	C2
TCGA.A8.A08O.01A.21R.A056.07	TCGA	BRCA	C1
TCGA.A8.A08P.01A.11R.A00Z.07	TCGA	BRCA	C2
TCGA.A8.A08R.01A.11R.A034.07	TCGA	BRCA	C2
TCGA.A8.A08S.01A.11R.A034.07	TCGA	BRCA	C2
TCGA.A8.A08T.01A.21R.A00Z.07	TCGA	BRCA	C1
TCGA.A8.A08X.01A.21R.A00Z.07	TCGA	BRCA	C2
TCGA.A8.A092.01A.11R.A00Z.07	TCGA	BRCA	C2
TCGA.A8.A093.01A.11R.A00Z.07	TCGA	BRCA	C1
TCGA.A8.A094.01A.11R.A00Z.07	TCGA	BRCA	C2
TCGA.A8.A095.01A.11R.A00Z.07	TCGA	BRCA	C2
TCGA.A8.A096.01A.11R.A00Z.07	TCGA	BRCA	C2
TCGA.A8.A099.01A.11R.A00Z.07	TCGA	BRCA	C1
TCGA.A8.A09B.01A.11R.A00Z.07	TCGA	BRCA	C1
TCGA.A8.A09C.01A.11R.A00Z.07	TCGA	BRCA	C2
TCGA.A8.A09E.01A.11R.A00Z.07	TCGA	BRCA	C2
TCGA.A8.A09G.01A.21R.A00Z.07	TCGA	BRCA	C2
TCGA.A8.A09I.01A.22R.A034.07	TCGA	BRCA	C2
TCGA.A8.A09M.01A.11R.A00Z.07	TCGA	BRCA	C2
TCGA.A8.A09R.01A.11R.A00Z.07	TCGA	BRCA	C2
TCGA.A8.A09T.01A.11R.A00Z.07	TCGA	BRCA	C1
TCGA.A8.A09V.01A.11R.A034.07	TCGA	BRCA	C1
TCGA.A8.A09W.01A.11R.A00Z.07	TCGA	BRCA	C2
TCGA.A8.A09X.01A.11R.A00Z.07	TCGA	BRCA	C2
TCGA.A8.A0A2.01A.11R.A034.07	TCGA	BRCA	C1
TCGA.A8.A0A6.01A.12R.A056.07	TCGA	BRCA	C1
TCGA.A8.A0A7.01A.11R.A00Z.07	TCGA	BRCA	C2
TCGA.AC.A23C.01A.12R.A169.07	TCGA	BRCA	C1
TCGA.AC.A23E.01A.11R.A157.07	TCGA	BRCA	C1
TCGA.AC.A23H.01A.11R.A157.07	TCGA	BRCA	C2
TCGA.AC.A2B8.01A.11R.A17B.07	TCGA	BRCA	C1
TCGA.AC.A2BK.01A.11R.A21T.07	TCGA	BRCA	C2
TCGA.AC.A2FE.01A.11R.A19W.07	TCGA	BRCA	C1
TCGA.AC.A2FM.01A.11R.A19W.07	TCGA	BRCA	C1
TCGA.AC.A2FO.01A.11R.A180.07	TCGA	BRCA	C1
TCGA.AC.A2QH.01A.11R.A18M.07	TCGA	BRCA	C2
TCGA.AC.A2QI.01A.12R.A19W.07	TCGA	BRCA	C1
TCGA.AC.A2QJ.01A.12R.A19W.07	TCGA	BRCA	C2
TCGA.AC.A3BB.01A.21R.A19W.07	TCGA	BRCA	C1
TCGA.AC.A3EH.01A.22R.A22K.07	TCGA	BRCA	C1
TCGA.AC.A3HN.01A.11R.A213.07	TCGA	BRCA	C1
TCGA.AC.A3OD.01A.11R.A21T.07	TCGA	BRCA	C1
TCGA.AC.A3TN.01A.11R.A22K.07	TCGA	BRCA	C1
TCGA.AC.A3W5.01A.11R.A22K.07	TCGA	BRCA	C2
TCGA.AC.A3W7.01A.11R.A22K.07	TCGA	BRCA	C1
TCGA.AC.A3YJ.01A.11R.A22U.07	TCGA	BRCA	C1
TCGA.AC.A4ZE.01A.11R.A41B.07	TCGA	BRCA	C1
TCGA.AC.A62V.01A.11R.A31O.07	TCGA	BRCA	C2
TCGA.AC.A62X.01A.11R.A29R.07	TCGA	BRCA	C2
TCGA.AC.A6IW.01A.12R.A33J.07	TCGA	BRCA	C2
TCGA.AC.A6IX.01A.12R.A32P.07	TCGA	BRCA	C1
TCGA.AC.A7VB.01A.11R.A352.07	TCGA	BRCA	C2
TCGA.AC.A7VC.01A.11R.A352.07	TCGA	BRCA	C2
TCGA.AC.A8OP.01A.11R.A36F.07	TCGA	BRCA	C1
TCGA.AC.A8OQ.01A.11R.A41B.07	TCGA	BRCA	C2
TCGA.AC.A8OR.01A.21R.A41B.07	TCGA	BRCA	C1
TCGA.AC.A8OS.01A.12R.A41B.07	TCGA	BRCA	C1
TCGA.AN.A03X.01A.21R.A00Z.07	TCGA	BRCA	C1
TCGA.AN.A03Y.01A.21R.A00Z.07	TCGA	BRCA	C2
TCGA.AN.A04C.01A.21R.A034.07	TCGA	BRCA	C2
TCGA.AN.A04D.01A.21R.A034.07	TCGA	BRCA	C2
TCGA.AN.A0AJ.01A.11R.A00Z.07	TCGA	BRCA	C2
TCGA.AN.A0AK.01A.21R.A00Z.07	TCGA	BRCA	C2
TCGA.AN.A0AL.01A.11R.A00Z.07	TCGA	BRCA	C2
TCGA.AN.A0AR.01A.11R.A00Z.07	TCGA	BRCA	C2
TCGA.AN.A0AT.01A.11R.A034.07	TCGA	BRCA	C2
TCGA.AN.A0FF.01A.11R.A034.07	TCGA	BRCA	C2
TCGA.AN.A0FJ.01A.11R.A00Z.07	TCGA	BRCA	C2
TCGA.AN.A0FL.01A.11R.A034.07	TCGA	BRCA	C2
TCGA.AN.A0FS.01A.11R.A034.07	TCGA	BRCA	C1
TCGA.AN.A0FV.01A.11R.A00Z.07	TCGA	BRCA	C2
TCGA.AN.A0FX.01A.11R.A034.07	TCGA	BRCA	C2
TCGA.AN.A0G0.01A.11R.A034.07	TCGA	BRCA	C2
TCGA.AN.A0XL.01A.11R.A10J.07	TCGA	BRCA	C1
TCGA.AN.A0XO.01A.11R.A109.07	TCGA	BRCA	C1
TCGA.AN.A0XP.01A.11R.A109.07	TCGA	BRCA	C1
TCGA.AN.A0XR.01A.11R.A109.07	TCGA	BRCA	C2
TCGA.AN.A0XS.01A.22R.A109.07	TCGA	BRCA	C1
TCGA.AN.A0XT.01A.11R.A109.07	TCGA	BRCA	C1
TCGA.AN.A0XU.01A.11R.A109.07	TCGA	BRCA	C2
TCGA.AN.A0XV.01A.11R.A109.07	TCGA	BRCA	C1
TCGA.AO.A03L.01A.41R.A056.07	TCGA	BRCA	C2
TCGA.AO.A03N.01B.11R.A10J.07	TCGA	BRCA	C2
TCGA.AO.A03R.01A.21R.A034.07	TCGA	BRCA	C2
TCGA.AO.A03U.01B.21R.A10J.07	TCGA	BRCA	C2
TCGA.AO.A03V.01A.11R.A115.07	TCGA	BRCA	C1
TCGA.AO.A0J2.01A.11R.A034.07	TCGA	BRCA	C2
TCGA.AO.A0J3.01A.11R.A034.07	TCGA	BRCA	C2
TCGA.AO.A0J4.01A.11R.A034.07	TCGA	BRCA	C2
TCGA.AO.A0J6.01A.11R.A034.07	TCGA	BRCA	C2
TCGA.AO.A0J7.01A.11R.A034.07	TCGA	BRCA	C2
TCGA.AO.A0J8.01A.21R.A034.07	TCGA	BRCA	C1
TCGA.AO.A0JB.01A.11R.A32Y.07	TCGA	BRCA	C2
TCGA.AO.A0JE.01A.11R.A056.07	TCGA	BRCA	C2
TCGA.AO.A0JF.01A.11R.A056.07	TCGA	BRCA	C1
TCGA.AO.A0JG.01A.31R.A084.07	TCGA	BRCA	C1
TCGA.AO.A0JI.01A.21R.A056.07	TCGA	BRCA	C1
TCGA.AO.A0JJ.01A.11R.A056.07	TCGA	BRCA	C1
TCGA.AO.A0JL.01A.11R.A056.07	TCGA	BRCA	C2
TCGA.AO.A0JM.01A.21R.A056.07	TCGA	BRCA	C2
TCGA.AO.A124.01A.11R.A10J.07	TCGA	BRCA	C2
TCGA.AO.A128.01A.11R.A10J.07	TCGA	BRCA	C2
TCGA.AO.A129.01A.21R.A10J.07	TCGA	BRCA	C2
TCGA.AO.A12A.01A.21R.A115.07	TCGA	BRCA	C1
TCGA.AO.A12B.01A.11R.A10J.07	TCGA	BRCA	C2
TCGA.AO.A12C.01A.11R.A10J.07	TCGA	BRCA	C1
TCGA.AO.A12D.01A.11R.A115.07	TCGA	BRCA	C2
TCGA.AO.A12F.01A.11R.A115.07	TCGA	BRCA	C2
TCGA.AO.A12G.01A.11R.A10J.07	TCGA	BRCA	C1
TCGA.AO.A12H.01A.11R.A115.07	TCGA	BRCA	C1
TCGA.AO.A1KP.01A.11R.A13Q.07	TCGA	BRCA	C2
TCGA.AO.A1KQ.01A.11R.A13Q.07	TCGA	BRCA	C2
TCGA.AO.A1KR.01A.12R.A144.07	TCGA	BRCA	C2
TCGA.AO.A1KT.01A.11R.A13Q.07	TCGA	BRCA	C2
TCGA.AQ.A04H.01B.11R.A10J.07	TCGA	BRCA	C2
TCGA.AQ.A04J.01A.02R.A034.07	TCGA	BRCA	C2
TCGA.AQ.A04L.01B.21R.A10J.07	TCGA	BRCA	C2
TCGA.AQ.A0Y5.01A.11R.A14M.07	TCGA	BRCA	C2
TCGA.AQ.A1H2.01A.11R.A13Q.07	TCGA	BRCA	C1
TCGA.AQ.A1H3.01A.31R.A13Q.07	TCGA	BRCA	C1
TCGA.AQ.A54N.01A.11R.A266.07	TCGA	BRCA	C2
TCGA.AR.A0TP.01A.11R.A084.07	TCGA	BRCA	C2
TCGA.AR.A0TQ.01A.11R.A084.07	TCGA	BRCA	C2
TCGA.AR.A0TR.01A.11R.A084.07	TCGA	BRCA	C1
TCGA.AR.A0TS.01A.11R.A115.07	TCGA	BRCA	C2
TCGA.AR.A0TU.01A.31R.A109.07	TCGA	BRCA	C2
TCGA.AR.A0TV.01A.21R.A084.07	TCGA	BRCA	C2
TCGA.AR.A0TX.01A.11R.A084.07	TCGA	BRCA	C2
TCGA.AR.A0TY.01A.12R.A115.07	TCGA	BRCA	C2
TCGA.AR.A0U0.01A.11R.A109.07	TCGA	BRCA	C2
TCGA.AR.A0U2.01A.11R.A109.07	TCGA	BRCA	C2
TCGA.AR.A0U4.01A.11R.A109.07	TCGA	BRCA	C2
TCGA.AR.A1AH.01A.11R.A12D.07	TCGA	BRCA	C2
TCGA.AR.A1AI.01A.11R.A12P.07	TCGA	BRCA	C2
TCGA.AR.A1AJ.01A.21R.A12P.07	TCGA	BRCA	C2
TCGA.AR.A1AO.01A.11R.A12P.07	TCGA	BRCA	C2
TCGA.AR.A1AQ.01A.11R.A12P.07	TCGA	BRCA	C2
TCGA.AR.A1AR.01A.31R.A137.07	TCGA	BRCA	C2
TCGA.AR.A1AT.01A.11R.A12P.07	TCGA	BRCA	C2
TCGA.AR.A1AV.01A.21R.A12P.07	TCGA	BRCA	C1
TCGA.AR.A1AY.01A.21R.A12P.07	TCGA	BRCA	C2
TCGA.AR.A24H.01A.11R.A169.07	TCGA	BRCA	C2
TCGA.AR.A24K.01A.11R.A169.07	TCGA	BRCA	C2
TCGA.AR.A24M.01A.11R.A169.07	TCGA	BRCA	C1
TCGA.AR.A24N.01A.11R.A169.07	TCGA	BRCA	C2
TCGA.AR.A24Q.01A.12R.A169.07	TCGA	BRCA	C2
TCGA.AR.A24R.01A.11R.A169.07	TCGA	BRCA	C2
TCGA.AR.A24T.01A.11R.A169.07	TCGA	BRCA	C1
TCGA.AR.A24U.01A.11R.A169.07	TCGA	BRCA	C2
TCGA.AR.A24X.01A.11R.A169.07	TCGA	BRCA	C1
TCGA.AR.A24Z.01A.11R.A169.07	TCGA	BRCA	C2
TCGA.AR.A250.01A.31R.A169.07	TCGA	BRCA	C2
TCGA.AR.A251.01A.12R.A169.07	TCGA	BRCA	C2
TCGA.AR.A254.01A.21R.A169.07	TCGA	BRCA	C2
TCGA.AR.A256.01A.11R.A169.07	TCGA	BRCA	C2
TCGA.AR.A2LE.01A.11R.A180.07	TCGA	BRCA	C1
TCGA.AR.A2LH.01A.31R.A18M.07	TCGA	BRCA	C2
TCGA.AR.A2LK.01A.11R.A180.07	TCGA	BRCA	C2
TCGA.AR.A2LL.01A.11R.A180.07	TCGA	BRCA	C2
TCGA.AR.A2LM.01A.11R.A180.07	TCGA	BRCA	C1
TCGA.AR.A2LR.01A.12R.A18M.07	TCGA	BRCA	C2
TCGA.AR.A5QM.01A.11R.A27Q.07	TCGA	BRCA	C1
TCGA.AR.A5QN.01A.12R.A28M.07	TCGA	BRCA	C1
TCGA.AR.A5QQ.01A.11R.A28M.07	TCGA	BRCA	C2
TCGA.B6.A0I1.01A.11R.A21T.07	TCGA	BRCA	C2
TCGA.B6.A0I2.01A.11R.A034.07	TCGA	BRCA	C2
TCGA.B6.A0I5.01A.11R.A034.07	TCGA	BRCA	C1
TCGA.B6.A0I6.01A.11R.A034.07	TCGA	BRCA	C2
TCGA.B6.A0I8.01A.11R.A034.07	TCGA	BRCA	C1
TCGA.B6.A0I9.01A.11R.A034.07	TCGA	BRCA	C2
TCGA.B6.A0IH.01A.11R.A115.07	TCGA	BRCA	C1
TCGA.B6.A0IJ.01A.11R.A034.07	TCGA	BRCA	C2
TCGA.B6.A0IP.01A.11R.A034.07	TCGA	BRCA	C1
TCGA.B6.A0IQ.01A.11R.A034.07	TCGA	BRCA	C2
TCGA.B6.A0RE.01A.11R.A056.07	TCGA	BRCA	C2
TCGA.B6.A0RH.01A.21R.A115.07	TCGA	BRCA	C2
TCGA.B6.A0RL.01A.11R.A084.07	TCGA	BRCA	C2
TCGA.B6.A0RN.01A.12R.A084.07	TCGA	BRCA	C1
TCGA.B6.A0RO.01A.22R.A084.07	TCGA	BRCA	C1
TCGA.B6.A0RP.01A.21R.A084.07	TCGA	BRCA	C1
TCGA.B6.A0RS.01A.11R.A084.07	TCGA	BRCA	C2
TCGA.B6.A0RT.01A.21R.A084.07	TCGA	BRCA	C2
TCGA.B6.A0RU.01A.11R.A084.07	TCGA	BRCA	C2
TCGA.B6.A0RV.01A.11R.A084.07	TCGA	BRCA	C1
TCGA.B6.A0WT.01A.11R.A109.07	TCGA	BRCA	C1
TCGA.B6.A0WW.01A.11R.A109.07	TCGA	BRCA	C2
TCGA.B6.A0WX.01A.11R.A109.07	TCGA	BRCA	C2
TCGA.B6.A0X0.01A.21R.A115.07	TCGA	BRCA	C1
TCGA.B6.A0X1.01A.11R.A109.07	TCGA	BRCA	C2
TCGA.B6.A0X4.01A.11R.A109.07	TCGA	BRCA	C1
TCGA.B6.A0X5.01A.21R.A109.07	TCGA	BRCA	C2
TCGA.B6.A0X7.01A.11R.A10J.07	TCGA	BRCA	C1
TCGA.B6.A1KC.01B.11R.A157.07	TCGA	BRCA	C2
TCGA.B6.A1KF.01A.11R.A13Q.07	TCGA	BRCA	C2
TCGA.B6.A1KI.01A.11R.A14M.07	TCGA	BRCA	C1
TCGA.B6.A2IU.01A.32R.A18M.07	TCGA	BRCA	C1
TCGA.B6.A3ZX.01A.11R.A239.07	TCGA	BRCA	C2
TCGA.B6.A400.01A.11R.A239.07	TCGA	BRCA	C2
TCGA.B6.A402.01A.11R.A239.07	TCGA	BRCA	C2
TCGA.B6.A408.01A.12R.A24H.07	TCGA	BRCA	C1
TCGA.B6.A409.01A.11R.A24H.07	TCGA	BRCA	C2
TCGA.B6.A40B.01A.11R.A239.07	TCGA	BRCA	C1
TCGA.BH.A0AV.01A.31R.A115.07	TCGA	BRCA	C2
TCGA.BH.A0AW.01A.11R.A056.07	TCGA	BRCA	C2
TCGA.BH.A0B0.01A.21R.A115.07	TCGA	BRCA	C1
TCGA.BH.A0B2.01A.11R.A10J.07	TCGA	BRCA	C1
TCGA.BH.A0B3.01A.11R.A056.07	TCGA	BRCA	C2
TCGA.BH.A0B6.01A.11R.A19W.07	TCGA	BRCA	C1
TCGA.BH.A0B8.01A.21R.A056.07	TCGA	BRCA	C1
TCGA.BH.A0B9.01A.11R.A056.07	TCGA	BRCA	C2
TCGA.BH.A0BA.01A.11R.A056.07	TCGA	BRCA	C1
TCGA.BH.A0BG.01A.11R.A115.07	TCGA	BRCA	C2
TCGA.BH.A0BJ.01A.11R.A056.07	TCGA	BRCA	C1
TCGA.BH.A0BL.01A.11R.A115.07	TCGA	BRCA	C2
TCGA.BH.A0BM.01A.11R.A056.07	TCGA	BRCA	C1
TCGA.BH.A0BQ.01A.21R.A115.07	TCGA	BRCA	C1
TCGA.BH.A0BS.01A.11R.A12P.07	TCGA	BRCA	C1
TCGA.BH.A0BT.01A.11R.A12P.07	TCGA	BRCA	C1
TCGA.BH.A0BW.01A.11R.A115.07	TCGA	BRCA	C2
TCGA.BH.A0BZ.01A.31R.A12P.07	TCGA	BRCA	C2
TCGA.BH.A0DD.01A.31R.A12P.07	TCGA	BRCA	C2
TCGA.BH.A0DE.01A.11R.A115.07	TCGA	BRCA	C1
TCGA.BH.A0DH.01A.11R.A084.07	TCGA	BRCA	C1
TCGA.BH.A0DL.01A.11R.A115.07	TCGA	BRCA	C2
TCGA.BH.A0DO.01B.11R.A12D.07	TCGA	BRCA	C1
TCGA.BH.A0DP.01A.21R.A056.07	TCGA	BRCA	C1
TCGA.BH.A0DS.01A.11R.A056.07	TCGA	BRCA	C1
TCGA.BH.A0DT.01A.21R.A12D.07	TCGA	BRCA	C1
TCGA.BH.A0DV.01A.21R.A12P.07	TCGA	BRCA	C1
TCGA.BH.A0DZ.01A.11R.A00Z.07	TCGA	BRCA	C2
TCGA.BH.A0E0.01A.11R.A056.07	TCGA	BRCA	C2
TCGA.BH.A0E6.01A.11R.A034.07	TCGA	BRCA	C2
TCGA.BH.A0E7.01A.11R.A034.07	TCGA	BRCA	C1
TCGA.BH.A0EA.01A.11R.A115.07	TCGA	BRCA	C1
TCGA.BH.A0EB.01A.11R.A034.07	TCGA	BRCA	C1
TCGA.BH.A0EE.01A.11R.A034.07	TCGA	BRCA	C2
TCGA.BH.A0EI.01A.11R.A115.07	TCGA	BRCA	C1
TCGA.BH.A0H0.01A.11R.A056.07	TCGA	BRCA	C2
TCGA.BH.A0H3.01A.11R.A12P.07	TCGA	BRCA	C1
TCGA.BH.A0H6.01A.21R.A056.07	TCGA	BRCA	C1
TCGA.BH.A0HA.01A.11R.A12P.07	TCGA	BRCA	C1
TCGA.BH.A0HF.01A.11R.A056.07	TCGA	BRCA	C1
TCGA.BH.A0HI.01A.11R.A084.07	TCGA	BRCA	C1
TCGA.BH.A0HK.01A.11R.A056.07	TCGA	BRCA	C1
TCGA.BH.A0HN.01A.11R.A10U.07	TCGA	BRCA	C1
TCGA.BH.A0HO.01A.11R.A034.07	TCGA	BRCA	C1
TCGA.BH.A0HQ.01A.11R.A034.07	TCGA	BRCA	C1
TCGA.BH.A0HU.01A.11R.A034.07	TCGA	BRCA	C2
TCGA.BH.A0HY.01A.11R.A056.07	TCGA	BRCA	C2
TCGA.BH.A0RX.01A.21R.A084.07	TCGA	BRCA	C2
TCGA.BH.A0W3.01A.11R.A109.07	TCGA	BRCA	C2
TCGA.BH.A0W4.01A.11R.A109.07	TCGA	BRCA	C1
TCGA.BH.A0W5.01A.11R.A109.07	TCGA	BRCA	C1
TCGA.BH.A0WA.01A.11R.A109.07	TCGA	BRCA	C2
TCGA.BH.A18F.01A.11R.A12D.07	TCGA	BRCA	C2
TCGA.BH.A18G.01A.11R.A12D.07	TCGA	BRCA	C2
TCGA.BH.A18H.01A.11R.A12D.07	TCGA	BRCA	C1
TCGA.BH.A18I.01A.11R.A12D.07	TCGA	BRCA	C1
TCGA.BH.A18L.01A.32R.A12D.07	TCGA	BRCA	C2
TCGA.BH.A18N.01A.11R.A12D.07	TCGA	BRCA	C1
TCGA.BH.A18P.01A.11R.A12D.07	TCGA	BRCA	C2
TCGA.BH.A18Q.01A.12R.A12D.07	TCGA	BRCA	C2
TCGA.BH.A18R.01A.11R.A12D.07	TCGA	BRCA	C2
TCGA.BH.A18S.01A.11R.A12D.07	TCGA	BRCA	C1
TCGA.BH.A18T.01A.11R.A12D.07	TCGA	BRCA	C2
TCGA.BH.A18U.01A.21R.A12D.07	TCGA	BRCA	C2
TCGA.BH.A18V.01A.11R.A12D.07	TCGA	BRCA	C2
TCGA.BH.A1EN.01A.11R.A13Q.07	TCGA	BRCA	C2
TCGA.BH.A1ET.01A.11R.A137.07	TCGA	BRCA	C1
TCGA.BH.A1EU.01A.11R.A137.07	TCGA	BRCA	C1
TCGA.BH.A1EV.01A.11R.A137.07	TCGA	BRCA	C2
TCGA.BH.A1EY.01A.11R.A13Q.07	TCGA	BRCA	C1
TCGA.BH.A1F0.01A.11R.A137.07	TCGA	BRCA	C2
TCGA.BH.A1F2.01A.31R.A13Q.07	TCGA	BRCA	C2
TCGA.BH.A1F5.01A.12R.A13Q.07	TCGA	BRCA	C1
TCGA.BH.A1F6.01A.11R.A13Q.07	TCGA	BRCA	C2
TCGA.BH.A1F8.01A.11R.A13Q.07	TCGA	BRCA	C2
TCGA.BH.A1FC.01A.11R.A13Q.07	TCGA	BRCA	C2
TCGA.BH.A1FG.01A.11R.A13Q.07	TCGA	BRCA	C1
TCGA.BH.A1FJ.01A.11R.A13Q.07	TCGA	BRCA	C2
TCGA.BH.A1FM.01A.11R.A13Q.07	TCGA	BRCA	C2
TCGA.BH.A1FR.01A.11R.A13Q.07	TCGA	BRCA	C1
TCGA.BH.A202.01A.11R.A14M.07	TCGA	BRCA	C2
TCGA.BH.A203.01A.12R.A169.07	TCGA	BRCA	C2
TCGA.BH.A204.01A.11R.A157.07	TCGA	BRCA	C2
TCGA.BH.A209.01A.11R.A157.07	TCGA	BRCA	C2
TCGA.BH.A28Q.01A.11R.A16F.07	TCGA	BRCA	C1
TCGA.BH.A42T.01A.11R.A24H.07	TCGA	BRCA	C2
TCGA.BH.A5IZ.01A.11R.A27Q.07	TCGA	BRCA	C2
TCGA.BH.A6R8.01A.21R.A33J.07	TCGA	BRCA	C1
TCGA.BH.A6R9.01A.21R.A32P.07	TCGA	BRCA	C2
TCGA.BH.A8FY.01A.11R.A36F.07	TCGA	BRCA	C1
TCGA.BH.AB28.01A.31R.A41B.07	TCGA	BRCA	C1
TCGA.C8.A12K.01A.21R.A115.07	TCGA	BRCA	C2
TCGA.C8.A12L.01A.11R.A115.07	TCGA	BRCA	C2
TCGA.C8.A12N.01A.11R.A115.07	TCGA	BRCA	C1
TCGA.C8.A12P.01A.11R.A115.07	TCGA	BRCA	C2
TCGA.C8.A12Q.01A.11R.A115.07	TCGA	BRCA	C2
TCGA.C8.A12T.01A.11R.A115.07	TCGA	BRCA	C2
TCGA.C8.A12U.01A.11R.A115.07	TCGA	BRCA	C2
TCGA.C8.A12V.01A.11R.A115.07	TCGA	BRCA	C2
TCGA.C8.A12W.01A.11R.A115.07	TCGA	BRCA	C2
TCGA.C8.A12Z.01A.11R.A115.07	TCGA	BRCA	C2
TCGA.C8.A130.01A.31R.A115.07	TCGA	BRCA	C2
TCGA.C8.A131.01A.11R.A115.07	TCGA	BRCA	C2
TCGA.C8.A133.01A.32R.A12D.07	TCGA	BRCA	C1
TCGA.C8.A134.01A.11R.A115.07	TCGA	BRCA	C2
TCGA.C8.A135.01A.11R.A115.07	TCGA	BRCA	C2
TCGA.C8.A137.01A.11R.A115.07	TCGA	BRCA	C2
TCGA.C8.A138.01A.11R.A115.07	TCGA	BRCA	C2
TCGA.C8.A1HE.01A.11R.A13Q.07	TCGA	BRCA	C1
TCGA.C8.A1HF.01A.11R.A137.07	TCGA	BRCA	C2
TCGA.C8.A1HG.01A.11R.A137.07	TCGA	BRCA	C2
TCGA.C8.A1HJ.01A.11R.A13Q.07	TCGA	BRCA	C2
TCGA.C8.A1HK.01A.21R.A13Q.07	TCGA	BRCA	C2
TCGA.C8.A1HL.01A.11R.A137.07	TCGA	BRCA	C2
TCGA.C8.A1HM.01A.12R.A137.07	TCGA	BRCA	C2
TCGA.C8.A1HN.01A.11R.A137.07	TCGA	BRCA	C2
TCGA.C8.A26W.01A.11R.A16F.07	TCGA	BRCA	C2
TCGA.C8.A26X.01A.31R.A16F.07	TCGA	BRCA	C2
TCGA.C8.A26Y.01A.11R.A16F.07	TCGA	BRCA	C2
TCGA.C8.A274.01A.11R.A16F.07	TCGA	BRCA	C2
TCGA.C8.A275.01A.21R.A16F.07	TCGA	BRCA	C2
TCGA.C8.A278.01A.11R.A169.07	TCGA	BRCA	C2
TCGA.C8.A27A.01A.11R.A169.07	TCGA	BRCA	C2
TCGA.C8.A27B.01A.11R.A169.07	TCGA	BRCA	C2
TCGA.C8.A3M8.01A.11R.A213.07	TCGA	BRCA	C2
TCGA.C8.A8HP.01A.11R.A36F.07	TCGA	BRCA	C2
TCGA.C8.A8HQ.01A.11R.A36F.07	TCGA	BRCA	C2
TCGA.C8.A8HR.01A.11R.A36F.07	TCGA	BRCA	C2
TCGA.D8.A13Z.01A.11R.A115.07	TCGA	BRCA	C2
TCGA.D8.A142.01A.11R.A115.07	TCGA	BRCA	C2
TCGA.D8.A143.01A.11R.A115.07	TCGA	BRCA	C2
TCGA.D8.A146.01A.31R.A115.07	TCGA	BRCA	C1
TCGA.D8.A147.01A.11R.A115.07	TCGA	BRCA	C2
TCGA.D8.A1J8.01A.11R.A13Q.07	TCGA	BRCA	C2
TCGA.D8.A1J9.01A.11R.A13Q.07	TCGA	BRCA	C2
TCGA.D8.A1JA.01A.11R.A13Q.07	TCGA	BRCA	C2
TCGA.D8.A1JB.01A.11R.A13Q.07	TCGA	BRCA	C1
TCGA.D8.A1JD.01A.11R.A13Q.07	TCGA	BRCA	C2
TCGA.D8.A1JE.01A.11R.A13Q.07	TCGA	BRCA	C2
TCGA.D8.A1JF.01A.11R.A13Q.07	TCGA	BRCA	C2
TCGA.D8.A1JG.01B.11R.A13Q.07	TCGA	BRCA	C2
TCGA.D8.A1JH.01A.11R.A13Q.07	TCGA	BRCA	C1
TCGA.D8.A1JI.01A.11R.A13Q.07	TCGA	BRCA	C2
TCGA.D8.A1JJ.01A.31R.A14M.07	TCGA	BRCA	C2
TCGA.D8.A1JK.01A.11R.A13Q.07	TCGA	BRCA	C2
TCGA.D8.A1JL.01A.11R.A13Q.07	TCGA	BRCA	C2
TCGA.D8.A1JM.01A.11R.A13Q.07	TCGA	BRCA	C2
TCGA.D8.A1JN.01A.11R.A13Q.07	TCGA	BRCA	C1
TCGA.D8.A1JP.01A.11R.A13Q.07	TCGA	BRCA	C2
TCGA.D8.A1JS.01A.11R.A13Q.07	TCGA	BRCA	C1
TCGA.D8.A1JT.01A.31R.A13Q.07	TCGA	BRCA	C2
TCGA.D8.A1JU.01A.11R.A13Q.07	TCGA	BRCA	C1
TCGA.D8.A1X5.01A.11R.A14D.07	TCGA	BRCA	C2
TCGA.D8.A1X7.01A.11R.A14M.07	TCGA	BRCA	C2
TCGA.D8.A1X8.01A.11R.A14M.07	TCGA	BRCA	C1
TCGA.D8.A1X9.01A.12R.A157.07	TCGA	BRCA	C2
TCGA.D8.A1XB.01A.11R.A14D.07	TCGA	BRCA	C1
TCGA.D8.A1XF.01A.11R.A14D.07	TCGA	BRCA	C2
TCGA.D8.A1XJ.01A.11R.A14M.07	TCGA	BRCA	C2
TCGA.D8.A1XK.01A.21R.A14M.07	TCGA	BRCA	C2
TCGA.D8.A1XL.01A.11R.A14M.07	TCGA	BRCA	C2
TCGA.D8.A1XO.01A.11R.A14M.07	TCGA	BRCA	C1
TCGA.D8.A1XQ.01A.11R.A14M.07	TCGA	BRCA	C2
TCGA.D8.A1XR.01A.11R.A14M.07	TCGA	BRCA	C2
TCGA.D8.A1XS.01A.11R.A14M.07	TCGA	BRCA	C2
TCGA.D8.A1XT.01A.11R.A14M.07	TCGA	BRCA	C2
TCGA.D8.A1XU.01A.11R.A14M.07	TCGA	BRCA	C1
TCGA.D8.A1XW.01A.11R.A14M.07	TCGA	BRCA	C2
TCGA.D8.A1XY.01A.11R.A14M.07	TCGA	BRCA	C1
TCGA.D8.A1XZ.01A.11R.A14M.07	TCGA	BRCA	C2
TCGA.D8.A1Y1.01A.21R.A14M.07	TCGA	BRCA	C2
TCGA.D8.A1Y2.01A.11R.A157.07	TCGA	BRCA	C2
TCGA.D8.A27E.01A.11R.A16F.07	TCGA	BRCA	C1
TCGA.D8.A27F.01A.11R.A16F.07	TCGA	BRCA	C2
TCGA.D8.A27G.01A.11R.A16F.07	TCGA	BRCA	C2
TCGA.D8.A27H.01A.11R.A16F.07	TCGA	BRCA	C2
TCGA.D8.A27K.01A.11R.A16F.07	TCGA	BRCA	C1
TCGA.D8.A27L.01A.11R.A16F.07	TCGA	BRCA	C1
TCGA.D8.A27M.01A.11R.A16F.07	TCGA	BRCA	C2
TCGA.D8.A27N.01A.11R.A16F.07	TCGA	BRCA	C2
TCGA.D8.A27P.01A.11R.A16F.07	TCGA	BRCA	C1
TCGA.D8.A27R.01A.11R.A16F.07	TCGA	BRCA	C2
TCGA.D8.A27T.01A.11R.A16F.07	TCGA	BRCA	C1
TCGA.D8.A27V.01A.12R.A17B.07	TCGA	BRCA	C1
TCGA.D8.A3Z6.01A.11R.A239.07	TCGA	BRCA	C1
TCGA.D8.A73U.01A.11R.A33J.07	TCGA	BRCA	C1
TCGA.D8.A73X.01A.11R.A32P.07	TCGA	BRCA	C1
TCGA.E2.A106.01A.11R.A10J.07	TCGA	BRCA	C1
TCGA.E2.A108.01A.13R.A10J.07	TCGA	BRCA	C2
TCGA.E2.A109.01A.11R.A10J.07	TCGA	BRCA	C2
TCGA.E2.A10A.01A.21R.A115.07	TCGA	BRCA	C2
TCGA.E2.A10C.01A.21R.A10J.07	TCGA	BRCA	C2
TCGA.E2.A10E.01A.21R.A10J.07	TCGA	BRCA	C1
TCGA.E2.A10F.01A.11R.A10J.07	TCGA	BRCA	C1
TCGA.E2.A14N.01A.31R.A137.07	TCGA	BRCA	C2
TCGA.E2.A14O.01A.31R.A115.07	TCGA	BRCA	C2
TCGA.E2.A14P.01A.31R.A12D.07	TCGA	BRCA	C2
TCGA.E2.A14Q.01A.11R.A12D.07	TCGA	BRCA	C1
TCGA.E2.A14R.01A.11R.A115.07	TCGA	BRCA	C2
TCGA.E2.A14S.01A.11R.A12D.07	TCGA	BRCA	C2
TCGA.E2.A14V.01A.11R.A12D.07	TCGA	BRCA	C2
TCGA.E2.A14W.01A.11R.A12D.07	TCGA	BRCA	C2
TCGA.E2.A14X.01A.11R.A115.07	TCGA	BRCA	C2
TCGA.E2.A14Y.01A.21R.A12D.07	TCGA	BRCA	C2
TCGA.E2.A150.01A.11R.A12D.07	TCGA	BRCA	C2
TCGA.E2.A152.01A.11R.A12D.07	TCGA	BRCA	C2
TCGA.E2.A153.01A.12R.A12D.07	TCGA	BRCA	C1
TCGA.E2.A154.01A.11R.A115.07	TCGA	BRCA	C2
TCGA.E2.A156.01A.11R.A12D.07	TCGA	BRCA	C1
TCGA.E2.A158.01A.11R.A12D.07	TCGA	BRCA	C2
TCGA.E2.A159.01A.11R.A115.07	TCGA	BRCA	C2
TCGA.E2.A15A.01A.11R.A12D.07	TCGA	BRCA	C2
TCGA.E2.A15C.01A.31R.A12D.07	TCGA	BRCA	C1
TCGA.E2.A15D.01A.11R.A115.07	TCGA	BRCA	C1
TCGA.E2.A15G.01A.11R.A12D.07	TCGA	BRCA	C1
TCGA.E2.A15I.01A.21R.A137.07	TCGA	BRCA	C1
TCGA.E2.A15K.01A.11R.A12P.07	TCGA	BRCA	C2
TCGA.E2.A15P.01A.11R.A115.07	TCGA	BRCA	C1
TCGA.E2.A15S.01A.11R.A115.07	TCGA	BRCA	C2
TCGA.E2.A15T.01A.11R.A115.07	TCGA	BRCA	C2
TCGA.E2.A1AZ.01A.11R.A12P.07	TCGA	BRCA	C2
TCGA.E2.A1B0.01A.11R.A12P.07	TCGA	BRCA	C2
TCGA.E2.A1B4.01A.11R.A12P.07	TCGA	BRCA	C1
TCGA.E2.A1B6.01A.31R.A12P.07	TCGA	BRCA	C2
TCGA.E2.A1BC.01A.11R.A12P.07	TCGA	BRCA	C1
TCGA.E2.A1BD.01A.11R.A12P.07	TCGA	BRCA	C1
TCGA.E2.A1IE.01A.11R.A13Q.07	TCGA	BRCA	C2
TCGA.E2.A1IG.01A.11R.A144.07	TCGA	BRCA	C1
TCGA.E2.A1II.01A.11R.A144.07	TCGA	BRCA	C2
TCGA.E2.A1IJ.01A.11R.A144.07	TCGA	BRCA	C1
TCGA.E2.A1IL.01A.11R.A14D.07	TCGA	BRCA	C1
TCGA.E2.A1IN.01A.11R.A13Q.07	TCGA	BRCA	C1
TCGA.E2.A1IO.01A.11R.A144.07	TCGA	BRCA	C1
TCGA.E2.A1IU.01A.11R.A14D.07	TCGA	BRCA	C1
TCGA.E2.A1L6.01A.11R.A13Q.07	TCGA	BRCA	C1
TCGA.E2.A1L8.01A.11R.A13Q.07	TCGA	BRCA	C1
TCGA.E2.A1LB.01A.11R.A144.07	TCGA	BRCA	C2
TCGA.E2.A1LE.01A.12R.A19W.07	TCGA	BRCA	C2
TCGA.E2.A1LG.01A.21R.A14M.07	TCGA	BRCA	C2
TCGA.E2.A1LH.01A.11R.A14D.07	TCGA	BRCA	C2
TCGA.E2.A1LI.01A.12R.A157.07	TCGA	BRCA	C2
TCGA.E2.A1LK.01A.21R.A14D.07	TCGA	BRCA	C2
TCGA.E2.A1LL.01A.11R.A144.07	TCGA	BRCA	C2
TCGA.E2.A1LS.01A.12R.A157.07	TCGA	BRCA	C2
TCGA.E2.A2P6.01A.11R.A19W.07	TCGA	BRCA	C2
TCGA.E2.A3DX.01A.21R.A213.07	TCGA	BRCA	C1
TCGA.E2.A56Z.01A.12R.A29R.07	TCGA	BRCA	C2
TCGA.E2.A572.01A.13R.A31O.07	TCGA	BRCA	C1
TCGA.E2.A573.01A.11R.A29R.07	TCGA	BRCA	C2
TCGA.E2.A574.01A.11R.A29R.07	TCGA	BRCA	C2
TCGA.E2.A9RU.01A.11R.A41B.07	TCGA	BRCA	C2
TCGA.E9.A1N6.01A.11R.A144.07	TCGA	BRCA	C2
TCGA.E9.A1N8.01A.11R.A144.07	TCGA	BRCA	C2
TCGA.E9.A1N9.01A.11R.A14D.07	TCGA	BRCA	C2
TCGA.E9.A1NC.01A.21R.A26B.07	TCGA	BRCA	C2
TCGA.E9.A1ND.01A.11R.A144.07	TCGA	BRCA	C2
TCGA.E9.A1NF.01A.11R.A14D.07	TCGA	BRCA	C2
TCGA.E9.A1NG.01A.21R.A14M.07	TCGA	BRCA	C1
TCGA.E9.A1NH.01A.11R.A14D.07	TCGA	BRCA	C1
TCGA.E9.A1NI.01A.11R.A14D.07	TCGA	BRCA	C2
TCGA.E9.A1R0.01A.22R.A16F.07	TCGA	BRCA	C1
TCGA.E9.A1R3.01A.31R.A14M.07	TCGA	BRCA	C1
TCGA.E9.A1R5.01A.11R.A14M.07	TCGA	BRCA	C1
TCGA.E9.A1R7.01A.11R.A14M.07	TCGA	BRCA	C2
TCGA.E9.A1RA.01A.11R.A14D.07	TCGA	BRCA	C1
TCGA.E9.A1RD.01A.11R.A157.07	TCGA	BRCA	C1
TCGA.E9.A1RE.01A.11R.A157.07	TCGA	BRCA	C2
TCGA.E9.A1RG.01A.11R.A14D.07	TCGA	BRCA	C2
TCGA.E9.A1RH.01A.21R.A169.07	TCGA	BRCA	C2
TCGA.E9.A1RI.01A.11R.A169.07	TCGA	BRCA	C1
TCGA.E9.A226.01A.21R.A157.07	TCGA	BRCA	C2
TCGA.E9.A227.01A.11R.A157.07	TCGA	BRCA	C1
TCGA.E9.A228.01A.31R.A157.07	TCGA	BRCA	C2
TCGA.E9.A22A.01A.11R.A157.07	TCGA	BRCA	C2
TCGA.E9.A22D.01A.11R.A157.07	TCGA	BRCA	C2
TCGA.E9.A22E.01A.11R.A157.07	TCGA	BRCA	C2
TCGA.E9.A22G.01A.11R.A157.07	TCGA	BRCA	C2
TCGA.E9.A22H.01A.11R.A157.07	TCGA	BRCA	C2
TCGA.E9.A243.01A.21R.A169.07	TCGA	BRCA	C2
TCGA.E9.A244.01A.11R.A169.07	TCGA	BRCA	C2
TCGA.E9.A245.01A.22R.A16F.07	TCGA	BRCA	C1
TCGA.E9.A248.01A.11R.A169.07	TCGA	BRCA	C2
TCGA.E9.A24A.01A.11R.A169.07	TCGA	BRCA	C1
TCGA.E9.A295.01A.11R.A16F.07	TCGA	BRCA	C1
TCGA.E9.A2JS.01A.11R.A180.07	TCGA	BRCA	C2
TCGA.E9.A3Q9.01A.11R.A21T.07	TCGA	BRCA	C1
TCGA.E9.A3QA.01A.61R.A22K.07	TCGA	BRCA	C2
TCGA.E9.A54X.01A.11R.A266.07	TCGA	BRCA	C2
TCGA.E9.A54Y.01A.11R.A466.07	TCGA	BRCA	C2
TCGA.E9.A5FL.01A.11R.A27Q.07	TCGA	BRCA	C2
TCGA.E9.A5UO.01A.11R.A28M.07	TCGA	BRCA	C2
TCGA.E9.A5UP.01A.11R.A28M.07	TCGA	BRCA	C1
TCGA.EW.A1IX.01A.12R.A144.07	TCGA	BRCA	C1
TCGA.EW.A1J1.01A.11R.A13Q.07	TCGA	BRCA	C1
TCGA.EW.A1J2.01A.21R.A13Q.07	TCGA	BRCA	C1
TCGA.EW.A1OV.01A.11R.A144.07	TCGA	BRCA	C2
TCGA.EW.A1OW.01A.21R.A144.07	TCGA	BRCA	C2
TCGA.EW.A1OX.01A.11R.A144.07	TCGA	BRCA	C2
TCGA.EW.A1OZ.01A.11R.A144.07	TCGA	BRCA	C2
TCGA.EW.A1P4.01A.21R.A144.07	TCGA	BRCA	C2
TCGA.EW.A1P7.01A.21R.A144.07	TCGA	BRCA	C2
TCGA.EW.A1P8.01A.11R.A144.07	TCGA	BRCA	C2
TCGA.EW.A1PB.01A.11R.A144.07	TCGA	BRCA	C2
TCGA.EW.A1PC.01B.11R.A21T.07	TCGA	BRCA	C2
TCGA.EW.A1PE.01A.11R.A144.07	TCGA	BRCA	C1
TCGA.EW.A1PF.01A.11R.A144.07	TCGA	BRCA	C1
TCGA.EW.A1PH.01A.11R.A14M.07	TCGA	BRCA	C2
TCGA.EW.A2FR.01A.11R.A21T.07	TCGA	BRCA	C2
TCGA.EW.A2FW.01A.11R.A17B.07	TCGA	BRCA	C2
TCGA.EW.A3E8.01B.11R.A24H.07	TCGA	BRCA	C1
TCGA.EW.A3U0.01A.11R.A22K.07	TCGA	BRCA	C2
TCGA.EW.A6S9.01A.22R.A33J.07	TCGA	BRCA	C2
TCGA.EW.A6SA.01A.21R.A32P.07	TCGA	BRCA	C2
TCGA.EW.A6SB.01A.12R.A32P.07	TCGA	BRCA	C2
TCGA.EW.A6SD.01A.12R.A33J.07	TCGA	BRCA	C2
TCGA.GI.A2C8.01A.11R.A16F.07	TCGA	BRCA	C1
TCGA.GI.A2C9.01A.11R.A21T.07	TCGA	BRCA	C2
TCGA.GM.A2D9.01A.11R.A18M.07	TCGA	BRCA	C1
TCGA.GM.A2DB.01A.31R.A18M.07	TCGA	BRCA	C2
TCGA.GM.A2DC.01A.11R.A18M.07	TCGA	BRCA	C1
TCGA.GM.A2DF.01A.11R.A180.07	TCGA	BRCA	C2
TCGA.GM.A2DH.01A.11R.A180.07	TCGA	BRCA	C2
TCGA.GM.A2DI.01A.31R.A18M.07	TCGA	BRCA	C1
TCGA.GM.A2DK.01A.21R.A180.07	TCGA	BRCA	C1
TCGA.GM.A2DL.01A.11R.A18M.07	TCGA	BRCA	C2
TCGA.GM.A2DM.01A.11R.A180.07	TCGA	BRCA	C1
TCGA.GM.A3XL.01A.11R.A22U.07	TCGA	BRCA	C2
TCGA.GM.A5PV.01A.11R.A28M.07	TCGA	BRCA	C1
TCGA.GM.A5PX.01A.12R.A28M.07	TCGA	BRCA	C1
TCGA.HN.A2NL.01A.11R.A18M.07	TCGA	BRCA	C2
TCGA.LD.A66U.01A.11R.A31O.07	TCGA	BRCA	C1
TCGA.LL.A441.01A.11R.A24H.07	TCGA	BRCA	C2
TCGA.LL.A50Y.01A.11R.A266.07	TCGA	BRCA	C1
TCGA.LL.A5YO.01A.21R.A28M.07	TCGA	BRCA	C2
TCGA.LL.A5YP.01A.21R.A28M.07	TCGA	BRCA	C2
TCGA.LL.A6FP.01A.11R.A31O.07	TCGA	BRCA	C1
TCGA.LL.A6FR.01A.12R.A31O.07	TCGA	BRCA	C2
TCGA.LL.A73Y.01A.11R.A33J.07	TCGA	BRCA	C2
TCGA.LL.A73Z.01A.11R.A32P.07	TCGA	BRCA	C2
TCGA.LL.A8F5.01A.11R.A36F.07	TCGA	BRCA	C2
TCGA.LL.A9Q3.01A.11R.A41B.07	TCGA	BRCA	C1
TCGA.MS.A51U.01A.31R.A266.07	TCGA	BRCA	C1
TCGA.OL.A5D7.01A.11R.A27Q.07	TCGA	BRCA	C2
TCGA.OL.A5DA.01A.11R.A27Q.07	TCGA	BRCA	C1
TCGA.OL.A5RU.01A.11R.A28M.07	TCGA	BRCA	C1
TCGA.OL.A5RW.01A.11R.A28M.07	TCGA	BRCA	C2
TCGA.OL.A5RY.01A.21R.A28M.07	TCGA	BRCA	C2
TCGA.OL.A5RZ.01A.11R.A28M.07	TCGA	BRCA	C2
TCGA.OL.A5S0.01A.11R.A28M.07	TCGA	BRCA	C2
TCGA.OL.A66H.01A.11R.A29R.07	TCGA	BRCA	C1
TCGA.OL.A66I.01A.21R.A29R.07	TCGA	BRCA	C2
TCGA.OL.A66J.01A.11R.A29R.07	TCGA	BRCA	C1
TCGA.OL.A66K.01A.11R.A29R.07	TCGA	BRCA	C1
TCGA.OL.A66L.01A.12R.A31O.07	TCGA	BRCA	C1
TCGA.OL.A6VO.01A.12R.A33J.07	TCGA	BRCA	C2
TCGA.OL.A6VQ.01A.12R.A41B.07	TCGA	BRCA	C1
TCGA.OL.A6VR.01A.32R.A33J.07	TCGA	BRCA	C1
TCGA.PL.A8LV.01A.21R.A41B.07	TCGA	BRCA	C2
TCGA.PL.A8LX.01A.11R.A41B.07	TCGA	BRCA	C1
TCGA.PL.A8LZ.01A.31R.A36F.07	TCGA	BRCA	C2
TCGA.S3.A6ZF.01A.32R.A32P.07	TCGA	BRCA	C2
TCGA.S3.AA0Z.01A.11R.A41B.07	TCGA	BRCA	C2
TCGA.S3.AA10.01A.21R.A41B.07	TCGA	BRCA	C2
TCGA.S3.AA11.01A.31R.A41B.07	TCGA	BRCA	C1
TCGA.S3.AA14.01A.11R.A41B.07	TCGA	BRCA	C1
TCGA.S3.AA15.01A.11R.A41B.07	TCGA	BRCA	C2
TCGA.S3.AA17.01A.11R.A41B.07	TCGA	BRCA	C2
TCGA.UL.AAZ6.01A.11R.A41B.07	TCGA	BRCA	C2
TCGA.UU.A93S.01A.21R.A41B.07	TCGA	BRCA	C2
TCGA.V7.A7HQ.01A.11R.A33J.07	TCGA	BRCA	C1
TCGA.WT.AB44.01A.11R.A41B.07	TCGA	BRCA	C1
TCGA.C5.A1BN.01B.11R.A14Y.07	TCGA	CESC	C2
TCGA.C5.A1MI.01A.11R.A14Y.07	TCGA	CESC	C2
TCGA.C5.A2LS.01A.22R.A22U.07	TCGA	CESC	C2
TCGA.C5.A3HD.01B.11R.A213.07	TCGA	CESC	C2
TCGA.C5.A3HF.01A.11R.A213.07	TCGA	CESC	C1
TCGA.C5.A7UC.01A.11R.A352.07	TCGA	CESC	C2
TCGA.DS.A0VK.01A.21R.A10U.07	TCGA	CESC	C1
TCGA.EA.A3QE.01A.21R.A21T.07	TCGA	CESC	C1
TCGA.EA.A6QX.01A.12R.A33Z.07	TCGA	CESC	C2
TCGA.EK.A2IP.01A.11R.A180.07	TCGA	CESC	C2
TCGA.EK.A2PM.01A.11R.A18M.07	TCGA	CESC	C2
TCGA.EK.A2RA.01A.11R.A18M.07	TCGA	CESC	C2
TCGA.EK.A2RM.01A.21R.A18M.07	TCGA	CESC	C2
TCGA.EK.A3GM.01A.11R.A213.07	TCGA	CESC	C2
TCGA.EX.A449.01A.11R.A32Y.07	TCGA	CESC	C2
TCGA.FU.A3HZ.01A.11R.A213.07	TCGA	CESC	C2
TCGA.FU.A57G.01A.11R.A26T.07	TCGA	CESC	C1
TCGA.IR.A3L7.01A.21R.A213.07	TCGA	CESC	C1
TCGA.JW.A5VG.01A.11R.A28H.07	TCGA	CESC	C2
TCGA.LP.A4AU.01A.32R.A32Y.07	TCGA	CESC	C1
TCGA.MA.AA3Y.01A.11R.A38B.07	TCGA	CESC	C2
TCGA.MU.A5YI.01A.11R.A32P.07	TCGA	CESC	C1
TCGA.Q1.A5R1.01A.11R.A28H.07	TCGA	CESC	C1
TCGA.Q1.A73S.01A.11R.A33Z.07	TCGA	CESC	C2
TCGA.RA.A741.01A.11R.A33Z.07	TCGA	CESC	C1
TCGA.UC.A7PD.01A.11R.A352.07	TCGA	CESC	C2
TCGA.VS.A8EC.01A.11R.A36F.07	TCGA	CESC	C2
TCGA.VS.A8QA.01A.11R.A37O.07	TCGA	CESC	C2
TCGA.VS.A8QM.01A.11R.A37O.07	TCGA	CESC	C1
TCGA.VS.A9UB.01A.22R.A42T.07	TCGA	CESC	C2
TCGA.VS.A9UC.01A.11R.A42T.07	TCGA	CESC	C1
TCGA.VS.A9V4.01A.12R.A42T.07	TCGA	CESC	C2
TCGA.ZJ.AAXT.01A.11R.A42T.07	TCGA	CESC	C2
TCGA.ZX.AA5X.01A.11R.A42T.07	TCGA	CESC	C1
TCGA.3L.AA1B.01A.11R.A37K.07	TCGA	COAD	C1
TCGA.5M.AAT4.01A.11R.A41B.07	TCGA	COAD	C2
TCGA.5M.AAT6.01A.11R.A41B.07	TCGA	COAD	C2
TCGA.5M.AATA.01A.31R.A41B.07	TCGA	COAD	C2
TCGA.A6.2675.01A.02R.1723.07	TCGA	COAD	C1
TCGA.A6.2682.01A.01R.1410.07	TCGA	COAD	C1
TCGA.A6.2685.01A.01R.1410.07	TCGA	COAD	C1
TCGA.A6.5666.01A.01R.1653.07	TCGA	COAD	C2
TCGA.A6.6137.01A.11R.1774.07	TCGA	COAD	C1
TCGA.A6.6140.01A.11R.1774.07	TCGA	COAD	C2
TCGA.A6.6650.01A.11R.1774.07	TCGA	COAD	C2
TCGA.A6.6782.01A.11R.1839.07	TCGA	COAD	C1
TCGA.A6.A565.01A.31R.A28H.07	TCGA	COAD	C1
TCGA.A6.A5ZU.01A.11R.A28H.07	TCGA	COAD	C1
TCGA.AA.3492.01A.01R.1410.07	TCGA	COAD	C2
TCGA.AA.3502.01A.01R.1410.07	TCGA	COAD	C1
TCGA.AA.A01X.01A.21R.A083.07	TCGA	COAD	C1
TCGA.AD.6548.01A.11R.1839.07	TCGA	COAD	C2
TCGA.AD.6888.01A.11R.1928.07	TCGA	COAD	C2
TCGA.AD.6963.01A.11R.1928.07	TCGA	COAD	C2
TCGA.AM.5821.01A.01R.1653.07	TCGA	COAD	C2
TCGA.AY.5543.01A.01R.1653.07	TCGA	COAD	C2
TCGA.AZ.4315.01A.01R.1410.07	TCGA	COAD	C2
TCGA.AZ.6606.01A.11R.1839.07	TCGA	COAD	C2
TCGA.AZ.6607.01A.11R.1839.07	TCGA	COAD	C1
TCGA.CA.5256.01A.01R.1410.07	TCGA	COAD	C2
TCGA.CA.5796.01A.01R.1653.07	TCGA	COAD	C1
TCGA.CA.6715.01A.21R.1839.07	TCGA	COAD	C2
TCGA.CA.6716.01A.11R.1839.07	TCGA	COAD	C1
TCGA.CA.6718.01A.11R.1839.07	TCGA	COAD	C2
TCGA.CK.6748.01A.11R.1839.07	TCGA	COAD	C1
TCGA.CM.5348.01A.21R.1723.07	TCGA	COAD	C1
TCGA.CM.5863.01A.21R.1839.07	TCGA	COAD	C1
TCGA.CM.6165.01A.11R.1653.07	TCGA	COAD	C1
TCGA.CM.6167.01A.11R.1653.07	TCGA	COAD	C1
TCGA.CM.6169.01A.11R.1653.07	TCGA	COAD	C1
TCGA.CM.6678.01A.11R.1839.07	TCGA	COAD	C1
TCGA.CM.6680.01A.11R.1839.07	TCGA	COAD	C1
TCGA.D5.5538.01A.01R.1653.07	TCGA	COAD	C2
TCGA.D5.6529.01A.11R.1774.07	TCGA	COAD	C1
TCGA.D5.6532.01A.11R.1723.07	TCGA	COAD	C2
TCGA.D5.6534.01A.21R.1928.07	TCGA	COAD	C1
TCGA.D5.6541.01A.11R.1723.07	TCGA	COAD	C1
TCGA.DM.A0XD.01A.12R.A155.07	TCGA	COAD	C2
TCGA.DM.A28G.01A.11R.A16W.07	TCGA	COAD	C1
TCGA.F4.6461.01A.11R.1774.07	TCGA	COAD	C1
TCGA.F4.6569.01A.11R.1774.07	TCGA	COAD	C1
TCGA.F4.6806.01A.11R.1839.07	TCGA	COAD	C1
TCGA.F4.6807.01A.11R.1839.07	TCGA	COAD	C1
TCGA.F4.6855.01A.11R.1928.07	TCGA	COAD	C1
TCGA.G4.6293.01A.11R.1723.07	TCGA	COAD	C1
TCGA.G4.6302.01A.11R.1723.07	TCGA	COAD	C1
TCGA.G4.6307.01A.11R.1723.07	TCGA	COAD	C2
TCGA.G4.6310.01A.11R.1723.07	TCGA	COAD	C1
TCGA.G4.6315.01A.11R.1723.07	TCGA	COAD	C2
TCGA.G4.6317.01A.11R.1723.07	TCGA	COAD	C2
TCGA.G4.6321.01A.11R.1723.07	TCGA	COAD	C1
TCGA.G4.6323.01A.11R.1723.07	TCGA	COAD	C1
TCGA.G4.6627.01A.11R.1774.07	TCGA	COAD	C1
TCGA.G4.6628.01A.11R.1839.07	TCGA	COAD	C2
TCGA.NH.A8F8.01A.72R.A41B.07	TCGA	COAD	C1
TCGA.QG.A5YW.01A.11R.A28H.07	TCGA	COAD	C1
TCGA.QG.A5YX.01A.11R.A28H.07	TCGA	COAD	C2
TCGA.RU.A8FL.01A.11R.A37K.07	TCGA	COAD	C2
TCGA.FA.A6HO.01A.11R.A31O.07	TCGA	DLBC	C1
TCGA.FF.A7CQ.01A.11R.A38C.07	TCGA	DLBC	C2
TCGA.G8.6324.01A.11R.2213.07	TCGA	DLBC	C1
TCGA.G8.6326.01A.11R.2213.07	TCGA	DLBC	C1
TCGA.G8.6907.01A.11R.2213.07	TCGA	DLBC	C1
TCGA.GR.A4D9.01B.11R.A31O.07	TCGA	DLBC	C2
TCGA.GS.A9TV.01A.11R.A38C.07	TCGA	DLBC	C1
TCGA.GS.A9U3.01A.11R.A39D.07	TCGA	DLBC	C1
TCGA.2H.A9GG.01A.11R.A37I.31	TCGA	ESCA	C1
TCGA.2H.A9GN.01A.11R.A37I.31	TCGA	ESCA	C2
TCGA.IG.A3YB.01A.11R.A36D.31	TCGA	ESCA	C1
TCGA.IG.A5S3.01A.11R.A28J.31	TCGA	ESCA	C2
TCGA.IG.A7DP.01A.31R.A336.31	TCGA	ESCA	C1
TCGA.IG.A97H.01A.11R.A38D.31	TCGA	ESCA	C2
TCGA.JY.A6FE.01A.11R.A336.31	TCGA	ESCA	C2
TCGA.JY.A6FG.01A.11R.A336.31	TCGA	ESCA	C1
TCGA.JY.A939.01A.12R.A37I.31	TCGA	ESCA	C1
TCGA.JY.A93D.01A.11R.A38D.31	TCGA	ESCA	C1
TCGA.JY.A93E.01A.11R.A37I.31	TCGA	ESCA	C1
TCGA.KH.A6WC.01A.11R.A336.31	TCGA	ESCA	C1
TCGA.L5.A43M.01A.11R.A24K.31	TCGA	ESCA	C1
TCGA.L5.A4OF.01A.11R.A260.31	TCGA	ESCA	C1
TCGA.L5.A4OM.01A.11R.A260.31	TCGA	ESCA	C2
TCGA.L5.A4OO.01A.11R.A260.31	TCGA	ESCA	C1
TCGA.L5.A88T.01A.11R.A354.31	TCGA	ESCA	C1
TCGA.L5.A88V.01A.11R.A354.31	TCGA	ESCA	C2
TCGA.L5.A88Y.01A.11R.A354.31	TCGA	ESCA	C1
TCGA.L5.A8NG.01A.11R.A37I.31	TCGA	ESCA	C1
TCGA.L5.A8NJ.01A.11R.A36D.31	TCGA	ESCA	C2
TCGA.L5.A8NR.01A.11R.A37I.31	TCGA	ESCA	C2
TCGA.L5.A8NS.01A.12R.A37I.31	TCGA	ESCA	C1
TCGA.L5.A8NT.01A.11R.A37I.31	TCGA	ESCA	C1
TCGA.L5.A8NU.01A.11R.A36D.31	TCGA	ESCA	C1
TCGA.L5.A8NV.01A.11R.A37I.31	TCGA	ESCA	C1
TCGA.L5.A8NW.01A.11R.A37I.31	TCGA	ESCA	C1
TCGA.LN.A49K.01A.11R.A24K.31	TCGA	ESCA	C2
TCGA.LN.A49O.01A.11R.A24K.31	TCGA	ESCA	C2
TCGA.LN.A49V.01A.11R.A24K.31	TCGA	ESCA	C2
TCGA.LN.A4A3.01A.11R.A260.31	TCGA	ESCA	C2
TCGA.M9.A5M8.01A.11R.A28J.31	TCGA	ESCA	C2
TCGA.Q9.A6FW.01A.31R.A31P.31	TCGA	ESCA	C1
TCGA.R6.A6KZ.01A.11R.A31P.31	TCGA	ESCA	C2
TCGA.R6.A6Y0.01B.11R.A336.31	TCGA	ESCA	C1
TCGA.R6.A8W5.01B.11R.A37I.31	TCGA	ESCA	C2
TCGA.R6.A8WC.01A.11R.A37I.31	TCGA	ESCA	C2
TCGA.RE.A7BO.01A.11R.A336.31	TCGA	ESCA	C2
TCGA.S8.A6BV.01A.21R.A31P.31	TCGA	ESCA	C1
TCGA.V5.A7RE.01A.11R.A354.31	TCGA	ESCA	C2
TCGA.V5.AASV.01A.11R.A38D.31	TCGA	ESCA	C2
TCGA.V5.AASW.01A.11R.A406.31	TCGA	ESCA	C2
TCGA.VR.A8EO.01A.11R.A36D.31	TCGA	ESCA	C2
TCGA.VR.AA4D.01A.11R.A37I.31	TCGA	ESCA	C2
TCGA.X8.AAAR.01A.11R.A406.31	TCGA	ESCA	C1
TCGA.Z6.A8JD.01A.11R.A36D.31	TCGA	ESCA	C2
TCGA.02.2483.01A.01R.1849.01	TCGA	GBM	C2
TCGA.02.2486.01A.01R.1849.01	TCGA	GBM	C1
TCGA.06.0132.01A.02R.1849.01	TCGA	GBM	C1
TCGA.06.0141.01A.01R.1849.01	TCGA	GBM	C1
TCGA.06.0184.01A.01R.1849.01	TCGA	GBM	C1
TCGA.06.0210.01A.01R.1849.01	TCGA	GBM	C1
TCGA.06.0645.01A.01R.1849.01	TCGA	GBM	C1
TCGA.06.0649.01B.01R.1849.01	TCGA	GBM	C1
TCGA.06.0743.01A.01R.1849.01	TCGA	GBM	C1
TCGA.06.0745.01A.01R.1849.01	TCGA	GBM	C2
TCGA.06.0749.01A.01R.1849.01	TCGA	GBM	C1
TCGA.06.0750.01A.01R.1849.01	TCGA	GBM	C1
TCGA.06.0882.01A.01R.1849.01	TCGA	GBM	C1
TCGA.06.2561.01A.02R.1849.01	TCGA	GBM	C1
TCGA.06.2562.01A.01R.1849.01	TCGA	GBM	C1
TCGA.06.2567.01A.01R.1849.01	TCGA	GBM	C2
TCGA.06.5410.01A.01R.1849.01	TCGA	GBM	C1
TCGA.06.5418.01A.01R.1849.01	TCGA	GBM	C1
TCGA.12.5295.01A.01R.1849.01	TCGA	GBM	C2
TCGA.14.0781.01B.01R.1849.01	TCGA	GBM	C1
TCGA.14.0789.01A.01R.1849.01	TCGA	GBM	C1
TCGA.14.0871.01A.01R.1849.01	TCGA	GBM	C2
TCGA.14.2554.01A.01R.1850.01	TCGA	GBM	C1
TCGA.16.0846.01A.01R.1850.01	TCGA	GBM	C1
TCGA.16.1045.01B.01R.1850.01	TCGA	GBM	C1
TCGA.19.2620.01A.01R.1850.01	TCGA	GBM	C1
TCGA.26.1442.01A.01R.1850.01	TCGA	GBM	C1
TCGA.26.5139.01A.01R.1850.01	TCGA	GBM	C1
TCGA.27.1834.01A.01R.1850.01	TCGA	GBM	C1
TCGA.27.2523.01A.01R.1850.01	TCGA	GBM	C2
TCGA.28.2499.01A.01R.1850.01	TCGA	GBM	C1
TCGA.28.2509.01A.01R.1850.01	TCGA	GBM	C2
TCGA.28.2513.01A.01R.1850.01	TCGA	GBM	C1
TCGA.28.5208.01A.01R.1850.01	TCGA	GBM	C2
TCGA.28.5213.01A.01R.1850.01	TCGA	GBM	C1
TCGA.32.1980.01A.01R.1850.01	TCGA	GBM	C1
TCGA.32.2638.01A.01R.1850.01	TCGA	GBM	C1
TCGA.41.4097.01A.01R.1850.01	TCGA	GBM	C1
TCGA.76.4929.01A.01R.1850.01	TCGA	GBM	C1
TCGA.BA.4074.01A.01R.1436.07	TCGA	HNSC	C2
TCGA.BA.A4IG.01A.11R.A266.07	TCGA	HNSC	C2
TCGA.BA.A6DB.01A.11R.A30B.07	TCGA	HNSC	C1
TCGA.BA.A6DG.01A.21R.A30B.07	TCGA	HNSC	C1
TCGA.BA.A6DI.01A.11R.A30B.07	TCGA	HNSC	C1
TCGA.BB.7861.01A.11R.2232.07	TCGA	HNSC	C2
TCGA.BB.8601.01A.11R.2403.07	TCGA	HNSC	C2
TCGA.C9.A480.01A.12R.A24H.07	TCGA	HNSC	C1
TCGA.CN.4726.01A.01R.1436.07	TCGA	HNSC	C1
TCGA.CN.4736.01A.01R.1436.07	TCGA	HNSC	C1
TCGA.CN.4737.01A.01R.1436.07	TCGA	HNSC	C1
TCGA.CN.4738.01A.02R.1514.07	TCGA	HNSC	C1
TCGA.CN.5358.01A.01R.1514.07	TCGA	HNSC	C1
TCGA.CN.5360.01A.01R.1436.07	TCGA	HNSC	C1
TCGA.CN.5373.01A.01R.1436.07	TCGA	HNSC	C1
TCGA.CN.6016.01A.11R.1686.07	TCGA	HNSC	C1
TCGA.CN.6017.01A.11R.1686.07	TCGA	HNSC	C1
TCGA.CN.6019.01A.11R.1686.07	TCGA	HNSC	C1
TCGA.CN.6021.01A.11R.1686.07	TCGA	HNSC	C1
TCGA.CN.6994.01A.11R.1915.07	TCGA	HNSC	C1
TCGA.CN.6995.01A.31R.2016.07	TCGA	HNSC	C2
TCGA.CN.A49C.01A.11R.A24H.07	TCGA	HNSC	C2
TCGA.CQ.6222.01A.11R.1915.07	TCGA	HNSC	C1
TCGA.CQ.A4CB.01A.11R.A24Z.07	TCGA	HNSC	C2
TCGA.CQ.A4CG.01A.11R.A266.07	TCGA	HNSC	C2
TCGA.CR.6472.01A.11R.1873.07	TCGA	HNSC	C2
TCGA.CR.6488.01A.12R.2081.07	TCGA	HNSC	C1
TCGA.CR.7373.01A.11R.2016.07	TCGA	HNSC	C2
TCGA.CR.7385.01A.11R.2016.07	TCGA	HNSC	C2
TCGA.CR.7388.01A.11R.2016.07	TCGA	HNSC	C1
TCGA.CR.7389.01A.11R.2016.07	TCGA	HNSC	C1
TCGA.CR.7390.01A.11R.2016.07	TCGA	HNSC	C2
TCGA.CR.7391.01A.11R.2016.07	TCGA	HNSC	C1
TCGA.CR.7392.01A.11R.2016.07	TCGA	HNSC	C1
TCGA.CR.7393.01A.11R.2016.07	TCGA	HNSC	C1
TCGA.CR.7394.01A.11R.2016.07	TCGA	HNSC	C1
TCGA.CR.7397.01A.11R.2016.07	TCGA	HNSC	C1
TCGA.CR.7401.01A.11R.2016.07	TCGA	HNSC	C1
TCGA.CV.5439.01A.01R.1686.07	TCGA	HNSC	C1
TCGA.CV.5440.01A.01R.1514.07	TCGA	HNSC	C1
TCGA.CV.5966.01A.11R.1686.07	TCGA	HNSC	C2
TCGA.CV.5970.01A.11R.1686.07	TCGA	HNSC	C1
TCGA.CV.6934.01A.11R.1915.07	TCGA	HNSC	C1
TCGA.CV.6941.01A.11R.1915.07	TCGA	HNSC	C2
TCGA.CV.6943.01A.11R.1915.07	TCGA	HNSC	C1
TCGA.CV.6951.01A.11R.1915.07	TCGA	HNSC	C1
TCGA.CV.6955.01A.11R.2016.07	TCGA	HNSC	C1
TCGA.CV.7101.01A.11R.2016.07	TCGA	HNSC	C1
TCGA.CV.7103.01A.21R.2016.07	TCGA	HNSC	C1
TCGA.CV.7242.01A.11R.2016.07	TCGA	HNSC	C1
TCGA.CV.7247.01A.11R.2016.07	TCGA	HNSC	C2
TCGA.CV.7406.01A.11R.2081.07	TCGA	HNSC	C1
TCGA.CV.7411.01A.11R.2081.07	TCGA	HNSC	C1
TCGA.CV.7422.01A.21R.2081.07	TCGA	HNSC	C2
TCGA.CV.7434.01A.11R.2132.07	TCGA	HNSC	C2
TCGA.CV.A45O.01A.21R.A24H.07	TCGA	HNSC	C1
TCGA.CV.A45R.01A.11R.A24H.07	TCGA	HNSC	C1
TCGA.CV.A45V.01A.21R.A24Z.07	TCGA	HNSC	C1
TCGA.CV.A468.01A.11R.A266.07	TCGA	HNSC	C1
TCGA.CV.A6JT.01A.11R.A31N.07	TCGA	HNSC	C1
TCGA.CV.A6JY.01A.11R.A31N.07	TCGA	HNSC	C1
TCGA.CV.A6K0.01B.21R.A31N.07	TCGA	HNSC	C1
TCGA.CX.7085.01A.21R.2016.07	TCGA	HNSC	C1
TCGA.D6.6824.01A.11R.1915.07	TCGA	HNSC	C1
TCGA.D6.A4Z9.01A.11R.A24Z.07	TCGA	HNSC	C2
TCGA.DQ.5624.01A.01R.1873.07	TCGA	HNSC	C1
TCGA.DQ.5625.01A.01R.1873.07	TCGA	HNSC	C1
TCGA.DQ.5630.01A.01R.1873.07	TCGA	HNSC	C1
TCGA.DQ.7588.01A.11R.2081.07	TCGA	HNSC	C2
TCGA.DQ.7589.01A.11R.2232.07	TCGA	HNSC	C2
TCGA.F7.8298.01A.11R.2403.07	TCGA	HNSC	C2
TCGA.F7.A50G.01A.11R.A266.07	TCGA	HNSC	C1
TCGA.H7.7774.01A.21R.2081.07	TCGA	HNSC	C1
TCGA.H7.8502.01A.11R.2403.07	TCGA	HNSC	C2
TCGA.H7.A6C4.01A.11R.A30B.07	TCGA	HNSC	C1
TCGA.HD.8224.01A.11R.2403.07	TCGA	HNSC	C1
TCGA.HD.A633.01A.11R.A28V.07	TCGA	HNSC	C2
TCGA.IQ.7631.01A.11R.2081.07	TCGA	HNSC	C1
TCGA.IQ.A61J.01A.11R.A30B.07	TCGA	HNSC	C1
TCGA.IQ.A6SG.01A.12R.A34R.07	TCGA	HNSC	C2
TCGA.KU.A6H7.01A.11R.A31N.07	TCGA	HNSC	C2
TCGA.KU.A6H8.01A.21R.A34R.07	TCGA	HNSC	C1
TCGA.P3.A5Q5.01A.11R.A28V.07	TCGA	HNSC	C2
TCGA.P3.A6T4.01A.11R.A34R.07	TCGA	HNSC	C1
TCGA.QK.A652.01A.11R.A30B.07	TCGA	HNSC	C1
TCGA.QK.A6IG.01A.11R.A31N.07	TCGA	HNSC	C2
TCGA.QK.A6VC.01A.23R.A34R.07	TCGA	HNSC	C2
TCGA.QK.A8Z9.01B.11R.A39I.07	TCGA	HNSC	C1
TCGA.QK.A8ZB.01A.11R.A39I.07	TCGA	HNSC	C1
TCGA.UF.A718.01A.22R.A34R.07	TCGA	HNSC	C1
TCGA.UF.A719.01A.12R.A34R.07	TCGA	HNSC	C2
TCGA.UF.A71B.01A.12R.A34R.07	TCGA	HNSC	C2
TCGA.UF.A7JJ.01A.11R.A34R.07	TCGA	HNSC	C1
TCGA.UF.A7JO.01A.11R.A34R.07	TCGA	HNSC	C2
TCGA.KL.8323.01A.21R.2315.07	TCGA	KICH	C2
TCGA.KL.8325.01A.11R.2315.07	TCGA	KICH	C1
TCGA.KL.8333.01A.11R.2315.07	TCGA	KICH	C1
TCGA.KL.8334.01A.11R.2315.07	TCGA	KICH	C1
TCGA.KL.8336.01A.11R.2315.07	TCGA	KICH	C2
TCGA.KL.8342.01A.11R.2315.07	TCGA	KICH	C1
TCGA.KL.8343.01A.11R.2315.07	TCGA	KICH	C1
TCGA.KL.8345.01A.11R.2315.07	TCGA	KICH	C2
TCGA.KM.8438.01A.11R.2315.07	TCGA	KICH	C1
TCGA.KM.8477.01A.11R.2315.07	TCGA	KICH	C2
TCGA.KN.8419.01A.11R.2315.07	TCGA	KICH	C1
TCGA.KN.8423.01A.11R.2315.07	TCGA	KICH	C1
TCGA.KN.8425.01A.11R.2315.07	TCGA	KICH	C1
TCGA.KN.8427.01A.11R.2315.07	TCGA	KICH	C2
TCGA.KN.8428.01A.11R.2315.07	TCGA	KICH	C2
TCGA.KN.8429.01A.11R.2315.07	TCGA	KICH	C1
TCGA.KN.8432.01A.11R.2315.07	TCGA	KICH	C1
TCGA.KN.8433.01A.11R.2315.07	TCGA	KICH	C1
TCGA.KN.8435.01A.11R.2315.07	TCGA	KICH	C2
TCGA.KO.8408.01A.11R.2315.07	TCGA	KICH	C2
TCGA.KO.8409.01A.11R.2315.07	TCGA	KICH	C1
TCGA.6D.AA2E.01A.11R.A37O.07	TCGA	KIRC	C1
TCGA.A3.3306.01A.01R.0864.07	TCGA	KIRC	C2
TCGA.A3.3319.01A.02R.1325.07	TCGA	KIRC	C2
TCGA.A3.3320.01A.02R.1325.07	TCGA	KIRC	C1
TCGA.A3.3343.01A.01R.0864.07	TCGA	KIRC	C1
TCGA.A3.3347.01A.02R.1325.07	TCGA	KIRC	C2
TCGA.A3.3365.01A.01R.0864.07	TCGA	KIRC	C1
TCGA.A3.3380.01A.01R.0864.07	TCGA	KIRC	C1
TCGA.A3.A6NJ.01A.12R.A33J.07	TCGA	KIRC	C1
TCGA.A3.A8OW.01A.11R.A37O.07	TCGA	KIRC	C1
TCGA.AK.3426.01A.02R.1325.07	TCGA	KIRC	C2
TCGA.AK.3428.01A.02R.1277.07	TCGA	KIRC	C1
TCGA.AK.3429.01A.02R.1325.07	TCGA	KIRC	C2
TCGA.AK.3433.01A.02R.1277.07	TCGA	KIRC	C1
TCGA.AK.3450.01A.02R.1277.07	TCGA	KIRC	C1
TCGA.AK.3451.01A.02R.1188.07	TCGA	KIRC	C2
TCGA.AK.3455.01A.01R.0864.07	TCGA	KIRC	C1
TCGA.AK.3456.01A.02R.1325.07	TCGA	KIRC	C1
TCGA.AK.3460.01A.02R.1277.07	TCGA	KIRC	C1
TCGA.AK.3461.01A.02R.1277.07	TCGA	KIRC	C1
TCGA.B0.4688.01A.01R.1277.07	TCGA	KIRC	C2
TCGA.B0.4690.01A.01R.1277.07	TCGA	KIRC	C2
TCGA.B0.4691.01A.01R.1277.07	TCGA	KIRC	C2
TCGA.B0.4693.01A.01R.1277.07	TCGA	KIRC	C1
TCGA.B0.4696.01A.01R.1277.07	TCGA	KIRC	C2
TCGA.B0.4698.01A.01R.1503.07	TCGA	KIRC	C2
TCGA.B0.4700.01A.02R.1541.07	TCGA	KIRC	C2
TCGA.B0.4712.01A.01R.1503.07	TCGA	KIRC	C2
TCGA.B0.4718.01A.01R.1277.07	TCGA	KIRC	C1
TCGA.B0.4811.01A.01R.1503.07	TCGA	KIRC	C2
TCGA.B0.4818.01A.01R.1503.07	TCGA	KIRC	C1
TCGA.B0.4822.01A.01R.1277.07	TCGA	KIRC	C2
TCGA.B0.4823.01A.02R.1420.07	TCGA	KIRC	C1
TCGA.B0.4836.01A.01R.1305.07	TCGA	KIRC	C2
TCGA.B0.4841.01A.01R.1277.07	TCGA	KIRC	C1
TCGA.B0.4846.01A.01R.1277.07	TCGA	KIRC	C1
TCGA.B0.4849.01A.01R.1277.07	TCGA	KIRC	C1
TCGA.B0.4945.01A.01R.1420.07	TCGA	KIRC	C1
TCGA.B0.5075.01A.01R.1334.07	TCGA	KIRC	C2
TCGA.B0.5083.01A.02R.1420.07	TCGA	KIRC	C1
TCGA.B0.5084.01A.01R.1334.07	TCGA	KIRC	C2
TCGA.B0.5098.01A.01R.1420.07	TCGA	KIRC	C2
TCGA.B0.5106.01A.01R.1420.07	TCGA	KIRC	C1
TCGA.B0.5109.01A.02R.1420.07	TCGA	KIRC	C2
TCGA.B0.5110.01A.01R.1420.07	TCGA	KIRC	C1
TCGA.B0.5113.01A.01R.1420.07	TCGA	KIRC	C1
TCGA.B0.5692.01A.11R.1541.07	TCGA	KIRC	C2
TCGA.B0.5695.01A.11R.1541.07	TCGA	KIRC	C1
TCGA.B0.5701.01A.11R.1541.07	TCGA	KIRC	C2
TCGA.B0.5707.01A.11R.1541.07	TCGA	KIRC	C1
TCGA.B0.5711.01A.11R.1672.07	TCGA	KIRC	C1
TCGA.B2.3923.01A.02R.1325.07	TCGA	KIRC	C1
TCGA.B2.5635.01A.01R.1541.07	TCGA	KIRC	C1
TCGA.B4.5832.01A.11R.1672.07	TCGA	KIRC	C2
TCGA.B4.5835.01A.11R.1672.07	TCGA	KIRC	C2
TCGA.B4.5836.01A.11R.1672.07	TCGA	KIRC	C2
TCGA.B4.5838.01A.11R.1672.07	TCGA	KIRC	C2
TCGA.B4.5843.01A.11R.1672.07	TCGA	KIRC	C2
TCGA.B8.4143.01A.01R.1188.07	TCGA	KIRC	C2
TCGA.B8.4146.01B.11R.1672.07	TCGA	KIRC	C2
TCGA.B8.4153.01B.11R.1672.07	TCGA	KIRC	C1
TCGA.B8.4619.01A.02R.1325.07	TCGA	KIRC	C1
TCGA.B8.5158.01A.01R.1420.07	TCGA	KIRC	C2
TCGA.B8.5163.01A.01R.1420.07	TCGA	KIRC	C2
TCGA.B8.5546.01A.01R.1541.07	TCGA	KIRC	C1
TCGA.B8.5553.01A.01R.1541.07	TCGA	KIRC	C1
TCGA.B8.A54D.01A.21R.A266.07	TCGA	KIRC	C2
TCGA.B8.A54F.01A.11R.A266.07	TCGA	KIRC	C1
TCGA.B8.A54H.01A.11R.A33J.07	TCGA	KIRC	C1
TCGA.BP.4165.01A.02R.1289.07	TCGA	KIRC	C1
TCGA.BP.4169.01A.02R.1289.07	TCGA	KIRC	C2
TCGA.BP.4170.01A.02R.1289.07	TCGA	KIRC	C1
TCGA.BP.4173.01A.02R.1289.07	TCGA	KIRC	C2
TCGA.BP.4177.01A.02R.1420.07	TCGA	KIRC	C1
TCGA.BP.4327.01A.01R.1289.07	TCGA	KIRC	C1
TCGA.BP.4329.01A.02R.1289.07	TCGA	KIRC	C1
TCGA.BP.4332.01A.01R.1289.07	TCGA	KIRC	C1
TCGA.BP.4334.01A.01R.1289.07	TCGA	KIRC	C1
TCGA.BP.4338.01A.01R.1289.07	TCGA	KIRC	C2
TCGA.BP.4341.01A.01R.1289.07	TCGA	KIRC	C1
TCGA.BP.4344.01A.01R.1289.07	TCGA	KIRC	C1
TCGA.BP.4349.01A.01R.1289.07	TCGA	KIRC	C1
TCGA.BP.4355.01A.01R.1289.07	TCGA	KIRC	C1
TCGA.BP.4756.01A.01R.1289.07	TCGA	KIRC	C1
TCGA.BP.4760.01A.02R.1420.07	TCGA	KIRC	C1
TCGA.BP.4769.01A.01R.1289.07	TCGA	KIRC	C1
TCGA.BP.4770.01A.01R.1503.07	TCGA	KIRC	C2
TCGA.BP.4771.01A.01R.1289.07	TCGA	KIRC	C2
TCGA.BP.4784.01A.01R.1305.07	TCGA	KIRC	C1
TCGA.BP.4789.01A.01R.1305.07	TCGA	KIRC	C1
TCGA.BP.4790.01A.01R.1305.07	TCGA	KIRC	C1
TCGA.BP.4795.01A.02R.1420.07	TCGA	KIRC	C1
TCGA.BP.4798.01A.01R.1305.07	TCGA	KIRC	C2
TCGA.BP.4801.01A.02R.1420.07	TCGA	KIRC	C1
TCGA.BP.4959.01A.01R.1334.07	TCGA	KIRC	C2
TCGA.BP.4961.01A.01R.1334.07	TCGA	KIRC	C1
TCGA.BP.4964.01A.01R.1334.07	TCGA	KIRC	C1
TCGA.BP.4983.01A.01R.1334.07	TCGA	KIRC	C2
TCGA.BP.4988.01A.01R.1334.07	TCGA	KIRC	C2
TCGA.BP.4989.01A.01R.1334.07	TCGA	KIRC	C2
TCGA.BP.4993.01A.02R.1420.07	TCGA	KIRC	C1
TCGA.BP.4994.01A.01R.1334.07	TCGA	KIRC	C1
TCGA.BP.4995.01A.01R.1334.07	TCGA	KIRC	C1
TCGA.BP.4999.01A.01R.1334.07	TCGA	KIRC	C1
TCGA.BP.5001.01A.01R.1334.07	TCGA	KIRC	C1
TCGA.BP.5169.01A.01R.1426.07	TCGA	KIRC	C2
TCGA.BP.5174.01A.01R.1426.07	TCGA	KIRC	C2
TCGA.BP.5175.01A.01R.1426.07	TCGA	KIRC	C2
TCGA.BP.5178.01A.01R.1426.07	TCGA	KIRC	C2
TCGA.BP.5180.01A.01R.1426.07	TCGA	KIRC	C2
TCGA.BP.5185.01A.01R.1426.07	TCGA	KIRC	C2
TCGA.BP.5191.01A.01R.1426.07	TCGA	KIRC	C2
TCGA.BP.5196.01A.01R.1426.07	TCGA	KIRC	C2
TCGA.BP.5198.01A.01R.1426.07	TCGA	KIRC	C2
TCGA.BP.5199.01A.01R.1426.07	TCGA	KIRC	C2
TCGA.CJ.4634.01A.02R.1325.07	TCGA	KIRC	C1
TCGA.CJ.4636.01A.02R.1325.07	TCGA	KIRC	C2
TCGA.CJ.4637.01A.02R.1325.07	TCGA	KIRC	C2
TCGA.CJ.4638.01A.02R.1325.07	TCGA	KIRC	C2
TCGA.CJ.4640.01A.02R.1325.07	TCGA	KIRC	C2
TCGA.CJ.4643.01A.02R.1325.07	TCGA	KIRC	C1
TCGA.CJ.4644.01A.02R.1325.07	TCGA	KIRC	C2
TCGA.CJ.4869.01A.02R.1426.07	TCGA	KIRC	C2
TCGA.CJ.4870.01A.01R.1305.07	TCGA	KIRC	C1
TCGA.CJ.4871.01A.01R.1305.07	TCGA	KIRC	C2
TCGA.CJ.4885.01A.01R.1305.07	TCGA	KIRC	C1
TCGA.CJ.4886.01A.01R.1305.07	TCGA	KIRC	C1
TCGA.CJ.4893.01A.01R.1305.07	TCGA	KIRC	C1
TCGA.CJ.4918.01A.01R.1426.07	TCGA	KIRC	C2
TCGA.CJ.4923.01A.01R.1426.07	TCGA	KIRC	C2
TCGA.CJ.5677.01A.11R.1541.07	TCGA	KIRC	C2
TCGA.CJ.5686.01A.11R.1672.07	TCGA	KIRC	C1
TCGA.CJ.6027.01A.11R.1672.07	TCGA	KIRC	C2
TCGA.CJ.6028.01A.11R.1672.07	TCGA	KIRC	C2
TCGA.CW.5581.01A.02R.1541.07	TCGA	KIRC	C1
TCGA.CW.5583.01A.02R.1541.07	TCGA	KIRC	C1
TCGA.CW.6087.01A.11R.1672.07	TCGA	KIRC	C2
TCGA.CW.6097.01A.11R.1672.07	TCGA	KIRC	C2
TCGA.CZ.4858.01A.01R.1305.07	TCGA	KIRC	C2
TCGA.CZ.4861.01A.01R.1305.07	TCGA	KIRC	C2
TCGA.CZ.4863.01A.01R.1503.07	TCGA	KIRC	C2
TCGA.CZ.5462.01A.01R.1503.07	TCGA	KIRC	C1
TCGA.CZ.5464.01A.01R.1503.07	TCGA	KIRC	C2
TCGA.CZ.5467.01A.01R.1503.07	TCGA	KIRC	C1
TCGA.CZ.5468.01A.01R.1503.07	TCGA	KIRC	C2
TCGA.CZ.5469.01A.01R.1503.07	TCGA	KIRC	C2
TCGA.CZ.5470.01A.01R.1503.07	TCGA	KIRC	C2
TCGA.CZ.5984.01A.11R.1672.07	TCGA	KIRC	C2
TCGA.CZ.5985.01A.11R.1672.07	TCGA	KIRC	C2
TCGA.CZ.5987.01A.11R.1672.07	TCGA	KIRC	C2
TCGA.CZ.5988.01A.11R.1672.07	TCGA	KIRC	C2
TCGA.DV.5574.01A.01R.1541.07	TCGA	KIRC	C2
TCGA.DV.A4VX.01A.11R.A266.07	TCGA	KIRC	C2
TCGA.EU.5904.01A.11R.1672.07	TCGA	KIRC	C1
TCGA.MM.A563.01A.11R.A266.07	TCGA	KIRC	C2
TCGA.T7.A92I.01A.11R.A37O.07	TCGA	KIRC	C1
TCGA.2Z.A9J3.01A.12R.A38C.07	TCGA	KIRP	C2
TCGA.2Z.A9J8.01A.11R.A42S.07	TCGA	KIRP	C2
TCGA.2Z.A9JD.01A.11R.A42S.07	TCGA	KIRP	C1
TCGA.2Z.A9JE.01A.11R.A42S.07	TCGA	KIRP	C2
TCGA.2Z.A9JN.01A.21R.A42S.07	TCGA	KIRP	C1
TCGA.2Z.A9JO.01A.11R.A42S.07	TCGA	KIRP	C1
TCGA.2Z.A9JS.01A.21R.A42S.07	TCGA	KIRP	C1
TCGA.5P.A9JU.01A.11R.A42S.07	TCGA	KIRP	C2
TCGA.5P.A9K4.01A.11R.A42S.07	TCGA	KIRP	C2
TCGA.5P.A9KA.01A.11R.A42S.07	TCGA	KIRP	C1
TCGA.A4.7287.01A.11R.2139.07	TCGA	KIRP	C2
TCGA.A4.7584.01A.11R.2139.07	TCGA	KIRP	C2
TCGA.A4.7732.01A.11R.2139.07	TCGA	KIRP	C2
TCGA.A4.7915.01A.11R.2204.07	TCGA	KIRP	C2
TCGA.A4.8311.01A.11R.2404.07	TCGA	KIRP	C1
TCGA.A4.8312.01A.11R.2404.07	TCGA	KIRP	C1
TCGA.A4.8630.01A.11R.2404.07	TCGA	KIRP	C1
TCGA.A4.A48D.01A.11R.A24Z.07	TCGA	KIRP	C1
TCGA.A4.A4ZT.01A.11R.A26U.07	TCGA	KIRP	C1
TCGA.A4.A57E.01A.11R.A26U.07	TCGA	KIRP	C2
TCGA.A4.A5XZ.01A.11R.A31O.07	TCGA	KIRP	C1
TCGA.A4.A7UZ.01A.12R.A355.07	TCGA	KIRP	C2
TCGA.AL.3472.01A.01R.1193.07	TCGA	KIRP	C1
TCGA.AL.7173.01A.11R.2139.07	TCGA	KIRP	C2
TCGA.AT.A5NU.01A.11R.A28H.07	TCGA	KIRP	C1
TCGA.B1.7332.01A.11R.A32Z.07	TCGA	KIRP	C1
TCGA.B9.4113.01A.01R.1193.07	TCGA	KIRP	C1
TCGA.B9.4117.01A.02R.1351.07	TCGA	KIRP	C1
TCGA.B9.5155.01A.01R.1592.07	TCGA	KIRP	C1
TCGA.B9.5156.01A.01R.1592.07	TCGA	KIRP	C2
TCGA.B9.A5W9.01A.11R.A28H.07	TCGA	KIRP	C1
TCGA.BQ.5881.01A.11R.1592.07	TCGA	KIRP	C1
TCGA.BQ.5883.01A.11R.1592.07	TCGA	KIRP	C1
TCGA.BQ.5884.01A.11R.1592.07	TCGA	KIRP	C1
TCGA.BQ.5889.01A.11R.1592.07	TCGA	KIRP	C2
TCGA.BQ.7044.01A.11R.1965.07	TCGA	KIRP	C2
TCGA.BQ.7045.01A.31R.1965.07	TCGA	KIRP	C1
TCGA.BQ.7050.01A.11R.1965.07	TCGA	KIRP	C1
TCGA.BQ.7060.01A.11R.1965.07	TCGA	KIRP	C1
TCGA.BQ.7062.01A.11R.1965.07	TCGA	KIRP	C1
TCGA.DW.5561.01A.01R.1592.07	TCGA	KIRP	C2
TCGA.DW.7834.01A.11R.2139.07	TCGA	KIRP	C1
TCGA.DW.7837.01A.11R.2139.07	TCGA	KIRP	C1
TCGA.DW.7838.01A.11R.2139.07	TCGA	KIRP	C1
TCGA.DW.7840.01A.11R.A32Z.07	TCGA	KIRP	C2
TCGA.EV.5903.01A.11R.1592.07	TCGA	KIRP	C1
TCGA.G7.6796.01A.11R.1965.07	TCGA	KIRP	C1
TCGA.G7.A4TM.01A.11R.A31O.07	TCGA	KIRP	C2
TCGA.G7.A8LE.01A.11R.A36F.07	TCGA	KIRP	C1
TCGA.GL.A4EM.01A.11R.A24Z.07	TCGA	KIRP	C1
TCGA.GL.A9DD.01A.11R.A37K.07	TCGA	KIRP	C1
TCGA.HE.7128.01A.11R.1965.07	TCGA	KIRP	C1
TCGA.HE.7129.01A.11R.1965.07	TCGA	KIRP	C1
TCGA.HE.A5NF.01A.11R.A26U.07	TCGA	KIRP	C1
TCGA.HE.A5NI.01A.11R.A26U.07	TCGA	KIRP	C2
TCGA.HE.A5NJ.01A.11R.A26U.07	TCGA	KIRP	C2
TCGA.IA.A40U.01A.11R.A24Z.07	TCGA	KIRP	C1
TCGA.IZ.A6M9.01A.11R.A31O.07	TCGA	KIRP	C1
TCGA.KV.A6GD.01A.11R.A31O.07	TCGA	KIRP	C1
TCGA.MH.A561.01A.11R.A26U.07	TCGA	KIRP	C1
TCGA.P4.A5EB.01A.11R.A28H.07	TCGA	KIRP	C1
TCGA.SX.A71S.01A.11R.A33Z.07	TCGA	KIRP	C1
TCGA.SX.A7SN.01A.11R.A355.07	TCGA	KIRP	C2
TCGA.SX.A7SO.01A.11R.A355.07	TCGA	KIRP	C1
TCGA.SX.A7SQ.01A.12R.A36F.07	TCGA	KIRP	C2
TCGA.SX.A7SR.01A.12R.A36F.07	TCGA	KIRP	C1
TCGA.UZ.A9PK.01A.11R.A38C.07	TCGA	KIRP	C1
TCGA.UZ.A9PN.01A.11R.A38C.07	TCGA	KIRP	C2
TCGA.UZ.A9PO.01A.11R.A38C.07	TCGA	KIRP	C1
TCGA.UZ.A9PX.01A.11R.A42S.07	TCGA	KIRP	C1
TCGA.UZ.A9Q0.01A.12R.A42S.07	TCGA	KIRP	C2
TCGA.V9.A7HT.01A.11R.A33Z.07	TCGA	KIRP	C1
TCGA.WN.A9G9.01A.12R.A37K.07	TCGA	KIRP	C2
TCGA.Y8.A898.01A.11R.A355.07	TCGA	KIRP	C1
TCGA.Y8.A8S0.01A.11R.A37K.07	TCGA	KIRP	C1
TCGA.AB.2803.03A.01T.0734.13	TCGA	LAML	C1
TCGA.AB.2814.03A.01T.0734.13	TCGA	LAML	C1
TCGA.AB.2816.03A.01T.0734.13	TCGA	LAML	C1
TCGA.AB.2820.03A.01T.0735.13	TCGA	LAML	C1
TCGA.AB.2822.03A.01T.0734.13	TCGA	LAML	C1
TCGA.AB.2826.03A.01T.0734.13	TCGA	LAML	C2
TCGA.AB.2832.03A.01T.0736.13	TCGA	LAML	C1
TCGA.AB.2843.03A.01T.0736.13	TCGA	LAML	C2
TCGA.AB.2844.03A.01T.0736.13	TCGA	LAML	C2
TCGA.AB.2848.03A.01T.0736.13	TCGA	LAML	C1
TCGA.AB.2851.03A.01T.0736.13	TCGA	LAML	C1
TCGA.AB.2859.03A.01T.0736.13	TCGA	LAML	C1
TCGA.AB.2865.03A.01T.0736.13	TCGA	LAML	C1
TCGA.AB.2868.03A.01T.0736.13	TCGA	LAML	C1
TCGA.AB.2871.03A.01T.0735.13	TCGA	LAML	C1
TCGA.AB.2874.03A.01T.0735.13	TCGA	LAML	C2
TCGA.AB.2882.03A.01T.0740.13	TCGA	LAML	C1
TCGA.AB.2888.03B.01T.0748.13	TCGA	LAML	C1
TCGA.AB.2890.03A.01T.0735.13	TCGA	LAML	C1
TCGA.AB.2891.03A.01T.0735.13	TCGA	LAML	C2
TCGA.AB.2895.03A.01T.0735.13	TCGA	LAML	C1
TCGA.AB.2897.03A.01T.0735.13	TCGA	LAML	C1
TCGA.AB.2903.03A.01T.0734.13	TCGA	LAML	C1
TCGA.AB.2915.03A.01T.0740.13	TCGA	LAML	C1
TCGA.AB.2916.03A.01T.0734.13	TCGA	LAML	C1
TCGA.AB.2921.03A.01T.0740.13	TCGA	LAML	C1
TCGA.AB.2925.03A.01T.0735.13	TCGA	LAML	C2
TCGA.AB.2929.03A.01T.0735.13	TCGA	LAML	C1
TCGA.AB.2933.03A.01T.0734.13	TCGA	LAML	C2
TCGA.AB.2934.03A.01T.0740.13	TCGA	LAML	C1
TCGA.AB.2944.03A.01T.0740.13	TCGA	LAML	C1
TCGA.AB.2948.03A.01T.0740.13	TCGA	LAML	C2
TCGA.AB.2955.03A.01T.0734.13	TCGA	LAML	C1
TCGA.AB.2964.03A.01T.0734.13	TCGA	LAML	C2
TCGA.AB.2966.03A.01T.0734.13	TCGA	LAML	C1
TCGA.AB.2973.03A.01T.0734.13	TCGA	LAML	C1
TCGA.AB.2975.03A.01T.0734.13	TCGA	LAML	C1
TCGA.AB.2977.03B.01T.0760.13	TCGA	LAML	C1
TCGA.AB.2980.03A.01T.0734.13	TCGA	LAML	C2
TCGA.AB.2984.03A.01T.0734.13	TCGA	LAML	C1
TCGA.AB.2987.03A.01T.0734.13	TCGA	LAML	C1
TCGA.AB.2999.03B.01T.0748.13	TCGA	LAML	C1
TCGA.AB.3012.03A.01T.0736.13	TCGA	LAML	C1
TCGA.CS.4938.01B.11R.1896.07	TCGA	LGG	C1
TCGA.CS.4944.01A.01R.1470.07	TCGA	LGG	C1
TCGA.CS.5397.01A.01R.1896.07	TCGA	LGG	C2
TCGA.CS.6290.01A.11R.1708.07	TCGA	LGG	C1
TCGA.CS.6667.01A.12R.2027.07	TCGA	LGG	C1
TCGA.CS.6669.01A.11R.1896.07	TCGA	LGG	C1
TCGA.DB.5274.01A.01R.1470.07	TCGA	LGG	C2
TCGA.DB.5275.01A.01R.1470.07	TCGA	LGG	C2
TCGA.DB.5276.01A.01R.1470.07	TCGA	LGG	C1
TCGA.DB.5278.01A.01R.1470.07	TCGA	LGG	C1
TCGA.DB.5279.01A.03R.2347.07	TCGA	LGG	C1
TCGA.DB.5280.01A.01R.1470.07	TCGA	LGG	C1
TCGA.DB.A4XA.01A.11R.A26U.07	TCGA	LGG	C1
TCGA.DB.A4XB.01A.11R.A26U.07	TCGA	LGG	C2
TCGA.DB.A4XE.01A.11R.A27Q.07	TCGA	LGG	C2
TCGA.DB.A64L.01A.11R.A29R.07	TCGA	LGG	C1
TCGA.DB.A64O.01A.11R.A29R.07	TCGA	LGG	C1
TCGA.DB.A64P.01A.11R.A29R.07	TCGA	LGG	C2
TCGA.DB.A64R.01A.11R.A29R.07	TCGA	LGG	C1
TCGA.DB.A64W.01A.11R.A29R.07	TCGA	LGG	C2
TCGA.DB.A64X.01A.11R.A29R.07	TCGA	LGG	C1
TCGA.DB.A75P.01A.11R.A32Q.07	TCGA	LGG	C1
TCGA.DH.5140.01A.01R.1470.07	TCGA	LGG	C2
TCGA.DH.5141.01A.01R.1470.07	TCGA	LGG	C1
TCGA.DH.5144.01A.01R.1470.07	TCGA	LGG	C1
TCGA.DH.A669.01A.12R.A31N.07	TCGA	LGG	C2
TCGA.DH.A66F.01A.11R.A29R.07	TCGA	LGG	C1
TCGA.DH.A7UV.01A.12R.A34F.07	TCGA	LGG	C1
TCGA.DU.5851.01A.13R.1896.07	TCGA	LGG	C1
TCGA.DU.5855.01A.11R.1708.07	TCGA	LGG	C1
TCGA.DU.5871.01A.12R.1708.07	TCGA	LGG	C1
TCGA.DU.5872.01A.11R.1708.07	TCGA	LGG	C1
TCGA.DU.5874.01A.11R.1708.07	TCGA	LGG	C2
TCGA.DU.6400.01A.12R.1708.07	TCGA	LGG	C1
TCGA.DU.6401.01A.11R.1708.07	TCGA	LGG	C1
TCGA.DU.6402.01A.11R.1708.07	TCGA	LGG	C2
TCGA.DU.7006.01A.11R.2027.07	TCGA	LGG	C2
TCGA.DU.7010.01A.11R.2027.07	TCGA	LGG	C2
TCGA.DU.7013.01A.11R.2027.07	TCGA	LGG	C2
TCGA.DU.7019.01A.11R.2027.07	TCGA	LGG	C1
TCGA.DU.7306.01A.11R.2090.07	TCGA	LGG	C1
TCGA.DU.8161.01A.11R.2256.07	TCGA	LGG	C2
TCGA.DU.8165.01A.11R.2256.07	TCGA	LGG	C2
TCGA.DU.A5TR.01A.11R.A28M.07	TCGA	LGG	C1
TCGA.DU.A6S6.01A.21R.A32Q.07	TCGA	LGG	C1
TCGA.DU.A76L.01A.11R.A32Q.07	TCGA	LGG	C2
TCGA.DU.A76R.01A.11R.A32Q.07	TCGA	LGG	C1
TCGA.DU.A7TC.01A.21R.A34R.07	TCGA	LGG	C2
TCGA.DU.A7TJ.01A.11R.A34R.07	TCGA	LGG	C2
TCGA.E1.5304.01A.01R.1470.07	TCGA	LGG	C2
TCGA.E1.5319.01A.01R.1896.07	TCGA	LGG	C1
TCGA.E1.A7YI.01A.11R.A34F.07	TCGA	LGG	C2
TCGA.E1.A7YM.01A.11R.A34F.07	TCGA	LGG	C2
TCGA.E1.A7YN.01A.11R.A34F.07	TCGA	LGG	C1
TCGA.E1.A7YS.01A.11R.A34F.07	TCGA	LGG	C2
TCGA.E1.A7Z2.01A.21R.A34R.07	TCGA	LGG	C2
TCGA.E1.A7Z3.01A.11R.A34R.07	TCGA	LGG	C1
TCGA.E1.A7Z4.01A.11R.A34R.07	TCGA	LGG	C1
TCGA.E1.A7Z6.01A.11R.A34R.07	TCGA	LGG	C1
TCGA.FG.6688.01A.11R.1896.07	TCGA	LGG	C2
TCGA.FG.6689.01A.11R.1896.07	TCGA	LGG	C1
TCGA.FG.6690.01A.11R.1896.07	TCGA	LGG	C1
TCGA.FG.7634.01A.11R.2090.07	TCGA	LGG	C2
TCGA.FG.8181.01A.11R.2256.07	TCGA	LGG	C1
TCGA.FG.8189.01B.11R.A28M.07	TCGA	LGG	C1
TCGA.FG.8191.01A.11R.2256.07	TCGA	LGG	C1
TCGA.FG.A60K.01A.11R.A29R.07	TCGA	LGG	C1
TCGA.FG.A6J3.01A.11R.A31N.07	TCGA	LGG	C2
TCGA.FG.A713.01A.11R.A32Q.07	TCGA	LGG	C1
TCGA.HT.7467.01A.11R.2027.07	TCGA	LGG	C2
TCGA.HT.7471.01A.11R.2256.07	TCGA	LGG	C2
TCGA.HT.7473.01A.11R.2027.07	TCGA	LGG	C1
TCGA.HT.7479.01A.11R.2027.07	TCGA	LGG	C1
TCGA.HT.7480.01A.11R.2090.07	TCGA	LGG	C1
TCGA.HT.7485.01A.11R.2027.07	TCGA	LGG	C1
TCGA.HT.7602.01A.21R.2090.07	TCGA	LGG	C1
TCGA.HT.7605.01A.11R.2090.07	TCGA	LGG	C1
TCGA.HT.7607.01A.11R.2090.07	TCGA	LGG	C1
TCGA.HT.7608.01A.11R.2090.07	TCGA	LGG	C1
TCGA.HT.7609.01A.11R.2090.07	TCGA	LGG	C1
TCGA.HT.7611.01A.11R.2403.07	TCGA	LGG	C1
TCGA.HT.7680.01A.11R.2256.07	TCGA	LGG	C1
TCGA.HT.7681.01A.11R.2403.07	TCGA	LGG	C1
TCGA.HT.7684.01A.11R.2256.07	TCGA	LGG	C1
TCGA.HT.7689.01A.11R.2256.07	TCGA	LGG	C1
TCGA.HT.7693.01A.11R.2256.07	TCGA	LGG	C1
TCGA.HT.7854.01A.11R.2256.07	TCGA	LGG	C1
TCGA.HT.7855.01A.11R.2403.07	TCGA	LGG	C1
TCGA.HT.7874.01A.11R.2403.07	TCGA	LGG	C1
TCGA.HT.7875.01A.11R.2403.07	TCGA	LGG	C1
TCGA.HT.7880.01A.11R.2403.07	TCGA	LGG	C1
TCGA.HT.7881.01A.11R.2403.07	TCGA	LGG	C1
TCGA.HT.7884.01B.11R.2403.07	TCGA	LGG	C1
TCGA.HT.8010.01A.11R.2403.07	TCGA	LGG	C1
TCGA.HT.8104.01A.11R.2404.07	TCGA	LGG	C2
TCGA.HT.8107.01A.13R.2404.07	TCGA	LGG	C1
TCGA.HT.8109.01A.11R.2404.07	TCGA	LGG	C1
TCGA.HT.8110.01A.11R.2404.07	TCGA	LGG	C2
TCGA.HT.8113.01A.11R.2404.07	TCGA	LGG	C1
TCGA.HT.8563.01A.11R.2404.07	TCGA	LGG	C2
TCGA.HT.A4DV.01A.11R.A26U.07	TCGA	LGG	C1
TCGA.HT.A5R5.01A.11R.A28M.07	TCGA	LGG	C1
TCGA.HT.A615.01A.11R.A29R.07	TCGA	LGG	C1
TCGA.HT.A619.01A.11R.A29R.07	TCGA	LGG	C2
TCGA.HT.A61A.01A.11R.A29R.07	TCGA	LGG	C1
TCGA.HT.A74H.01A.11R.A32Q.07	TCGA	LGG	C1
TCGA.HW.7487.01A.11R.2027.07	TCGA	LGG	C1
TCGA.HW.7490.01A.11R.2027.07	TCGA	LGG	C1
TCGA.HW.7493.01A.11R.2027.07	TCGA	LGG	C1
TCGA.HW.8321.01A.11R.2404.07	TCGA	LGG	C1
TCGA.HW.8322.01A.11R.2404.07	TCGA	LGG	C2
TCGA.HW.A5KM.01A.11R.A27Q.07	TCGA	LGG	C1
TCGA.P5.A5EU.01A.11R.A27Q.07	TCGA	LGG	C2
TCGA.P5.A5EX.01A.12R.A28M.07	TCGA	LGG	C1
TCGA.P5.A5EY.01A.11R.A27Q.07	TCGA	LGG	C1
TCGA.P5.A5F1.01A.11R.A28M.07	TCGA	LGG	C1
TCGA.P5.A5F2.01A.11R.A28M.07	TCGA	LGG	C1
TCGA.P5.A72U.01A.31R.A32Q.07	TCGA	LGG	C2
TCGA.P5.A72Z.01A.11R.A32Q.07	TCGA	LGG	C2
TCGA.P5.A733.01A.11R.A32Q.07	TCGA	LGG	C1
TCGA.P5.A736.01A.11R.A32Q.07	TCGA	LGG	C1
TCGA.P5.A781.01A.11R.A32Q.07	TCGA	LGG	C1
TCGA.QH.A65V.01A.11R.A29R.07	TCGA	LGG	C1
TCGA.QH.A65Z.01A.11R.A29R.07	TCGA	LGG	C1
TCGA.QH.A6CS.01A.11R.A31N.07	TCGA	LGG	C1
TCGA.QH.A6CU.01A.11R.A31N.07	TCGA	LGG	C1
TCGA.QH.A6XC.01A.12R.A32Q.07	TCGA	LGG	C2
TCGA.QH.A870.01A.11R.A36H.07	TCGA	LGG	C1
TCGA.R8.A6ML.01A.11R.A32Q.07	TCGA	LGG	C1
TCGA.R8.A6MO.01A.11R.A33Z.07	TCGA	LGG	C1
TCGA.RY.A840.01A.11R.A36H.07	TCGA	LGG	C2
TCGA.RY.A843.01A.11R.A36H.07	TCGA	LGG	C2
TCGA.RY.A847.01A.11R.A36H.07	TCGA	LGG	C1
TCGA.S9.A6TS.01A.12R.A33Z.07	TCGA	LGG	C1
TCGA.S9.A6TU.01A.12R.A32Q.07	TCGA	LGG	C1
TCGA.S9.A6TY.01A.12R.A32Q.07	TCGA	LGG	C2
TCGA.S9.A6TZ.01A.21R.A32Q.07	TCGA	LGG	C1
TCGA.S9.A6U2.01A.21R.A33Z.07	TCGA	LGG	C1
TCGA.S9.A6U5.01A.12R.A33Z.07	TCGA	LGG	C1
TCGA.S9.A6U9.01A.11R.A32Q.07	TCGA	LGG	C1
TCGA.S9.A6WE.01A.12R.A33Z.07	TCGA	LGG	C1
TCGA.S9.A6WH.01A.12R.A33Z.07	TCGA	LGG	C1
TCGA.S9.A6WN.01A.12R.A33Z.07	TCGA	LGG	C1
TCGA.S9.A7IQ.01A.21R.A34F.07	TCGA	LGG	C1
TCGA.S9.A7IY.01A.11R.A34F.07	TCGA	LGG	C1
TCGA.S9.A7J1.01A.21R.A34R.07	TCGA	LGG	C1
TCGA.S9.A7J3.01A.21R.A34R.07	TCGA	LGG	C1
TCGA.S9.A7QW.01A.11R.A34F.07	TCGA	LGG	C2
TCGA.S9.A7QY.01A.11R.A34F.07	TCGA	LGG	C1
TCGA.S9.A7R1.01A.12R.A34R.07	TCGA	LGG	C1
TCGA.S9.A7R3.01A.11R.A34R.07	TCGA	LGG	C1
TCGA.S9.A7R4.01A.12R.A34R.07	TCGA	LGG	C1
TCGA.S9.A7R7.01A.11R.A34R.07	TCGA	LGG	C1
TCGA.S9.A89V.01A.11R.A36H.07	TCGA	LGG	C1
TCGA.TM.A7CF.01A.11R.A32Q.07	TCGA	LGG	C1
TCGA.TM.A84G.01A.11R.A36H.07	TCGA	LGG	C1
TCGA.TM.A84L.01A.11R.A36H.07	TCGA	LGG	C1
TCGA.TM.A84Q.01A.11R.A36H.07	TCGA	LGG	C1
TCGA.TM.A84R.01A.21R.A36H.07	TCGA	LGG	C1
TCGA.TM.A84T.01A.11R.A36H.07	TCGA	LGG	C1
TCGA.TQ.A7RF.01A.11R.A33Z.07	TCGA	LGG	C1
TCGA.TQ.A7RI.01A.11R.A33Z.07	TCGA	LGG	C1
TCGA.TQ.A7RO.01A.11R.A33Z.07	TCGA	LGG	C1
TCGA.TQ.A7RP.01A.21R.A34F.07	TCGA	LGG	C1
TCGA.TQ.A7RQ.01A.11R.A33Z.07	TCGA	LGG	C1
TCGA.TQ.A7RS.01A.12R.A33Z.07	TCGA	LGG	C1
TCGA.VM.A8C9.01A.11R.A36H.07	TCGA	LGG	C1
TCGA.VM.A8CA.01A.11R.A36H.07	TCGA	LGG	C1
TCGA.VM.A8CF.01A.11R.A36H.07	TCGA	LGG	C1
TCGA.VM.A8CH.01A.12R.A36H.07	TCGA	LGG	C1
TCGA.VW.A7QS.01A.12R.A33Z.07	TCGA	LGG	C1
TCGA.VW.A8FI.01A.11R.A36H.07	TCGA	LGG	C2
TCGA.WY.A85C.01A.11R.A36H.07	TCGA	LGG	C1
TCGA.WY.A85D.01A.11R.A36H.07	TCGA	LGG	C1
TCGA.2Y.A9GT.01A.11R.A38B.07	TCGA	LIHC	C1
TCGA.2Y.A9GV.01A.11R.A38B.07	TCGA	LIHC	C1
TCGA.2Y.A9GW.01A.11R.A38B.07	TCGA	LIHC	C1
TCGA.2Y.A9GX.01A.11R.A38B.07	TCGA	LIHC	C1
TCGA.2Y.A9H0.01A.11R.A38B.07	TCGA	LIHC	C2
TCGA.2Y.A9H1.01A.11R.A38B.07	TCGA	LIHC	C1
TCGA.2Y.A9HB.01A.11R.A39D.07	TCGA	LIHC	C1
TCGA.5R.AA1D.01A.11R.A38B.07	TCGA	LIHC	C1
TCGA.5R.AAAM.01A.12R.A41C.07	TCGA	LIHC	C1
TCGA.BC.A10R.01A.11R.A131.07	TCGA	LIHC	C1
TCGA.BC.A10S.01A.22R.A131.07	TCGA	LIHC	C1
TCGA.BC.A10X.01A.11R.A131.07	TCGA	LIHC	C1
TCGA.BC.A110.01A.11R.A131.07	TCGA	LIHC	C1
TCGA.BC.A216.01A.11R.A155.07	TCGA	LIHC	C2
TCGA.BC.A5W4.01A.11R.A28V.07	TCGA	LIHC	C1
TCGA.BC.A69I.01A.11R.A311.07	TCGA	LIHC	C1
TCGA.BD.A3EP.01A.11R.A22L.07	TCGA	LIHC	C1
TCGA.BD.A3ER.01A.11R.A213.07	TCGA	LIHC	C1
TCGA.BW.A5NQ.01A.11R.A27V.07	TCGA	LIHC	C2
TCGA.CC.5263.01A.01R.A131.07	TCGA	LIHC	C2
TCGA.CC.5264.01A.01R.A131.07	TCGA	LIHC	C2
TCGA.CC.A1HT.01A.11R.A131.07	TCGA	LIHC	C2
TCGA.CC.A3M9.01A.11R.A213.07	TCGA	LIHC	C2
TCGA.CC.A3MC.01A.11R.A22L.07	TCGA	LIHC	C2
TCGA.CC.A5UC.01A.11R.A28V.07	TCGA	LIHC	C2
TCGA.CC.A7II.01A.11R.A33J.07	TCGA	LIHC	C2
TCGA.CC.A7IJ.01A.11R.A33R.07	TCGA	LIHC	C2
TCGA.CC.A8HS.01A.11R.A36F.07	TCGA	LIHC	C2
TCGA.CC.A8HT.01A.11R.A36F.07	TCGA	LIHC	C2
TCGA.CC.A9FV.01A.11R.A37K.07	TCGA	LIHC	C1
TCGA.DD.A113.01A.11R.A131.07	TCGA	LIHC	C2
TCGA.DD.A114.01A.11R.A131.07	TCGA	LIHC	C2
TCGA.DD.A11D.01A.11R.A131.07	TCGA	LIHC	C1
TCGA.DD.A1EB.01A.11R.A131.07	TCGA	LIHC	C1
TCGA.DD.A1ED.01A.11R.A155.07	TCGA	LIHC	C1
TCGA.DD.A39W.01A.11R.A213.07	TCGA	LIHC	C1
TCGA.DD.A3A2.01A.11R.A213.07	TCGA	LIHC	C1
TCGA.DD.A3A3.01A.11R.A22L.07	TCGA	LIHC	C2
TCGA.DD.A3A4.01A.11R.A22L.07	TCGA	LIHC	C1
TCGA.DD.A3A8.01A.11R.A22L.07	TCGA	LIHC	C1
TCGA.DD.A4NB.01A.12R.A266.07	TCGA	LIHC	C1
TCGA.DD.A4NF.01A.11R.A27V.07	TCGA	LIHC	C1
TCGA.DD.A4NH.01A.11R.A27V.07	TCGA	LIHC	C2
TCGA.DD.A4NI.01A.11R.A27V.07	TCGA	LIHC	C1
TCGA.DD.A4NK.01A.11R.A28V.07	TCGA	LIHC	C1
TCGA.DD.A4NL.01A.11R.A28V.07	TCGA	LIHC	C1
TCGA.DD.A4NN.01A.11R.A28V.07	TCGA	LIHC	C2
TCGA.DD.A4NO.01A.11R.A28V.07	TCGA	LIHC	C1
TCGA.DD.A4NP.01A.11R.A28V.07	TCGA	LIHC	C1
TCGA.DD.A4NS.01A.11R.A311.07	TCGA	LIHC	C1
TCGA.DD.A4NV.01A.11R.A311.07	TCGA	LIHC	C1
TCGA.DD.A73A.01A.12R.A32O.07	TCGA	LIHC	C1
TCGA.DD.A73B.01A.12R.A32O.07	TCGA	LIHC	C2
TCGA.DD.A73C.01A.12R.A33J.07	TCGA	LIHC	C1
TCGA.DD.A73D.01A.12R.A32O.07	TCGA	LIHC	C1
TCGA.DD.A73E.01A.12R.A32O.07	TCGA	LIHC	C1
TCGA.DD.AA3A.01A.11R.A37K.07	TCGA	LIHC	C2
TCGA.DD.AAC8.01A.11R.A41C.07	TCGA	LIHC	C1
TCGA.DD.AAC9.01A.11R.A41C.07	TCGA	LIHC	C1
TCGA.DD.AACE.01A.11R.A41C.07	TCGA	LIHC	C1
TCGA.DD.AACF.01A.11R.A41C.07	TCGA	LIHC	C2
TCGA.DD.AACN.01A.11R.A41C.07	TCGA	LIHC	C1
TCGA.DD.AACU.01A.11R.A41C.07	TCGA	LIHC	C1
TCGA.DD.AACY.01A.11R.A41C.07	TCGA	LIHC	C1
TCGA.DD.AAD1.01A.11R.A41C.07	TCGA	LIHC	C1
TCGA.DD.AAD3.01A.11R.A41C.07	TCGA	LIHC	C1
TCGA.DD.AADA.01A.11R.A41C.07	TCGA	LIHC	C1
TCGA.DD.AADB.01A.11R.A41C.07	TCGA	LIHC	C2
TCGA.DD.AADR.01A.11R.A41C.07	TCGA	LIHC	C2
TCGA.DD.AADU.01A.11R.A41C.07	TCGA	LIHC	C1
TCGA.DD.AADW.01A.11R.A39D.07	TCGA	LIHC	C2
TCGA.DD.AAE3.01A.11R.A41C.07	TCGA	LIHC	C1
TCGA.DD.AAE7.01A.11R.A41C.07	TCGA	LIHC	C1
TCGA.DD.AAEB.01A.11R.A41C.07	TCGA	LIHC	C1
TCGA.DD.AAVS.01A.11R.A41C.07	TCGA	LIHC	C2
TCGA.DD.AAVX.01A.11R.A41C.07	TCGA	LIHC	C1
TCGA.DD.AAVY.01A.11R.A41C.07	TCGA	LIHC	C1
TCGA.DD.AAW0.01A.11R.A41C.07	TCGA	LIHC	C1
TCGA.DD.AAW1.01A.11R.A41C.07	TCGA	LIHC	C1
TCGA.DD.AAW3.01A.11R.A41C.07	TCGA	LIHC	C1
TCGA.ED.A4XI.01A.11R.A266.07	TCGA	LIHC	C1
TCGA.ED.A627.01A.12R.A311.07	TCGA	LIHC	C1
TCGA.ED.A7XO.01A.11R.A352.07	TCGA	LIHC	C2
TCGA.ED.A82E.01A.11R.A352.07	TCGA	LIHC	C1
TCGA.EP.A26S.01A.11R.A16W.07	TCGA	LIHC	C1
TCGA.ES.A2HT.01A.12R.A180.07	TCGA	LIHC	C1
TCGA.FV.A3R3.01A.11R.A22L.07	TCGA	LIHC	C1
TCGA.FV.A496.01A.11R.A266.07	TCGA	LIHC	C1
TCGA.FV.A4ZQ.01A.11R.A266.07	TCGA	LIHC	C2
TCGA.G3.A25V.01A.11R.A16W.07	TCGA	LIHC	C1
TCGA.G3.A3CG.01A.11R.A213.07	TCGA	LIHC	C1
TCGA.G3.A3CI.01A.11R.A213.07	TCGA	LIHC	C1
TCGA.G3.A3CJ.01A.11R.A213.07	TCGA	LIHC	C1
TCGA.G3.A5SI.01A.31R.A27V.07	TCGA	LIHC	C2
TCGA.G3.A5SK.01A.11R.A27V.07	TCGA	LIHC	C1
TCGA.G3.A6UC.01A.21R.A33J.07	TCGA	LIHC	C1
TCGA.G3.A7M5.01A.11R.A33R.07	TCGA	LIHC	C1
TCGA.G3.A7M7.01A.12R.A352.07	TCGA	LIHC	C1
TCGA.G3.A7M8.01A.11R.A33R.07	TCGA	LIHC	C1
TCGA.G3.A7M9.01A.23R.A352.07	TCGA	LIHC	C2
TCGA.G3.AAV0.01A.11R.A37K.07	TCGA	LIHC	C1
TCGA.G3.AAV6.01A.21R.A37K.07	TCGA	LIHC	C2
TCGA.HP.A5MZ.01A.21R.A27V.07	TCGA	LIHC	C1
TCGA.HP.A5N0.01A.11R.A28V.07	TCGA	LIHC	C1
TCGA.K7.A6G5.01A.11R.A311.07	TCGA	LIHC	C1
TCGA.KR.A7K0.01A.12R.A33R.07	TCGA	LIHC	C1
TCGA.LG.A9QD.01A.11R.A38B.07	TCGA	LIHC	C1
TCGA.MI.A75E.01A.11R.A32O.07	TCGA	LIHC	C1
TCGA.MR.A520.01A.11R.A266.07	TCGA	LIHC	C1
TCGA.NI.A4U2.01A.11R.A28V.07	TCGA	LIHC	C1
TCGA.RC.A6M3.01A.11R.A32O.07	TCGA	LIHC	C2
TCGA.RC.A6M5.01A.11R.A32O.07	TCGA	LIHC	C1
TCGA.RC.A6M6.01A.11R.A32O.07	TCGA	LIHC	C2
TCGA.RC.A7SK.01A.11R.A352.07	TCGA	LIHC	C1
TCGA.T1.A6J8.01A.11R.A32O.07	TCGA	LIHC	C1
TCGA.UB.AA0V.01A.11R.A38B.07	TCGA	LIHC	C1
TCGA.WQ.A9G7.01A.11R.A37K.07	TCGA	LIHC	C2
TCGA.WX.AA46.01A.11R.A39D.07	TCGA	LIHC	C1
TCGA.XR.A8TE.01A.11R.A36F.07	TCGA	LIHC	C1
TCGA.YA.A8S7.01A.11R.A37K.07	TCGA	LIHC	C2
TCGA.ZP.A9CV.01A.11R.A38B.07	TCGA	LIHC	C1
TCGA.ZP.A9CY.01A.11R.A38B.07	TCGA	LIHC	C1
TCGA.ZP.A9D0.01A.11R.A37K.07	TCGA	LIHC	C1
TCGA.ZP.A9D1.01A.11R.A38B.07	TCGA	LIHC	C1
TCGA.ZS.A9CD.01A.11R.A37K.07	TCGA	LIHC	C1
TCGA.ZS.A9CE.01A.11R.A37K.07	TCGA	LIHC	C1
TCGA.ZS.A9CG.01A.11R.A37K.07	TCGA	LIHC	C1
TCGA.05.4249.01A.01R.1107.07	TCGA	LUAD	C1
TCGA.05.4384.01A.01R.1755.07	TCGA	LUAD	C1
TCGA.05.4389.01A.01R.1206.07	TCGA	LUAD	C2
TCGA.05.4390.01A.02R.1755.07	TCGA	LUAD	C2
TCGA.05.4396.01A.21R.1858.07	TCGA	LUAD	C1
TCGA.05.4403.01A.01R.1206.07	TCGA	LUAD	C1
TCGA.05.4405.01A.21R.1858.07	TCGA	LUAD	C1
TCGA.05.4415.01A.22R.1858.07	TCGA	LUAD	C2
TCGA.05.4420.01A.01R.1206.07	TCGA	LUAD	C2
TCGA.05.4434.01A.01R.1206.07	TCGA	LUAD	C2
TCGA.05.5420.01A.01R.1628.07	TCGA	LUAD	C2
TCGA.05.5425.01A.02R.1628.07	TCGA	LUAD	C2
TCGA.05.5428.01A.01R.1628.07	TCGA	LUAD	C2
TCGA.05.5715.01A.01R.1628.07	TCGA	LUAD	C1
TCGA.35.3615.01A.01R.0946.07	TCGA	LUAD	C1
TCGA.35.4122.01A.01R.1107.07	TCGA	LUAD	C2
TCGA.38.4625.01A.01R.1206.07	TCGA	LUAD	C2
TCGA.38.4626.01A.01R.1206.07	TCGA	LUAD	C1
TCGA.38.4627.01A.01R.1206.07	TCGA	LUAD	C1
TCGA.38.4630.01A.01R.1206.07	TCGA	LUAD	C2
TCGA.38.4631.01A.01R.1755.07	TCGA	LUAD	C2
TCGA.38.4632.01A.01R.1755.07	TCGA	LUAD	C2
TCGA.38.7271.01A.11R.2039.07	TCGA	LUAD	C1
TCGA.44.2655.01A.01R.0946.07	TCGA	LUAD	C1
TCGA.44.2659.01A.01R.0946.07	TCGA	LUAD	C1
TCGA.44.2661.01A.01R.1107.07	TCGA	LUAD	C1
TCGA.44.2666.01A.01R.0946.07	TCGA	LUAD	C1
TCGA.44.5645.01A.01R.1628.07	TCGA	LUAD	C1
TCGA.44.6146.01A.11R.1755.07	TCGA	LUAD	C1
TCGA.44.6776.01A.11R.1858.07	TCGA	LUAD	C1
TCGA.44.7659.01A.11R.2066.07	TCGA	LUAD	C1
TCGA.44.7660.01A.11R.2066.07	TCGA	LUAD	C2
TCGA.44.7670.01A.11R.2066.07	TCGA	LUAD	C2
TCGA.44.7671.01A.11R.2066.07	TCGA	LUAD	C1
TCGA.44.8120.01A.11R.2241.07	TCGA	LUAD	C1
TCGA.44.A4SU.01A.11R.A24X.07	TCGA	LUAD	C1
TCGA.49.4486.01A.01R.1206.07	TCGA	LUAD	C1
TCGA.49.4487.01A.21R.1858.07	TCGA	LUAD	C2
TCGA.49.4490.01A.21R.1858.07	TCGA	LUAD	C1
TCGA.49.4501.01A.01R.1206.07	TCGA	LUAD	C1
TCGA.49.4505.01A.01R.1206.07	TCGA	LUAD	C1
TCGA.49.4507.01A.01R.1206.07	TCGA	LUAD	C2
TCGA.49.4510.01A.01R.1206.07	TCGA	LUAD	C1
TCGA.49.4514.01A.21R.1858.07	TCGA	LUAD	C2
TCGA.49.6743.01A.11R.1858.07	TCGA	LUAD	C2
TCGA.49.6744.01A.11R.1858.07	TCGA	LUAD	C1
TCGA.49.6767.01A.11R.1858.07	TCGA	LUAD	C2
TCGA.49.AAR3.01A.11R.A41B.07	TCGA	LUAD	C2
TCGA.50.5044.01A.21R.1858.07	TCGA	LUAD	C2
TCGA.50.5072.01A.21R.1858.07	TCGA	LUAD	C2
TCGA.50.5931.01A.11R.1755.07	TCGA	LUAD	C2
TCGA.50.5935.01A.11R.1755.07	TCGA	LUAD	C1
TCGA.50.5941.01A.11R.1755.07	TCGA	LUAD	C2
TCGA.50.5942.01A.21R.1755.07	TCGA	LUAD	C1
TCGA.50.5944.01A.11R.1755.07	TCGA	LUAD	C1
TCGA.50.6590.01A.12R.1858.07	TCGA	LUAD	C2
TCGA.50.6591.01A.11R.1755.07	TCGA	LUAD	C2
TCGA.50.6594.01A.11R.1755.07	TCGA	LUAD	C2
TCGA.50.6595.01A.12R.1858.07	TCGA	LUAD	C2
TCGA.50.8457.01A.11R.2326.07	TCGA	LUAD	C1
TCGA.53.7624.01A.11R.2066.07	TCGA	LUAD	C2
TCGA.53.7813.01A.11R.2170.07	TCGA	LUAD	C2
TCGA.55.1594.01A.01R.0946.07	TCGA	LUAD	C2
TCGA.55.1595.01A.01R.0946.07	TCGA	LUAD	C2
TCGA.55.1596.01A.01R.0946.07	TCGA	LUAD	C2
TCGA.55.6543.01A.11R.1755.07	TCGA	LUAD	C1
TCGA.55.6968.01A.11R.1949.07	TCGA	LUAD	C2
TCGA.55.6978.01A.11R.1949.07	TCGA	LUAD	C2
TCGA.55.6980.01A.11R.1949.07	TCGA	LUAD	C1
TCGA.55.6983.01A.11R.1949.07	TCGA	LUAD	C1
TCGA.55.7227.01A.11R.2039.07	TCGA	LUAD	C1
TCGA.55.7281.01A.11R.2039.07	TCGA	LUAD	C1
TCGA.55.7284.01B.11R.2241.07	TCGA	LUAD	C1
TCGA.55.7573.01A.11R.2039.07	TCGA	LUAD	C1
TCGA.55.7726.01A.11R.2170.07	TCGA	LUAD	C2
TCGA.55.7727.01A.11R.2170.07	TCGA	LUAD	C2
TCGA.55.7728.01A.11R.2187.07	TCGA	LUAD	C1
TCGA.55.7913.01B.11R.2241.07	TCGA	LUAD	C2
TCGA.55.8087.01A.11R.2241.07	TCGA	LUAD	C1
TCGA.55.8089.01A.11R.2241.07	TCGA	LUAD	C2
TCGA.55.8091.01A.11R.2241.07	TCGA	LUAD	C1
TCGA.55.8097.01A.11R.2241.07	TCGA	LUAD	C1
TCGA.55.8204.01A.11R.2241.07	TCGA	LUAD	C2
TCGA.55.8205.01A.11R.2241.07	TCGA	LUAD	C2
TCGA.55.8206.01A.11R.2241.07	TCGA	LUAD	C1
TCGA.55.8207.01A.11R.2241.07	TCGA	LUAD	C1
TCGA.55.8514.01A.11R.2403.07	TCGA	LUAD	C1
TCGA.55.8614.01A.11R.2403.07	TCGA	LUAD	C2
TCGA.55.8616.01A.11R.2403.07	TCGA	LUAD	C1
TCGA.55.A48X.01A.11R.A24H.07	TCGA	LUAD	C1
TCGA.55.A491.01A.11R.A24H.07	TCGA	LUAD	C2
TCGA.55.A492.01A.11R.A24H.07	TCGA	LUAD	C1
TCGA.55.A494.01A.11R.A24X.07	TCGA	LUAD	C2
TCGA.55.A4DG.01A.11R.A24H.07	TCGA	LUAD	C1
TCGA.55.A57B.01A.12R.A39D.07	TCGA	LUAD	C1
TCGA.62.8395.01A.11R.2326.07	TCGA	LUAD	C1
TCGA.62.8397.01A.11R.2326.07	TCGA	LUAD	C1
TCGA.62.A46O.01A.11R.A24H.07	TCGA	LUAD	C2
TCGA.62.A46P.01A.11R.A24H.07	TCGA	LUAD	C1
TCGA.62.A46S.01A.11R.A24H.07	TCGA	LUAD	C1
TCGA.62.A471.01A.12R.A24H.07	TCGA	LUAD	C2
TCGA.64.1676.01A.01R.0946.07	TCGA	LUAD	C2
TCGA.64.1680.01A.02R.0946.07	TCGA	LUAD	C1
TCGA.64.5775.01A.01R.1628.07	TCGA	LUAD	C2
TCGA.67.3772.01A.01R.0946.07	TCGA	LUAD	C1
TCGA.67.3773.01A.01R.0946.07	TCGA	LUAD	C1
TCGA.67.3774.01A.01R.0946.07	TCGA	LUAD	C1
TCGA.67.4679.01B.01R.1755.07	TCGA	LUAD	C1
TCGA.67.6217.01A.11R.1755.07	TCGA	LUAD	C1
TCGA.69.7763.01A.11R.2170.07	TCGA	LUAD	C1
TCGA.69.8253.01A.11R.2287.07	TCGA	LUAD	C1
TCGA.69.8254.01A.11R.2287.07	TCGA	LUAD	C1
TCGA.69.A59K.01A.11R.A262.07	TCGA	LUAD	C2
TCGA.71.6725.01A.11R.1858.07	TCGA	LUAD	C1
TCGA.73.4658.01A.01R.1755.07	TCGA	LUAD	C1
TCGA.73.4662.01A.01R.1206.07	TCGA	LUAD	C1
TCGA.73.4666.01A.01R.1206.07	TCGA	LUAD	C2
TCGA.73.4675.01A.01R.1206.07	TCGA	LUAD	C1
TCGA.73.4677.01A.01R.1206.07	TCGA	LUAD	C1
TCGA.73.7498.01A.12R.2187.07	TCGA	LUAD	C1
TCGA.73.A9RS.01A.11R.A41B.07	TCGA	LUAD	C2
TCGA.75.5126.01A.01R.1755.07	TCGA	LUAD	C2
TCGA.75.5146.01A.01R.1628.07	TCGA	LUAD	C1
TCGA.75.6203.01A.11R.1755.07	TCGA	LUAD	C1
TCGA.75.6206.01A.11R.1755.07	TCGA	LUAD	C1
TCGA.75.6214.01A.41R.1949.07	TCGA	LUAD	C2
TCGA.78.7145.01A.11R.2039.07	TCGA	LUAD	C2
TCGA.78.7149.01A.11R.2039.07	TCGA	LUAD	C1
TCGA.78.7150.01A.21R.2039.07	TCGA	LUAD	C2
TCGA.78.7152.01A.11R.2039.07	TCGA	LUAD	C1
TCGA.78.7154.01A.11R.2039.07	TCGA	LUAD	C2
TCGA.78.7155.01A.11R.2039.07	TCGA	LUAD	C2
TCGA.78.7156.01A.11R.2039.07	TCGA	LUAD	C1
TCGA.78.7161.01A.11R.2039.07	TCGA	LUAD	C1
TCGA.78.7162.01A.21R.2066.07	TCGA	LUAD	C1
TCGA.78.7163.01A.12R.2066.07	TCGA	LUAD	C1
TCGA.78.7167.01A.11R.2066.07	TCGA	LUAD	C1
TCGA.78.7220.01A.11R.2039.07	TCGA	LUAD	C2
TCGA.78.7537.01A.11R.2066.07	TCGA	LUAD	C1
TCGA.78.7539.01A.11R.2066.07	TCGA	LUAD	C1
TCGA.78.7540.01A.11R.2066.07	TCGA	LUAD	C1
TCGA.78.7542.01A.21R.2066.07	TCGA	LUAD	C2
TCGA.78.7633.01A.11R.2066.07	TCGA	LUAD	C1
TCGA.78.8655.01A.11R.2403.07	TCGA	LUAD	C1
TCGA.78.8660.01A.11R.2403.07	TCGA	LUAD	C2
TCGA.78.8662.01A.11R.2403.07	TCGA	LUAD	C2
TCGA.83.5908.01A.21R.2287.07	TCGA	LUAD	C2
TCGA.86.7714.01A.12R.2170.07	TCGA	LUAD	C1
TCGA.86.8056.01A.11R.2241.07	TCGA	LUAD	C1
TCGA.86.8076.01A.31R.2241.07	TCGA	LUAD	C1
TCGA.86.8278.01A.11R.2287.07	TCGA	LUAD	C1
TCGA.86.8281.01A.11R.2287.07	TCGA	LUAD	C1
TCGA.86.8359.01A.11R.2326.07	TCGA	LUAD	C1
TCGA.86.8668.01A.11R.2403.07	TCGA	LUAD	C1
TCGA.86.8669.01A.11R.2403.07	TCGA	LUAD	C1
TCGA.86.A456.01A.11R.A24H.07	TCGA	LUAD	C1
TCGA.86.A4P7.01A.11R.A24X.07	TCGA	LUAD	C1
TCGA.86.A4P8.01A.11R.A24X.07	TCGA	LUAD	C1
TCGA.91.6847.01A.11R.1949.07	TCGA	LUAD	C2
TCGA.91.6848.01A.11R.1949.07	TCGA	LUAD	C2
TCGA.91.6849.01A.11R.1949.07	TCGA	LUAD	C1
TCGA.91.7771.01A.11R.2170.07	TCGA	LUAD	C1
TCGA.91.8496.01A.11R.2403.07	TCGA	LUAD	C1
TCGA.91.8497.01A.11R.2403.07	TCGA	LUAD	C1
TCGA.91.8499.01A.11R.2403.07	TCGA	LUAD	C2
TCGA.91.A4BD.01A.11R.A24H.07	TCGA	LUAD	C1
TCGA.93.7347.01A.11R.2187.07	TCGA	LUAD	C1
TCGA.93.7348.01A.21R.2039.07	TCGA	LUAD	C1
TCGA.93.A4JN.01A.11R.A24X.07	TCGA	LUAD	C2
TCGA.95.7944.01A.11R.2187.07	TCGA	LUAD	C2
TCGA.95.7948.01A.11R.2187.07	TCGA	LUAD	C1
TCGA.97.7546.01A.11R.2039.07	TCGA	LUAD	C1
TCGA.97.7547.01A.11R.2039.07	TCGA	LUAD	C1
TCGA.97.7552.01A.11R.2039.07	TCGA	LUAD	C1
TCGA.97.7938.01A.11R.2170.07	TCGA	LUAD	C1
TCGA.97.7941.01A.11R.2187.07	TCGA	LUAD	C1
TCGA.97.8172.01A.11R.2287.07	TCGA	LUAD	C1
TCGA.97.8174.01A.11R.2287.07	TCGA	LUAD	C1
TCGA.97.8177.01A.11R.2287.07	TCGA	LUAD	C1
TCGA.97.8552.01A.11R.2403.07	TCGA	LUAD	C1
TCGA.97.A4M0.01A.11R.A24X.07	TCGA	LUAD	C1
TCGA.97.A4M1.01A.11R.A24X.07	TCGA	LUAD	C1
TCGA.97.A4M2.01A.12R.A24X.07	TCGA	LUAD	C1
TCGA.97.A4M3.01A.11R.A24X.07	TCGA	LUAD	C1
TCGA.97.A4M5.01A.11R.A24X.07	TCGA	LUAD	C1
TCGA.97.A4M6.01A.11R.A24X.07	TCGA	LUAD	C1
TCGA.99.7458.01A.11R.2039.07	TCGA	LUAD	C1
TCGA.99.AA5R.01A.11R.A39D.07	TCGA	LUAD	C1
TCGA.J2.8192.01A.11R.2241.07	TCGA	LUAD	C1
TCGA.J2.8194.01A.11R.2241.07	TCGA	LUAD	C1
TCGA.J2.A4AG.01A.11R.A24H.07	TCGA	LUAD	C1
TCGA.L4.A4E6.01A.11R.A24H.07	TCGA	LUAD	C1
TCGA.L9.A443.01A.12R.A24H.07	TCGA	LUAD	C1
TCGA.L9.A50W.01A.12R.A39D.07	TCGA	LUAD	C1
TCGA.L9.A5IP.01A.21R.A39D.07	TCGA	LUAD	C2
TCGA.MP.A4T4.01A.11R.A262.07	TCGA	LUAD	C2
TCGA.MP.A4T6.01A.32R.A262.07	TCGA	LUAD	C1
TCGA.MP.A4TA.01A.21R.A24X.07	TCGA	LUAD	C2
TCGA.MP.A4TH.01A.31R.A262.07	TCGA	LUAD	C1
TCGA.MP.A4TI.01A.21R.A24X.07	TCGA	LUAD	C2
TCGA.MP.A5C7.01A.11R.A262.07	TCGA	LUAD	C1
TCGA.NJ.A4YG.01A.22R.A262.07	TCGA	LUAD	C1
TCGA.NJ.A4YI.01A.11R.A262.07	TCGA	LUAD	C1
TCGA.NJ.A55A.01A.11R.A262.07	TCGA	LUAD	C1
TCGA.NJ.A7XG.01A.12R.A39D.07	TCGA	LUAD	C1
TCGA.O1.A52J.01A.11R.A262.07	TCGA	LUAD	C1
TCGA.S2.AA1A.01A.12R.A39D.07	TCGA	LUAD	C1
TCGA.18.3407.01A.01R.0980.07	TCGA	LUSC	C1
TCGA.18.3409.01A.01R.0980.07	TCGA	LUSC	C1
TCGA.21.1078.01A.01R.0692.07	TCGA	LUSC	C1
TCGA.21.5784.01A.01R.1635.07	TCGA	LUSC	C1
TCGA.22.1000.01A.01R.A32Z.07	TCGA	LUSC	C1
TCGA.22.1002.01A.01R.0692.07	TCGA	LUSC	C1
TCGA.22.1005.01A.01R.0692.07	TCGA	LUSC	C1
TCGA.22.1016.01A.01R.0692.07	TCGA	LUSC	C1
TCGA.22.4591.01A.01R.1201.07	TCGA	LUSC	C2
TCGA.22.4596.01A.01R.1201.07	TCGA	LUSC	C1
TCGA.22.4604.01A.01R.1201.07	TCGA	LUSC	C1
TCGA.22.4605.01A.21R.2125.07	TCGA	LUSC	C1
TCGA.22.4609.01A.21R.2125.07	TCGA	LUSC	C1
TCGA.22.5472.01A.01R.1635.07	TCGA	LUSC	C1
TCGA.33.4538.01A.01R.1201.07	TCGA	LUSC	C2
TCGA.33.A5GW.01A.11R.A27Q.07	TCGA	LUSC	C1
TCGA.34.2608.01A.02R.0851.07	TCGA	LUSC	C1
TCGA.34.A5IX.01A.12R.A27Q.07	TCGA	LUSC	C2
TCGA.37.4129.01A.01R.1100.07	TCGA	LUSC	C1
TCGA.37.4130.01A.01R.1100.07	TCGA	LUSC	C2
TCGA.37.4132.01A.01R.1100.07	TCGA	LUSC	C2
TCGA.37.4141.01A.02R.1100.07	TCGA	LUSC	C2
TCGA.37.5819.01A.01R.1635.07	TCGA	LUSC	C2
TCGA.39.5021.01A.01R.1443.07	TCGA	LUSC	C2
TCGA.39.5027.01A.21R.1820.07	TCGA	LUSC	C2
TCGA.39.5028.01A.01R.1443.07	TCGA	LUSC	C1
TCGA.39.5037.01A.01R.1443.07	TCGA	LUSC	C2
TCGA.43.6773.01A.41R.1949.07	TCGA	LUSC	C1
TCGA.43.A56U.01A.11R.A26W.07	TCGA	LUSC	C1
TCGA.46.3766.01A.01R.0980.07	TCGA	LUSC	C1
TCGA.46.3767.01A.01R.0980.07	TCGA	LUSC	C1
TCGA.52.7622.01A.11R.2125.07	TCGA	LUSC	C1
TCGA.56.5898.01A.11R.1635.07	TCGA	LUSC	C1
TCGA.56.7221.01A.11R.2045.07	TCGA	LUSC	C1
TCGA.56.7731.01A.11R.2125.07	TCGA	LUSC	C1
TCGA.56.7822.01A.11R.2125.07	TCGA	LUSC	C1
TCGA.56.7823.01B.11R.2247.07	TCGA	LUSC	C2
TCGA.56.8308.01A.11R.2296.07	TCGA	LUSC	C1
TCGA.56.8309.01A.11R.2296.07	TCGA	LUSC	C1
TCGA.56.8622.01A.11R.2403.07	TCGA	LUSC	C1
[truncated: 1,487 more rows]
