# Supplementary material for: Pan-Cancer Molecular Patterns and Biological Implications Associated with a Tumor-Specific Molecular Signature
Source: Cells. 2020 Dec 31;10(1):45. doi: 10.3390/cells10010045 (PMC7823585; doi:10.3390/cells10010045)
Supplement: Supplementary file 1 [file cells-10-00045-s001.zip › Table S5.xlsx]

## Sheet: Sheet1
Table S5. C1 vs C2 differentially enriched gene sets in TCGA cohorts
Number of gene sets that can be found differentially enriched between C1 and C2 in the given number (or more) of TCGA cohorts
number of TCGA cohorts	number of genesets
33	0
32	11
31	25
30	28
29	32
28	37
27	46
26	56
25	62
24	75
23	80
22	87
21	93
20	98
19	101
18	109
17	114
16	126
15	138
14	148
13	164
12	169
11	178
10	195
9	213
8	230
7	251
6	285
5	355
4	483
3	756
2	1000
1	1194
