# Supplementary material for: Pan-Cancer Molecular Patterns and Biological Implications Associated with a Tumor-Specific Molecular Signature
Source: Cells. 2020 Dec 31;10(1):45. doi: 10.3390/cells10010045 (PMC7823585; doi:10.3390/cells10010045)
Supplement: Supplementary file 1 [file cells-10-00045-s001.zip › Table S6.xlsx]

## Sheet: Sheet1
Table S6. Frequency of differentially expressed genes
Number of TCGA cohorts in which each gene was differentially expressed between the C1 and C2 classes. The genes listed are only those present in all databases after filtering for minimum expression
entrezid	symbol	number of cohorts	present in PAM50 signature	selected as part of the 95 core genes
891	CCNB1	33	yes	yes
991	CDC20	33	yes	yes
1063	CENPF	33	yes	yes
55165	CEP55	33	yes	yes
10403	NDC80	33	yes	yes
6241	RRM2	33	yes	yes
11065	UBE2C	33	yes	yes
29089	UBE2T	33	yes	yes
990	CDC6	32	yes	yes
11004	KIF2C	32	yes	yes
23594	ORC6	32	yes	yes
4288	MKI67	31	yes	yes
54443	ANLN	30	yes	yes
9232	PTTG1	30	yes	yes
699	BUB1	33	no	yes
890	CCNA2	33	no	yes
2177	FANCD2	33	no	yes
55215	FANCI	33	no	yes
2305	FOXM1	33	no	yes
10112	KIF20A	33	no	yes
9493	KIF23	33	no	yes
3833	KIFC1	33	no	yes
64151	NCAPG	33	no	yes
5347	PLK1	33	no	yes
9055	PRC1	33	no	yes
7153	TOP2A	33	no	yes
22974	TPX2	33	no	yes
9824	ARHGAP11A	32	no	yes
259266	ASPM	32	no	yes
6790	AURKA	32	no	yes
113130	CDCA5	32	no	yes
55143	CDCA8	32	no	yes
983	CDK1	32	no	yes
51514	DTL	32	no	yes
1894	ECT2	32	no	yes
3832	KIF11	32	no	yes
24137	KIF4A	32	no	yes
4085	MAD2L1	32	no	yes
51203	NUSAP1	32	no	yes
9088	PKMYT1	32	no	yes
79801	SHCBP1	32	no	yes
7083	TK1	32	no	yes
9319	TRIP13	32	no	yes
11130	ZWINT	32	no	yes
55723	ASF1B	31	no	yes
55010	PARPBP	31	no	yes
64946	CENPH	31	no	yes
10036	CHAF1A	31	no	yes
1111	CHEK1	31	no	yes
2146	EZH2	31	no	yes
2175	FANCA	31	no	yes
51659	GINS2	31	no	yes
3148	HMGB2	31	no	yes
9585	KIF20B	31	no	yes
9735	KNTC1	31	no	yes
4001	LMNB1	31	no	yes
4175	MCM6	31	no	yes
54892	NCAPG2	31	no	yes
10733	PLK4	31	no	yes
25886	POC1A	31	no	yes
29893	PSMC3IP	31	no	yes
29127	RACGAP1	31	no	yes
5902	RANBP1	31	no	yes
5983	RFC3	31	no	yes
6491	STIL	31	no	yes
10460	TACC3	31	no	yes
10293	TRAIP	31	no	yes
11169	WDHD1	31	no	yes
29028	ATAD2	30	no	yes
641	BLM	30	no	yes
79866	BORA	30	no	yes
899	CCNF	30	no	yes
993	CDC25A	30	no	yes
8317	CDC7	30	no	yes
79019	CENPM	30	no	yes
55839	CENPN	30	no	yes
8208	CHAF1B	30	no	yes
1164	CKS2	30	no	yes
10212	DDX39A	30	no	yes
29980	DONSON	30	no	yes
79980	DSN1	30	no	yes
1869	E2F1	30	no	yes
63979	FIGNL1	30	no	yes
9837	GINS1	30	no	yes
3015	H2AFZ	30	no	yes
128239	IQGAP3	30	no	yes
4172	MCM3	30	no	yes
5111	PCNA	30	no	yes
23649	POLA2	30	no	yes
9401	RECQL4	30	no	yes
5982	RFC2	30	no	yes
5984	RFC4	30	no	yes
10535	RNASEH2A	30	no	yes
8914	TIMELESS	30	no	yes
55055	ZWILCH	30	no	yes
898	CCNE1	29	yes	no
7298	TYMS	29	yes	no
596	BCL2	20	yes	no
26227	PHGDH	17	yes	no
2064	ERBB2	13	yes	no
57180	ACTR3B	11	yes	no
25800	SLC39A6	11	yes	no
644	BLVRA	10	yes	no
2296	FOXC1	10	yes	no
51523	CXXC5	9	yes	no
4609	MYC	9	yes	no
26996	GPR160	8	yes	no
9	NAT1	8	yes	no
573	BAG1	7	yes	no
4193	MDM2	7	yes	no
116028	RMI2	29	no	no
55038	CDCA4	29	no	no
81620	CDT1	29	no	no
26586	CKAP2	29	no	no
10926	DBF4	29	no	no
2189	FANCG	29	no	no
84296	GINS4	29	no	no
3014	H2AFX	29	no	no
93323	HAUS8	29	no	no
3978	LIG1	29	no	no
84823	LMNB2	29	no	no
84930	MASTL	29	no	no
4171	MCM2	29	no	no
4174	MCM5	29	no	no
9918	NCAPD2	29	no	no
5424	POLD1	29	no	no
5426	POLE	29	no	no
5985	RFC5	29	no	no
6119	RPA3	29	no	no
10051	SMC4	29	no	no
6637	SNRPG	29	no	no
6839	SUV39H1	29	no	no
6941	TCF19	29	no	no
10189	ALYREF	29	no	no
7112	TMPO	29	no	no
10376	TUBA1B	29	no	no
203068	TUBB	29	no	no
7443	VRK1	29	no	no
284403	WDR62	29	no	no
79968	WDR76	29	no	no
672	BRCA1	28	no	no
55732	C1orf112	28	no	no
1017	CDK2	28	no	no
91687	CENPL	28	no	no
11200	CHEK2	28	no	no
51692	CPSF3	28	no	no
1434	CSE1L	28	no	no
1786	DNMT1	28	no	no
1841	DTYMK	28	no	no
64785	GINS3	28	no	no
51053	GMNN	28	no	no
4173	MCM4	28	no	no
4176	MCM7	28	no	no
84515	MCM8	28	no	no
51154	MRTO4	28	no	no
4678	NASP	28	no	no
23310	NCAPD3	28	no	no
57326	PBXIP1	28	no	no
5558	PRIM2	28	no	no
25788	RAD54B	28	no	no
5901	RAN	28	no	no
1104	RCC1	28	no	no
163786	SASS6	28	no	no
10592	SMC2	28	no	no
195828	ZNF367	28	no	no
83596	BCL2L12	27	no	no
55299	BRIX1	27	no	no
54069	MIS18A	27	no	no
492311	IGIP	27	no	no
27101	CACYBP	27	no	no
57658	CALCOCO1	27	no	no
11335	CBX3	27	no	no
23492	CBX7	27	no	no
79172	CENPO	27	no	no
9793	CKAP5	27	no	no
5393	EXOSC9	27	no	no
348654	GEN1	27	no	no
286826	LIN9	27	no	no
25804	LSM4	27	no	no
23658	LSM5	27	no	no
4521	NUDT1	27	no	no
10606	PAICS	27	no	no
5433	POLR2D	27	no	no
10248	POP7	27	no	no
10465	PPIH	27	no	no
122769	LRR1	27	no	no
5496	PPM1G	27	no	no
5557	PRIM1	27	no	no
10213	PSMD14	27	no	no
6240	RRM1	27	no	no
7884	SLBP	27	no	no
6627	SNRPA1	27	no	no
6628	SNRPB	27	no	no
7283	TUBG1	27	no	no
86	ACTL6A	26	no	no
201725	C4orf46	26	no	no
89958	SAPCD2	26	no	no
55166	CENPQ	26	no	no
63922	CHTF18	26	no	no
9775	EIF4A3	26	no	no
3608	ILF2	26	no	no
3619	INCENP	26	no	no
57129	MRPL47	26	no	no
11270	NRM	26	no	no
57122	NUP107	26	no	no
79023	NUP37	26	no	no
79902	NUP85	26	no	no
5688	PSMA7	26	no	no
55920	RCC2	26	no	no
55159	RFWD3	26	no	no
29901	SAC3D1	26	no	no
10055	SAE1	26	no	no
6502	SKP2	26	no	no
6631	SNRPC	26	no	no
6632	SNRPD1	26	no	no
6636	SNRPF	26	no	no
54962	TIPIN	26	no	no
10452	TOMM40	26	no	no
8458	TTF2	26	no	no
116225	ZMYND19	26	no	no
9184	BUB3	25	no	no
91057	CCDC34	25	no	no
22948	CCT5	25	no	no
1408	CRY2	25	no	no
64858	DCLRE1B	25	no	no
1978	EIF4EBP1	25	no	no
2023	ENO1	25	no	no
26271	FBXO5	25	no	no
29889	GNL2	25	no	no
115106	HAUS1	25	no	no
3149	HMGB3	25	no	no
23421	ITGB3BP	25	no	no
55788	LMBRD1	25	no	no
55379	LRRC59	25	no	no
55646	LYAR	25	no	no
55110	MAGOHB	25	no	no
51253	MRPL37	25	no	no
65005	MRPL9	25	no	no
27085	MTBP	25	no	no
23165	NUP205	25	no	no
23590	PDSS1	25	no	no
192111	PGAM5	25	no	no
26147	PHF19	25	no	no
5690	PSMB2	25	no	no
8480	RAE1	25	no	no
5933	RBL1	25	no	no
80010	RMI1	25	no	no
348235	SKA2	25	no	no
25992	SNED1	25	no	no
6749	SSRP1	25	no	no
79723	SUV39H2	25	no	no
27346	TMEM97	25	no	no
11073	TOPBP1	25	no	no
57510	XPO5	25	no	no
7517	XRCC3	25	no	no
440145	MZT1	24	no	no
154467	CCDC167	24	no	no
88745	RRP36	24	no	no
10694	CCT8	24	no	no
1153	CIRBP	24	no	no
1503	CTPS1	24	no	no
55157	DARS2	24	no	no
7913	DEK	24	no	no
10682	EBP	24	no	no
2178	FANCE	24	no	no
2597	GAPDH	24	no	no
3181	HNRNPA2B1	24	no	no
3182	HNRNPAB	24	no	no
3184	HNRNPD	24	no	no
51182	HSPA14	24	no	no
65003	MRPL11	24	no	no
2956	MSH6	24	no	no
83463	MXD3	24	no	no
80179	MYO19	24	no	no
4796	TONSL	24	no	no
126382	NR2C2AP	24	no	no
11164	NUDT5	24	no	no
9688	NUP93	24	no	no
124222	PAQR4	24	no	no
9141	PDCD5	24	no	no
5422	POLA1	24	no	no
51645	PPIL1	24	no	no
5499	PPP1CA	24	no	no
22913	RALY	24	no	no
8607	RUVBL1	24	no	no
9410	SNRNP40	24	no	no
6626	SNRPA	24	no	no
6723	SRM	24	no	no
10963	STIP1	24	no	no
3925	STMN1	24	no	no
23512	SUZ12	24	no	no
5412	UBL3	24	no	no
7374	UNG	24	no	no
55187	VPS13D	24	no	no
7514	XPO1	24	no	no
57659	ZBTB4	24	no	no
11332	ACOT7	23	no	no
55210	ATAD3A	23	no	no
140707	BRI3BP	23	no	no
79892	MCMBP	23	no	no
145508	CEP128	23	no	no
54058	C21orf58	23	no	no
55071	C9orf40	23	no	no
81928	CABLES2	23	no	no
64793	CEP85	23	no	no
10576	CCT2	23	no	no
908	CCT6A	23	no	no
1019	CDK4	23	no	no
22995	CEP152	23	no	no
1478	CSTF2	23	no	no
25879	DCAF13	23	no	no
84259	DCUN1D5	23	no	no
54555	DDX49	23	no	no
51726	DNAJB11	23	no	no
8726	EED	23	no	no
9343	EFTUD2	23	no	no
23404	EXOSC2	23	no	no
10056	FARSB	23	no	no
11116	FGFR1OP	23	no	no
2553	GABPB1	23	no	no
2617	GARS	23	no	no
2618	GART	23	no	no
79833	GEMIN6	23	no	no
79017	GGCT	23	no	no
8836	GGH	23	no	no
29899	GPSM2	23	no	no
8520	HAT1	23	no	no
3145	HMBS	23	no	no
3159	HMGA1	23	no	no
3251	HPRT1	23	no	no
25896	INTS7	23	no	no
3837	KPNB1	23	no	no
25840	METTL7A	23	no	no
64928	MRPL14	23	no	no
4436	MSH2	23	no	no
10797	MTHFD2	23	no	no
84955	NUDCD1	23	no	no
9631	NUP155	23	no	no
5036	PA2G4	23	no	no
375775	PNPLA7	23	no	no
54107	POLE3	23	no	no
5684	PSMA3	23	no	no
5685	PSMA4	23	no	no
5695	PSMB7	23	no	no
5717	PSMD11	23	no	no
5709	PSMD3	23	no	no
56852	RAD18	23	no	no
5889	RAD51C	23	no	no
55131	RBM28	23	no	no
6196	RPS6KA2	23	no	no
10856	RUVBL2	23	no	no
22929	SEPHS1	23	no	no
6426	SRSF1	23	no	no
6633	SNRPD2	23	no	no
6877	TAF5	23	no	no
6905	TBCE	23	no	no
6434	TRA2B	23	no	no
84790	TUBA1C	23	no	no
7398	USP1	23	no	no
10713	USP39	23	no	no
55813	UTP6	23	no	no
55759	WDR12	23	no	no
89891	WDR34	23	no	no
348793	WDR53	23	no	no
32	ACACB	22	no	no
39	ACAT2	22	no	no
210	ALAD	22	no	no
51529	ANAPC11	22	no	no
10541	ANP32B	22	no	no
8815	BANF1	22	no	no
8896	BUD31	22	no	no
28969	BZW2	22	no	no
91574	C12orf65	22	no	no
8872	CDC123	22	no	no
994	CDC25B	22	no	no
55835	CENPJ	22	no	no
54927	CHCHD3	22	no	no
8533	COPS3	22	no	no
1479	CSTF3	22	no	no
1519	CTSO	22	no	no
26528	DAZAP1	22	no	no
79077	DCTPP1	22	no	no
27000	DNAJC2	22	no	no
1789	DNMT3B	22	no	no
8894	EIF2S2	22	no	no
8662	EIF3B	22	no	no
1994	ELAVL1	22	no	no
2079	ERH	22	no	no
2176	FANCC	22	no	no
79443	FYCO1	22	no	no
11146	GLMN	22	no	no
2788	GNG7	22	no	no
23560	GTPBP4	22	no	no
54801	HAUS6	22	no	no
3068	HDGF	22	no	no
133746	JMY	22	no	no
3939	LDHA	22	no	no
115353	LRRC42	22	no	no
57819	LSM2	22	no	no
10459	MAD2L2	22	no	no
8550	MAPKAPK5	22	no	no
4150	MAZ	22	no	no
9656	MDC1	22	no	no
29081	METTL5	22	no	no
28998	MRPL13	22	no	no
11222	MRPL3	22	no	no
4522	MTHFD1	22	no	no
4686	NCBP1	22	no	no
11188	NISCH	22	no	no
9221	NOLC1	22	no	no
10360	NPM3	22	no	no
29107	NXT1	22	no	no
79035	NABP2	22	no	no
5050	PAFAH1B3	22	no	no
5202	PFDN2	22	no	no
84844	PHF5A	22	no	no
113791	PIK3IP1	22	no	no
65018	PINK1	22	no	no
10714	POLD3	22	no	no
10940	POP1	22	no	no
5471	PPAT	22	no	no
4660	PPP1R12B	22	no	no
5691	PSMB3	22	no	no
5701	PSMC2	22	no	no
5718	PSMD12	22	no	no
5725	PTBP1	22	no	no
80324	PUS1	22	no	no
54517	PUS7	22	no	no
5905	RANGAP1	22	no	no
113174	SAAL1	22	no	no
81929	SEH1L	22	no	no
57515	SERINC1	22	no	no
10262	SF3B4	22	no	no
51092	SIDT2	22	no	no
8487	GEMIN2	22	no	no
11267	SNF8	22	no	no
6629	SNRPB2	22	no	no
6634	SNRPD3	22	no	no
6732	SRPK1	22	no	no
6742	SSBP1	22	no	no
6867	TACC1	22	no	no
51256	TBC1D7	22	no	no
6949	TCOF1	22	no	no
55775	TDP1	22	no	no
7008	TEF	22	no	no
54881	TEX10	22	no	no
7027	TFDP1	22	no	no
92609	TIMM50	22	no	no
7145	TNS1	22	no	no
7167	TPI1	22	no	no
10155	TRIM28	22	no	no
7372	UMPS	22	no	no
11091	WDR5	22	no	no
84128	WDR75	22	no	no
55135	WRAP53	22	no	no
388403	YPEL2	22	no	no
92999	ZBTB47	22	no	no
219749	ZNF25	22	no	no
79026	AHNAK	21	no	no
204	AK2	21	no	no
81611	ANP32E	21	no	no
151188	ARL6IP6	21	no	no
427	ASAH1	21	no	no
56647	BCCIP	21	no	no
388962	BOLA3	21	no	no
10950	BTG3	21	no	no
705	BYSL	21	no	no
56942	CMC2	21	no	no
126731	CCSAP	21	no	no
25943	C20orf194	21	no	no
153222	CREBRF	21	no	no
10951	CBX1	21	no	no
55722	CEP72	21	no	no
54939	COMMD4	21	no	no
80315	CPEB4	21	no	no
10898	CPSF4	21	no	no
1389	CREBL2	21	no	no
79901	CYBRD1	21	no	no
80174	DBF4B	21	no	no
90379	DCAF15	21	no	no
57696	DDX55	21	no	no
1802	DPH2	21	no	no
1871	E2F3	21	no	no
1984	EIF5A	21	no	no
2091	FBL	21	no	no
63943	FKBPL	21	no	no
11321	GPN1	21	no	no
79581	SLC52A2	21	no	no
84705	GTPBP3	21	no	no
3146	HMGB1	21	no	no
3376	IARS	21	no	no
3643	INSR	21	no	no
9445	ITM2B	21	no	no
23028	KDM1A	21	no	no
9811	CTIF	21	no	no
84162	KIAA1109	21	no	no
201255	LRRC45	21	no	no
27258	LSM3	21	no	no
84946	LTV1	21	no	no
375449	MAST4	21	no	no
4208	MEF2C	21	no	no
4234	METTL1	21	no	no
28989	NTMT1	21	no	no
51258	MRPL51	21	no	no
6183	MRPS12	21	no	no
64960	MRPS15	21	no	no
56945	MRPS22	21	no	no
51649	MRPS23	21	no	no
29781	NCAPH2	21	no	no
57447	NDRG2	21	no	no
60491	NIF3L1	21	no	no
25926	NOL11	21	no	no
4839	NOP2	21	no	no
51602	NOP58	21	no	no
55695	NSUN5	21	no	no
55270	NUDT15	21	no	no
23279	NUP160	21	no	no
55003	PAK1IP1	21	no	no
142	PARP1	21	no	no
22976	PAXIP1	21	no	no
84108	PCGF6	21	no	no
115294	PCMTD1	21	no	no
80310	PDGFD	21	no	no
5203	PFDN4	21	no	no
9867	PJA2	21	no	no
87178	PNPT1	21	no	no
5478	PPIA	21	no	no
84950	PRPF38A	21	no	no
5702	PSMC3	21	no	no
5710	PSMD4	21	no	no
5757	PTMA	21	no	no
5831	PYCR1	21	no	no
6041	RNASEL	21	no	no
79102	RNF26	21	no	no
10799	RPP40	21	no	no
6421	SFPQ	21	no	no
6432	SRSF7	21	no	no
10166	SLC25A15	21	no	no
292	SLC25A5	21	no	no
376497	SLC27A1	21	no	no
79677	SMC6	21	no	no
23345	SYNE1	21	no	no
9145	SYNGR1	21	no	no
171024	SYNPO2	21	no	no
6897	TARS	21	no	no
9238	TBRG4	21	no	no
51002	TPRKB	21	no	no
283989	TSEN54	21	no	no
23331	TTC28	21	no	no
10383	TUBB4B	21	no	no
7336	UBE2V2	21	no	no
10785	WDR4	21	no	no
158	ADSL	20	no	no
191	AHCY	20	no	no
10195	ALG3	20	no	no
8639	AOC3	20	no	no
29994	BAZ2B	20	no	no
659	BMPR2	20	no	no
54838	WBP1L	20	no	no
29902	FAM216A	20	no	no
55319	TMA16	20	no	no
835	CASP2	20	no	no
26112	CCDC69	20	no	no
10575	CCT4	20	no	no
10574	CCT7	20	no	no
91368	CDKN2AIPNL	20	no	no
3075	CFH	20	no	no
1191	CLU	20	no	no
22849	CPEB3	20	no	no
55280	CWF19L1	20	no	no
1616	DAXX	20	no	no
1663	DDX11	20	no	no
8562	DENR	20	no	no
22982	DIP2C	20	no	no
1843	DUSP1	20	no	no
56943	ENY2	20	no	no
26284	ERAL1	20	no	no
11340	EXOSC8	20	no	no
83989	FAM172A	20	no	no
51571	FAM49B	20	no	no
80308	FLAD1	20	no	no
4303	FOXO4	20	no	no
55572	FOXRED1	20	no	no
10129	FRY	20	no	no
54433	GAR1	20	no	no
2717	GLA	20	no	no
54584	GNB1L	20	no	no
2934	GSN	20	no	no
9328	GTF3C5	20	no	no
3150	HMGN1	20	no	no
3183	HNRNPC	20	no	no
10236	HNRNPR	20	no	no
3028	HSD17B10	20	no	no
51668	HSPB11	20	no	no
3329	HSPD1	20	no	no
219844	HYLS1	20	no	no
3609	ILF3	20	no	no
9922	IQSEC1	20	no	no
11104	KATNA1	20	no	no
56204	FAM214A	20	no	no
51690	LSM7	20	no	no
55534	MAML3	20	no	no
57134	MAN1C1	20	no	no
4163	MCC	20	no	no
4191	MDH2	20	no	no
4201	MEA1	20	no	no
9442	MED27	20	no	no
90390	MED30	20	no	no
64112	MOAP1	20	no	no
10198	MPHOSPH9	20	no	no
63875	MRPL17	20	no	no
29093	MRPL22	20	no	no
64979	MRPL36	20	no	no
28977	MRPL42	20	no	no
54534	MRPL50	20	no	no
64963	MRPS11	20	no	no
9650	MTFR1	20	no	no
4726	NDUFS6	20	no	no
79050	NOC4L	20	no	no
4841	NONO	20	no	no
29789	OLA1	20	no	no
11235	PDCD10	20	no	no
10130	PDIA6	20	no	no
5166	PDK4	20	no	no
10404	CPQ	20	no	no
5591	PRKDC	20	no	no
29968	PSAT1	20	no	no
5686	PSMA5	20	no	no
5692	PSMB4	20	no	no
8624	PSMG1	20	no	no
84262	PSMG3	20	no	no
51651	PTRH2	20	no	no
5885	RAD21	20	no	no
10411	RAPGEF3	20	no	no
84991	RBM17	20	no	no
10921	RNPS1	20	no	no
6095	RORA	20	no	no
79657	RPAP3	20	no	no
6185	RPN2	20	no	no
90378	SAMD1	20	no	no
8819	SAP30	20	no	no
23480	SEC61G	20	no	no
9728	SECISBP2L	20	no	no
10772	SRSF10	20	no	no
94081	SFXN1	20	no	no
83699	SH3BGRL2	20	no	no
6472	SHMT2	20	no	no
60386	SLC25A19	20	no	no
51629	SLC25A39	20	no	no
8243	SMC1A	20	no	no
10252	SPRY1	20	no	no
84926	SPRYD3	20	no	no
51593	SRRT	20	no	no
6741	SSB	20	no	no
30968	STOML2	20	no	no
10492	SYNCRIP	20	no	no
6895	TARBP2	20	no	no
6908	TBP	20	no	no
6929	TCF3	20	no	no
7037	TFRC	20	no	no
1678	TIMM8A	20	no	no
7078	TIMP3	20	no	no
199953	TMEM201	20	no	no
9528	TMEM59	20	no	no
7186	TRAF2	20	no	no
9881	TRANK1	20	no	no
51605	TRMT6	20	no	no
7295	TXN	20	no	no
10628	TXNIP	20	no	no
10054	UBA2	20	no	no
55148	UBR7	20	no	no
7411	VBP1	20	no	no
23214	XPO6	20	no	no
8565	YARS	20	no	no
51067	YARS2	20	no	no
8089	YEATS4	20	no	no
51341	ZBTB7A	20	no	no
79891	ZNF671	20	no	no
8086	AAAS	19	no	no
36	ACADSB	19	no	no
115	ADCY9	19	no	no
11047	ADRM1	19	no	no
7965	AIMP2	19	no	no
51434	ANAPC7	19	no	no
27301	APEX2	19	no	no
83478	ARHGAP24	19	no	no
81873	ARPC5L	19	no	no
83858	ATAD3B	19	no	no
583	BBS2	19	no	no
56898	BDH2	19	no	no
686	BTD	19	no	no
7832	BTG2	19	no	no
54934	KANSL2	19	no	no
93081	TEX30	19	no	no
55320	MIS18BP1	19	no	no
57184	FAM219B	19	no	no
79169	C1orf35	19	no	no
51279	C1RL	19	no	no
51161	C3orf18	19	no	no
29080	CCDC59	19	no	no
84318	CCDC77	19	no	no
25904	CNOT10	19	no	no
25927	CNRIP1	19	no	no
10087	COL4A3BP	19	no	no
51232	CRIM1	19	no	no
51084	CRYL1	19	no	no
8722	CTSF	19	no	no
1540	CYLD	19	no	no
8816	DCAF5	19	no	no
85458	DIXDC1	19	no	no
56940	DUSP22	19	no	no
1965	EIF2S1	19	no	no
2034	EPAS1	19	no	no
54512	EXOSC4	19	no	no
56915	EXOSC5	19	no	no
2145	EZH1	19	no	no
10712	FAM189B	19	no	no
57697	FANCM	19	no	no
64839	FBXL17	19	no	no
26234	FBXL5	19	no	no
2224	FDPS	19	no	no
2271	FH	19	no	no
23710	GABARAPL1	19	no	no
2621	GAS6	19	no	no
51218	GLRX5	19	no	no
115330	GPR146	19	no	no
94239	H2AFV	19	no	no
9555	H2AFY	19	no	no
3066	HDAC2	19	no	no
8925	HERC1	19	no	no
9709	HERPUD1	19	no	no
10989	IMMT	19	no	no
55656	INTS8	19	no	no
8570	KHSRP	19	no	no
23303	KIF13B	19	no	no
10365	KLF2	19	no	no
687	KLF9	19	no	no
3930	LBR	19	no	no
55679	LIMS2	19	no	no
22919	MAPRE1	19	no	no
11043	MID2	19	no	no
29088	MRPL15	19	no	no
51021	MRPS16	19	no	no
10884	MRPS30	19	no	no
57380	MRS2	19	no	no
9219	MTA2	19	no	no
25902	MTHFD1L	19	no	no
8897	MTMR3	19	no	no
90634	N4BP2L1	19	no	no
80155	NAA15	19	no	no
55226	NAT10	19	no	no
4691	NCL	19	no	no
56954	NIT2	19	no	no
79954	NOL10	19	no	no
51406	NOL7	19	no	no
4869	NPM1	19	no	no
64943	NT5DC2	19	no	no
23511	NUP188	19	no	no
348995	NUP43	19	no	no
53371	NUP54	19	no	no
5001	ORC5	19	no	no
79728	PALB2	19	no	no
10038	PARP2	19	no	no
11333	PDAP1	19	no	no
27250	PDCD4	19	no	no
283871	PGP	19	no	no
389072	PLEKHM3	19	no	no
4860	PNP	19	no	no
5436	POLR2G	19	no	no
10775	POP4	19	no	no
5463	POU6F1	19	no	no
51029	DESI2	19	no	no
10935	PRDX3	19	no	no
3276	PRMT1	19	no	no
9128	PRPF4	19	no	no
57716	PRX	19	no	no
5689	PSMB1	19	no	no
5714	PSMD8	19	no	no
5723	PSPH	19	no	no
5810	RAD1	19	no	no
5886	RAD23A	19	no	no
80346	REEP4	19	no	no
23179	RGL1	19	no	no
8490	RGS5	19	no	no
113000	RPUSD1	19	no	no
9136	RRP9	19	no	no
710	SERPING1	19	no	no
6418	SET	19	no	no
26040	SETBP1	19	no	no
10946	SF3A3	19	no	no
1468	SLC25A10	19	no	no
10478	SLC25A17	19	no	no
283537	SLC46A3	19	no	no
8884	SLC5A6	19	no	no
8140	SLC7A5	19	no	no
285195	SLC9A9	19	no	no
9126	SMC3	19	no	no
6611	SMS	19	no	no
79622	SNRNP25	19	no	no
6777	STAT5B	19	no	no
23673	STX12	19	no	no
11198	SUPT16H	19	no	no
51204	TACO1	19	no	no
23435	TARDBP	19	no	no
7048	TGFBR2	19	no	no
79228	THOC6	19	no	no
388335	TMEM220	19	no	no
114034	TOE1	19	no	no
146691	TOM1L2	19	no	no
127262	TPRG1L	19	no	no
57761	TRIB3	19	no	no
10102	TSFM	19	no	no
10194	TSHZ1	19	no	no
7259	TSPYL1	19	no	no
55622	TTC27	19	no	no
283237	TTC9C	19	no	no
11338	U2AF2	19	no	no
7329	UBE2I	19	no	no
65109	UPF3B	19	no	no
7402	UTRN	19	no	no
6944	VPS72	19	no	no
7444	VRK2	19	no	no
23001	WDFY3	19	no	no
90522	YIF1B	19	no	no
83719	YPEL3	19	no	no
51530	ZC3HC1	19	no	no
26574	AATF	18	no	no
6059	ABCE1	18	no	no
118	ADD1	18	no	no
11214	AKAP13	18	no	no
1175	AP2S1	18	no	no
358	AQP1	18	no	no
57514	ARHGAP31	18	no	no
9828	ARHGEF17	18	no	no
9459	ARHGEF6	18	no	no
414	ARSD	18	no	no
578	BAK1	18	no	no
84811	BUD13	18	no	no
81892	SLIRP	18	no	no
122525	C14orf28	18	no	no
79736	TEFM	18	no	no
64149	C17orf75	18	no	no
708	C1QBP	18	no	no
136647	MPLKIP	18	no	no
55744	COA1	18	no	no
58493	INIP	18	no	no
11238	CA5B	18	no	no
81617	CAB39L	18	no	no
790	CAD	18	no	no
23125	CAMTA2	18	no	no
836	CASP3	18	no	no
839	CASP6	18	no	no
831	CAST	18	no	no
339230	CCDC137	18	no	no
91050	CCDC149	18	no	no
966	CD59	18	no	no
8697	CDC23	18	no	no
5127	CDK16	18	no	no
10659	CELF2	18	no	no
23177	CEP68	18	no	no
79959	CEP76	18	no	no
80205	CHD9	18	no	no
493856	CISD2	18	no	no
25999	CLIP3	18	no	no
2055	CLN8	18	no	no
8192	CLPP	18	no	no
29097	CNIH4	18	no	no
51122	COMMD2	18	no	no
64708	COPS7B	18	no	no
1471	CST3	18	no	no
6387	CXCL12	18	no	no
51706	CYB5R1	18	no	no
26999	CYFIP2	18	no	no
113612	CYP2U1	18	no	no
9937	DCLRE1A	18	no	no
1634	DCN	18	no	no
54606	DDX56	18	no	no
1716	DGUOK	18	no	no
147015	DHRS13	18	no	no
57647	DHX37	18	no	no
1660	DHX9	18	no	no
57171	DOLPP1	18	no	no
8813	DPM1	18	no	no
8818	DPM2	18	no	no
10072	DPP3	18	no	no
4733	DRG1	18	no	no
11062	DUS4L	18	no	no
1854	DUT	18	no	no
8668	EIF3I	18	no	no
317649	EIF4E3	18	no	no
58478	ENOPH1	18	no	no
5168	ENPP2	18	no	no
114625	ERMAP	18	no	no
2162	F13A1	18	no	no
8772	FADD	18	no	no
51016	EMC9	18	no	no
55120	FANCL	18	no	no
2193	FARSA	18	no	no
115548	FCHO2	18	no	no
2308	FOXO1	18	no	no
80020	FOXRED2	18	no	no
2521	FUS	18	no	no
55632	G2E3	18	no	no
2634	GBP2	18	no	no
9648	GCC2	18	no	no
2739	GLO1	18	no	no
51022	GLRX2	18	no	no
2787	GNG5	18	no	no
26354	GNL3	18	no	no
2960	GTF2E1	18	no	no
55142	HAUS2	18	no	no
55733	HHAT	18	no	no
3176	HNMT	18	no	no
3185	HNRNPF	18	no	no
4670	HNRNPM	18	no	no
3192	HNRNPU	18	no	no
3339	HSPG2	18	no	no
3418	IDH2	18	no	no
3475	IFRD1	18	no	no
3487	IGFBP4	18	no	no
3603	IL16	18	no	no
3554	IL1R1	18	no	no
92856	IMP4	18	no	no
3843	IPO5	18	no	no
55705	IPO9	18	no	no
3707	ITPKB	18	no	no
3708	ITPR1	18	no	no
8850	KAT2B	18	no	no
54442	KCTD5	18	no	no
10657	KHDRBS1	18	no	no
26249	KLHL3	18	no	no
8270	LAGE3	18	no	no
3913	LAMB2	18	no	no
78999	LRFN4	18	no	no
4035	LRP1	18	no	no
10128	LRPPRC	18	no	no
55341	LSG1	18	no	no
4054	LTBP3	18	no	no
8425	LTBP4	18	no	no
9450	LY86	18	no	no
10150	MBNL2	18	no	no
9477	MED20	18	no	no
129531	MITD1	18	no	no
65008	MRPL1	18	no	no
54948	MRPL16	18	no	no
29074	MRPL18	18	no	no
51069	MRPL2	18	no	no
54148	MRPL39	18	no	no
51642	MRPL48	18	no	no
51023	MRPS18C	18	no	no
51081	MRPS7	18	no	no
4528	MTIF2	18	no	no
4629	MYH11	18	no	no
80218	NAA50	18	no	no
8883	NAE1	18	no	no
4077	NBR1	18	no	no
4712	NDUFB6	18	no	no
51388	NIP7	18	no	no
28511	NKIRAS2	18	no	no
4855	NOTCH4	18	no	no
4893	NRAS	18	no	no
286053	NSMCE2	18	no	no
5141	PDE4A	18	no	no
9601	PDIA4	18	no	no
81572	PDRG1	18	no	no
8864	PER2	18	no	no
5216	PFN1	18	no	no
57157	PHTF2	18	no	no
284098	PIGW	18	no	no
29941	PKN3	18	no	no
84725	PLEKHA8	18	no	no
5355	PLP2	18	no	no
56902	PNO1	18	no	no
5435	POLR2F	18	no	no
51728	POLR3K	18	no	no
10419	PRMT5	18	no	no
5634	PRPS2	18	no	no
5704	PSMC4	18	no	no
23198	PSME4	18	no	no
5771	PTPN2	18	no	no
5797	PTPRM	18	no	no
126789	PUSL1	18	no	no
11137	PWP1	18	no	no
169714	QSOX2	18	no	no
10244	RABEPK	18	no	no
5932	RBBP8	18	no	no
91869	RFT1	18	no	no
54931	TRMT10C	18	no	no
6009	RHEB	18	no	no
83732	RIOK1	18	no	no
51444	RNF138	18	no	no
6117	RPA1	18	no	no
6184	RPN1	18	no	no
10556	RPP30	18	no	no
8568	RRP1	18	no	no
1901	S1PR1	18	no	no
6390	SDHB	18	no	no
10952	SEC61B	18	no	no
10572	SIVA1	18	no	no
284439	SLC25A42	18	no	no
10237	SLC35B1	18	no	no
6595	SMARCA2	18	no	no
6602	SMARCD1	18	no	no
6609	SMPD1	18	no	no
80208	SPG11	18	no	no
58477	SRPRB	18	no	no
8082	SSPN	18	no	no
30815	ST6GALNAC6	18	no	no
11346	SYNPO	18	no	no
8563	THOC5	18	no	no
10440	TIMM17A	18	no	no
10245	TIMM17B	18	no	no
79022	TMEM106C	18	no	no
55248	TMEM206	18	no	no
9168	TMSB10	18	no	no
26092	TOR1AIP1	18	no	no
64222	TOR3A	18	no	no
94241	TP53INP1	18	no	no
53373	TPCN1	18	no	no
51499	TRIAP1	18	no	no
51504	TRMT112	18	no	no
26995	TRUB2	18	no	no
8848	TSC22D1	18	no	no
116461	TSEN15	18	no	no
6302	TSPAN31	18	no	no
7307	U2AF1	18	no	no
7319	UBE2A	18	no	no
51377	UCHL5	18	no	no
7384	UQCRC1	18	no	no
9816	URB2	18	no	no
10813	UTP14A	18	no	no
51096	UTP18	18	no	no
54832	VPS13C	18	no	no
51699	VPS29	18	no	no
7450	VWF	18	no	no
9277	WDR46	18	no	no
54663	WDR74	18	no	no
79084	WDR77	18	no	no
56897	WRNIP1	18	no	no
7508	XPC	18	no	no
140685	ZBTB46	18	no	no
219654	ZCCHC24	18	no	no
84287	ZDHHC16	18	no	no
53349	ZFYVE1	18	no	no
10771	ZMYND11	18	no	no
7756	ZNF207	18	no	no
10061	ABCF2	17	no	no
3983	ABLIM1	17	no	no
29	ABR	17	no	no
80325	ABTB1	17	no	no
52	ACP1	17	no	no
83440	ADPGK	17	no	no
11215	AKAP11	17	no	no
64400	AKTIP	17	no	no
29929	ALG6	17	no	no
262	AMD1	17	no	no
154810	AMOTL1	17	no	no
118429	ANTXR2	17	no	no
55160	ARHGEF10L	17	no	no
23365	ARHGEF12	17	no	no
23370	ARHGEF18	17	no	no
10550	ARL6IP5	17	no	no
10552	ARPC1A	17	no	no
408	ARRB1	17	no	no
410	ARSA	17	no	no
440	ASNS	17	no	no
471	ATIC	17	no	no
54828	BCAS3	17	no	no
57673	BEND3	17	no	no
119392	SFR1	17	no	no
121053	C12orf45	17	no	no
80169	CTC1	17	no	no
125228	FAM210A	17	no	no
26097	CHTOP	17	no	no
152002	XXYLT1	17	no	no
58527	ABRACL	17	no	no
115416	MALSU1	17	no	no
775	CACNA1C	17	no	no
10203	CALCRL	17	no	no
126075	CCDC159	17	no	no
124808	CCDC43	17	no	no
79080	CCDC86	17	no	no
947	CD34	17	no	no
22918	CD93	17	no	no
83692	CD99L2	17	no	no
55536	CDCA7L	17	no	no
51654	CDK5RAP1	17	no	no
118487	CHCHD1	17	no	no
51142	CHCHD2	17	no	no
54108	CHRAC1	17	no	no
9391	CIAO1	17	no	no
1203	CLN5	17	no	no
27235	COQ2	17	no	no
10328	EMC8	17	no	no
83716	CRISPLD2	17	no	no
54677	CROT	17	no	no
1436	CSF1R	17	no	no
8727	CTNNAL1	17	no	no
124936	CYB5D2	17	no	no
1653	DDX1	17	no	no
8886	DDX18	17	no	no
11218	DDX20	17	no	no
79758	DHRS12	17	no	no
9249	DHRS3	17	no	no
10395	DLC1	17	no	no
116092	DNTTIP1	17	no	no
1793	DOCK1	17	no	no
10589	DRAP1	17	no	no
1783	DYNC1LI2	17	no	no
1876	E2F6	17	no	no
1967	EIF2B1	17	no	no
79071	ELOVL6	17	no	no
64097	EPB41L4A	17	no	no
5394	EXOSC10	17	no	no
2157	F8	17	no	no
11124	FAF1	17	no	no
84140	FAM161A	17	no	no
8857	FCGBP	17	no	no
10875	FGL2	17	no	no
2273	FHL1	17	no	no
81608	FIP1L1	17	no	no
1112	FOXN3	17	no	no
27086	FOXP1	17	no	no
79068	FTO	17	no	no
24140	FTSJ1	17	no	no
4616	GADD45B	17	no	no
2624	GATA2	17	no	no
79760	GEMIN7	17	no	no
85476	GFM1	17	no	no
2687	GGT5	17	no	no
2804	GOLGB1	17	no	no
2878	GPX3	17	no	no
160622	GRASP	17	no	no
2870	GRK6	17	no	no
134266	GRPEL2	17	no	no
9563	H6PD	17	no	no
26959	HBP1	17	no	no
3190	HNRNPK	17	no	no
3298	HSF2	17	no	no
3313	HSPA9	17	no	no
3423	IDS	17	no	no
3563	IL3RA	17	no	no
55721	IQCC	17	no	no
3735	KARS	17	no	no
115207	KCTD12	17	no	no
9675	TTI1	17	no	no
9764	KIAA0513	17	no	no
84542	KIAA1841	17	no	no
158358	KIAA2026	17	no	no
10749	KIF1C	17	no	no
79944	L2HGDH	17	no	no
26524	LATS2	17	no	no
4005	LMO2	17	no	no
26020	LRP10	17	no	no
11157	LSM6	17	no	no
4046	LSP1	17	no	no
22924	MAPRE3	17	no	no
4190	MDH1	17	no	no
10001	MED6	17	no	no
4205	MEF2A	17	no	no
4211	MEIS1	17	no	no
54842	MFSD6	17	no	no
4282	MIF	17	no	no
54737	MPHOSPH8	17	no	no
84769	MPV17L2	17	no	no
3140	MR1	17	no	no
9801	MRPL19	17	no	no
51116	MRPS2	17	no	no
64969	MRPS5	17	no	no
253827	MSRB3	17	no	no
23788	MTCH2	17	no	no
22823	MTF2	17	no	no
66036	MTMR9	17	no	no
23077	MYCBP2	17	no	no
4692	NDN	17	no	no
4706	NDUFAB1	17	no	no
84276	NICN1	17	no	no
79576	NKAP	17	no	no
26155	NOC2L	17	no	no
54888	NSUN2	17	no	no
129401	NUP35	17	no	no
4927	NUP88	17	no	no
4953	ODC1	17	no	no
4957	ODF2	17	no	no
56944	OLFML3	17	no	no
4976	OPA1	17	no	no
4999	ORC2	17	no	no
89932	PAPLN	17	no	no
64081	PBLD	17	no	no
5096	PCCB	17	no	no
84306	PDCD2L	17	no	no
8654	PDE5A	17	no	no
5164	PDK2	17	no	no
23481	PES1	17	no	no
5226	PGD	17	no	no
5245	PHB	17	no	no
5252	PHF1	17	no	no
9842	PLEKHM1	17	no	no
83483	PLVAP	17	no	no
10957	PNRC1	17	no	no
26073	POLDIP2	17	no	no
5440	POLR2K	17	no	no
84265	POLR3GL	17	no	no
51371	POMP	17	no	no
51367	POP5	17	no	no
5481	PPID	17	no	no
132160	PPM1M	17	no	no
26051	PPP1R16B	17	no	no
5511	PPP1R8	17	no	no
5536	PPP5C	17	no	no
5546	PRCC	17	no	no
55660	PRPF40A	17	no	no
5694	PSMB6	17	no	no
5706	PSMC6	17	no	no
5719	PSMD13	17	no	no
5713	PSMD7	17	no	no
9791	PTDSS1	17	no	no
10728	PTGES3	17	no	no
5799	PTPRN2	17	no	no
5813	PURA	17	no	no
5768	QSOX1	17	no	no
5934	RBL2	17	no	no
64783	RBM15	17	no	no
91433	RCCD1	17	no	no
80196	RNF34	17	no	no
84154	RPF2	17	no	no
22934	RPIA	17	no	no
23076	RRP1B	17	no	no
23212	RRS1	17	no	no
23098	SARM1	17	no	no
84324	SARNP	17	no	no
49855	SCAPER	17	no	no
26135	SERBP1	17	no	no
27244	SESN1	17	no	no
9905	SGSM2	17	no	no
6451	SH3BGRL	17	no	no
9644	SH3PXD2A	17	no	no
10280	SIGMAR1	17	no	no
4092	SMAD7	17	no	no
10285	SMNDC1	17	no	no
54861	SNRK	17	no	no
29886	SNX8	17	no	no
6653	SORL1	17	no	no
6655	SOS2	17	no	no
9901	SRGAP3	17	no	no
90627	STARD13	17	no	no
9754	STARD8	17	no	no
11171	STRAP	17	no	no
25777	SUN2	17	no	no
6832	SUPV3L1	17	no	no
6917	TCEA1	17	no	no
10915	TCERG1	17	no	no
6925	TCF4	17	no	no
6996	TDG	17	no	no
7019	TFAM	17	no	no
7049	TGFBR3	17	no	no
10618	TGOLN2	17	no	no
96764	TGS1	17	no	no
261726	TIPRL	17	no	no
7100	TLR5	17	no	no
55654	TMEM127	17	no	no
56900	TMEM167B	17	no	no
116447	TOP1MT	17	no	no
7156	TOP3A	17	no	no
51174	TUBD1	17	no	no
7334	UBE2N	17	no	no
203547	VMA21	17	no	no
84313	VPS25	17	no	no
23339	VPS39	17	no	no
4013	VWA5A	17	no	no
10885	WDR3	17	no	no
84058	WDR54	17	no	no
23335	WDR7	17	no	no
11260	XPOT	17	no	no
150223	YDJC	17	no	no
10971	YWHAQ	17	no	no
376940	ZC3H6	17	no	no
84885	ZDHHC12	17	no	no
9839	ZEB2	17	no	no
10444	ZER1	17	no	no
25946	ZNF385A	17	no	no
118472	ZNF511	17	no	no
348327	ZNF530	17	no	no
643641	ZNF862	17	no	no
2	A2M	16	no	no
20	ABCA2	16	no	no
23461	ABCA5	16	no	no
22	ABCB7	16	no	no
23	ABCF1	16	no	no
29777	ABT1	16	no	no
84320	ACBD6	16	no	no
97	ACYP1	16	no	no
81794	ADAMTS10	16	no	no
4299	AFF1	16	no	no
60509	AGBL5	16	no	no
10598	AHSA1	16	no	no
9949	AMMECR1	16	no	no
22881	ANKRD6	16	no	no
1174	AP1S1	16	no	no
83464	APH1B	16	no	no
257106	ARHGAP30	16	no	no
54622	ARL15	16	no	no
93436	ARMC6	16	no	no
91947	ARRDC4	16	no	no
57205	ATP10D	16	no	no
79572	ATP13A3	16	no	no
483	ATP1B3	16	no	no
374868	ATP9B	16	no	no
64756	ATPAF1	16	no	no
6310	ATXN1	16	no	no
8705	B3GALT4	16	no	no
9031	BAZ1B	16	no	no
56271	BEX4	16	no	no
79365	BHLHE41	16	no	no
637	BID	16	no	no
662	BNIP1	16	no	no
91272	BOD1	16	no	no
25855	BRMS1	16	no	no
114781	BTBD9	16	no	no
28984	RGCC	16	no	no
25966	C2CD2	16	no	no
401152	C4orf3	16	no	no
829	CAPZA1	16	no	no
23468	CBX5	16	no	no
55749	CCAR1	16	no	no
84902	CEP89	16	no	no
79714	CCDC51	16	no	no
23582	CCNDBP1	16	no	no
10849	CD3EAP	16	no	no
8476	CDC42BPA	16	no	no
1020	CDK5	16	no	no
1106	CHD2	16	no	no
51805	COQ3	16	no	no
84274	COQ5	16	no	no
9377	COX5A	16	no	no
132864	CPEB2	16	no	no
51185	CRBN	16	no	no
78987	CRELD1	16	no	no
1477	CSTF1	16	no	no
1537	CYC1	16	no	no
1593	CYP27A1	16	no	no
28960	DCPS	16	no	no
1650	DDOST	16	no	no
55661	DDX27	16	no	no
64794	DDX31	16	no	no
1718	DHCR24	16	no	no
1665	DHX15	16	no	no
84976	DISP1	16	no	no
1657	DMXL1	16	no	no
3301	DNAJA1	16	no	no
9093	DNAJA3	16	no	no
22826	DNAJC8	16	no	no
10059	DNM1L	16	no	no
84661	DPY30	16	no	no
51143	DYNC1LI1	16	no	no
84285	EIF1AD	16	no	no
2002	ELK1	16	no	no
2022	ENG	16	no	no
2052	EPHX1	16	no	no
2078	ERG	16	no	no
112479	ERI2	16	no	no
90952	ESAM	16	no	no
2108	ETFA	16	no	no
2130	EWSR1	16	no	no
51013	EXOSC1	16	no	no
2184	FAH	16	no	no
51306	FAM13B	16	no	no
26233	FBXL6	16	no	no
114907	FBXO32	16	no	no
23291	FBXW11	16	no	no
9896	FIG4	16	no	no
11259	FILIP1L	16	no	no
2287	FKBP3	16	no	no
55701	ARHGEF40	16	no	no
23048	FNBP1	16	no	no
2353	FOS	16	no	no
2354	FOSB	16	no	no
3607	FOXK2	16	no	no
10146	G3BP1	16	no	no
8522	GAS7	16	no	no
50628	GEMIN4	16	no	no
474344	GIMAP6	16	no	no
155038	GIMAP8	16	no	no
2806	GOT2	16	no	no
151556	GPR155	16	no	no
2873	GPS1	16	no	no
79807	GSTCD	16	no	no
2995	GYPC	16	no	no
8971	H1FX	16	no	no
29915	HCFC2	16	no	no
10014	HDAC5	16	no	no
55127	HEATR1	16	no	no
10473	HMGN4	16	no	no
10042	HMGXB4	16	no	no
220988	HNRNPA3	16	no	no
3265	HRAS	16	no	no
3320	HSP90AA1	16	no	no
3326	HSP90AB1	16	no	no
116835	HSPA12B	16	no	no
3570	IL6R	16	no	no
3572	IL6ST	16	no	no
10788	IQGAP2	16	no	no
23096	IQSEC2	16	no	no
3667	IRS1	16	no	no
9452	ITM2A	16	no	no
3716	JAK1	16	no	no
283219	KCTD21	16	no	no
55353	LAPTM4B	16	no	no
81887	LAS1L	16	no	no
253558	LCLAT1	16	no	no
3977	LIFR	16	no	no
132660	LIN54	16	no	no
64788	LMF1	16	no	no
79888	LPCAT1	16	no	no
9404	LPXN	16	no	no
23499	MACF1	16	no	no
4094	MAF	16	no	no
4125	MAN2B1	16	no	no
4215	MAP3K3	16	no	no
10982	MAPRE2	16	no	no
8720	MBTPS1	16	no	no
112950	MED8	16	no	no
4209	MEF2D	16	no	no
23173	METAP1	16	no	no
6945	MLX	16	no	no
25974	MMACHC	16	no	no
22880	MORC2	16	no	no
10200	MPHOSPH6	16	no	no
51073	MRPL4	16	no	no
122704	MRPL52	16	no	no
64965	MRPS9	16	no	no
29116	MYLIP	16	no	no
4676	NAP1L4	16	no	no
79731	NARS2	16	no	no
57552	NCEH1	16	no	no
54820	NDE1	16	no	no
9603	NFE2L3	16	no	no
4782	NFIC	16	no	no
4784	NFIX	16	no	no
55651	NHP2	16	no	no
64318	NOC3L	16	no	no
55505	NOP10	16	no	no
11051	NUDT21	16	no	no
4931	NVL	16	no	no
55916	NXT2	16	no	no
84876	ORAI1	16	no	no
10956	OS9	16	no	no
9885	OSBPL2	16	no	no
25849	PARM1	16	no	no
5134	PDCD2	16	no	no
8050	PDHX	16	no	no
375033	PEAR1	16	no	no
5230	PGK1	16	no	no
54858	PGPEP1	16	no	no
5257	PHKB	16	no	no
23228	PLCL2	16	no	no
22874	PLEKHA6	16	no	no
23203	PMPCA	16	no	no
57104	PNPLA2	16	no	no
134359	POC5	16	no	no
84172	POLR1B	16	no	no
5464	PPA1	16	no	no
5528	PPP2R5D	16	no	no
7799	PRDM2	16	no	no
5052	PRDX1	16	no	no
10549	PRDX4	16	no	no
10113	PREB	16	no	no
5579	PRKCB	16	no	no
27339	PRPF19	16	no	no
9129	PRPF3	16	no	no
26121	PRPF31	16	no	no
5631	PRPS1	16	no	no
11168	PSIP1	16	no	no
10197	PSME3	16	no	no
22827	PUF60	16	no	no
5881	RAC3	16	no	no
5915	RARB	16	no	no
83593	RASSF5	16	no	no
5931	RBBP7	16	no	no
79171	RBM42	16	no	no
375287	RBM43	16	no	no
9939	RBM8A	16	no	no
1827	RCAN1	16	no	no
1102	RCBTB2	16	no	no
9986	RCE1	16	no	no
140823	ROMO1	16	no	no
6118	RPA2	16	no	no
6199	RPS6KB2	16	no	no
51319	RSRC1	16	no	no
6242	RTKN	16	no	no
79685	SAP30L	16	no	no
54938	SARS2	16	no	no
6324	SCN1B	16	no	no
5176	SERPINF1	16	no	no
10929	SRSF8	16	no	no
10044	SH2D3C	16	no	no
152503	SH3D19	16	no	no
344558	SH3RF3	16	no	no
6560	SLC12A4	16	no	no
6566	SLC16A1	16	no	no
9962	SLC23A2	16	no	no
10165	SLC25A13	16	no	no
65010	SLC26A6	16	no	no
1317	SLC31A1	16	no	no
9351	SLC9A3R2	16	no	no
6598	SMARCB1	16	no	no
10322	SMYD5	16	no	no
257364	SNX33	16	no	no
9580	SOX13	16	no	no
139886	SPIN4	16	no	no
6713	SQLE	16	no	no
51188	SS18L2	16	no	no
8636	SSNA1	16	no	no
117178	SSX2IP	16	no	no
10254	STAM2	16	no	no
56910	STARD7	16	no	no
10923	SUB1	16	no	no
7341	SUMO1	16	no	no
54843	SYTL2	16	no	no
6871	TADA2A	16	no	no
6882	TAF11	16	no	no
6874	TAF4	16	no	no
202018	TAPT1	16	no	no
23158	TBC1D9	16	no	no
9338	TCEAL1	16	no	no
85012	TCEAL3	16	no	no
7023	TFAP4	16	no	no
7059	THBS3	16	no	no
7064	THOP1	16	no	no
7075	TIE1	16	no	no
26519	TIMM10	16	no	no
26521	TIMM8B	16	no	no
129303	TMEM150A	16	no	no
201931	TMEM192	16	no	no
54968	TMEM70	16	no	no
57690	TNRC6C	16	no	no
56993	TOMM22	16	no	no
7170	TPM3	16	no	no
10206	TRIM13	16	no	no
10346	TRIM22	16	no	no
7102	TSPAN7	16	no	no
9654	TTLL4	16	no	no
7284	TUFM	16	no	no
51060	TXNDC12	16	no	no
55236	UBA6	16	no	no
10422	UBAC1	16	no	no
7407	VARS	16	no	no
51534	VTA1	16	no	no
51729	WBP11	16	no	no
23160	WDR43	16	no	no
124997	WDR81	16	no	no
55093	WDYHV1	16	no	no
7466	WFS1	16	no	no
10652	YKT6	16	no	no
51646	YPEL5	16	no	no
7534	YWHAZ	16	no	no
84524	ZC3H8	16	no	no
55734	ZFP64	16	no	no
57732	ZFYVE28	16	no	no
57178	ZMIZ1	16	no	no
126068	ZNF441	16	no	no
9658	ZNF516	16	no	no
90850	ZNF598	16	no	no
65982	ZSCAN18	16	no	no
53947	A4GALT	15	no	no
22848	AAK1	15	no	no
10157	AASS	15	no	no
18	ABAT	15	no	no
11057	ABHD2	15	no	no
28976	ACAD9	15	no	no
79777	ACBD4	15	no	no
59	ACTA2	15	no	no
10096	ACTR3	15	no	no
100	ADA	15	no	no
27125	AFF4	15	no	no
9131	AIFM1	15	no	no
259173	ALS2CL	15	no	no
267	AMFR	15	no	no
272	AMPD3	15	no	no
51433	ANAPC5	15	no	no
57182	ANKRD50	15	no	no
311	ANXA11	15	no	no
79135	APOO	15	no	no
392	ARHGAP1	15	no	no
9743	ARHGAP32	15	no	no
115703	ARHGAP33	15	no	no
84159	ARID5B	15	no	no
55156	ARMC1	15	no	no
57561	ARRDC3	15	no	no
140461	ASB8	15	no	no
55102	ATG2B	15	no	no
10079	ATP9A	15	no	no
550	AUP1	15	no	no
54998	AURKAIP1	15	no	no
558	AXL	15	no	no
8704	B4GALT2	15	no	no
4059	BCAM	15	no	no
8412	BCAR3	15	no	no
604	BCL6	15	no	no
283149	BCL9L	15	no	no
90427	BMF	15	no	no
55028	C17orf80	15	no	no
54955	C1orf109	15	no	no
128061	C1orf131	15	no	no
715	C1R	15	no	no
54976	C20orf27	15	no	no
55322	C5orf22	15	no	no
65265	C8orf33	15	no	no
84674	CARD6	15	no	no
90693	CCDC126	15	no	no
25901	CCDC28A	15	no	no
54535	CCHCR1	15	no	no
595	CCND1	15	no	no
81602	CDADC1	15	no	no
10263	CDK2AP2	15	no	no
1031	CDKN2C	15	no	no
1032	CDKN2D	15	no	no
1054	CEBPG	15	no	no
8824	CES2	15	no	no
1072	CFL1	15	no	no
131474	CHCHD4	15	no	no
53344	CHIC1	15	no	no
26973	CHORDC1	15	no	no
57019	CIAPIN1	15	no	no
1192	CLIC1	15	no	no
152100	CMC1	15	no	no
8506	CNTNAP1	15	no	no
8161	COIL	15	no	no
10980	COPS6	15	no	no
23603	CORO1C	15	no	no
1368	CPM	15	no	no
1520	CTSS	15	no	no
1615	DARS	15	no	no
1622	DBI	15	no	no
1633	DCK	15	no	no
1662	DDX10	15	no	no
11056	DDX52	15	no	no
51071	DERA	15	no	no
79139	DERL1	15	no	no
1606	DGKA	15	no	no
8526	DGKE	15	no	no
1717	DHCR7	15	no	no
60625	DHX35	15	no	no
1737	DLAT	15	no	no
202052	DNAJC18	15	no	no
30836	DNTTIP2	15	no	no
667	DST	15	no	no
25778	DSTYK	15	no	no
11266	DUSP12	15	no	no
1874	E2F4	15	no	no
1893	ECM1	15	no	no
9538	EI24	15	no	no
27102	EIF2AK1	15	no	no
8669	EIF3J	15	no	no
115704	EVI5L	15	no	no
9941	EXOG	15	no	no
92689	FAM114A1	15	no	no
84498	FAM120B	15	no	no
80097	MZT2B	15	no	no
10144	FAM13A	15	no	no
345757	FAM174A	15	no	no
51439	FAM8A1	15	no	no
79072	FASTKD3	15	no	no
26273	FBXO3	15	no	no
6468	FBXW4	15	no	no
2245	FGD1	15	no	no
9158	FIBP	15	no	no
51661	FKBP7	15	no	no
2324	FLT4	15	no	no
22862	FNDC3A	15	no	no
2356	FPGS	15	no	no
23150	FRMD4B	15	no	no
2517	FUCA1	15	no	no
8321	FZD1	15	no	no
2549	GAB1	15	no	no
55568	GALNT10	15	no	no
2639	GCDH	15	no	no
26058	GIGYF2	15	no	no
2733	GLE1	15	no	no
2773	GNAI3	15	no	no
2791	GNG11	15	no	no
84572	GNPTG	15	no	no
2799	GNS	15	no	no
23171	GPD1L	15	no	no
2821	GPI	15	no	no
51184	GPN3	15	no	no
63940	GPSM3	15	no	no
2937	GSS	15	no	no
2958	GTF2A2	15	no	no
2961	GTF2E2	15	no	no
2976	GTF3C2	15	no	no
3020	H3F3A	15	no	no
57493	HEG1	15	no	no
28996	HIPK2	15	no	no
3133	HLA-E	15	no	no
23463	ICMT	15	no	no
122509	IFI27L1	15	no	no
51098	IFT52	15	no	no
3488	IGFBP5	15	no	no
80895	ILKAP	15	no	no
3614	IMPDH1	15	no	no
51763	INPP5K	15	no	no
57508	INTS2	15	no	no
64768	IPPK	15	no	no
3654	IRAK1	15	no	no
23479	ISCU	15	no	no
9270	ITGB1BP1	15	no	no
3691	ITGB4	15	no	no
83700	JAM3	15	no	no
25959	KANK2	15	no	no
9920	KBTBD11	15	no	no
143879	KBTBD3	15	no	no
56888	KCMF1	15	no	no
84678	KDM2B	15	no	no
23065	EMC1	15	no	no
55614	KIF16B	15	no	no
9314	KLF4	15	no	no
23588	KLHDC2	15	no	no
3980	LIG3	15	no	no
3984	LIMK1	15	no	no
1130	LYST	15	no	no
23324	MAN2B2	15	no	no
4217	MAP3K5	15	no	no
220972	MARCH8	15	no	no
23139	MAST2	15	no	no
28985	MCTS1	15	no	no
4204	MECP2	15	no	no
1954	MEGF8	15	no	no
64863	METTL4	15	no	no
399664	MEX3D	15	no	no
11343	MGLL	15	no	no
60672	MIIP	15	no	no
4286	MITF	15	no	no
4313	MMP2	15	no	no
6150	MRPL23	15	no	no
65080	MRPL44	15	no	no
55168	MRPS18A	15	no	no
28957	MRPS28	15	no	no
65993	MRPS34	15	no	no
60488	MRPS35	15	no	no
4482	MSRA	15	no	no
54587	MXRA8	15	no	no
4641	MYO1C	15	no	no
26509	MYOF	15	no	no
54187	NANS	15	no	no
26502	NARF	15	no	no
22916	NCBP2	15	no	no
8648	NCOA1	15	no	no
4702	NDUFA8	15	no	no
4709	NDUFB3	15	no	no
81831	NETO2	15	no	no
4772	NFATC1	15	no	no
4774	NFIA	15	no	no
25983	NGDN	15	no	no
54475	NLE1	15	no	no
57486	NLN	15	no	no
55035	NOL8	15	no	no
8602	NOP14	15	no	no
56654	NPDC1	15	no	no
25936	NSL1	15	no	no
134492	NUDCD2	15	no	no
10762	NUP50	15	no	no
79629	OCEL1	15	no	no
25903	OLFML2B	15	no	no
114881	OSBPL7	15	no	no
58505	OSTC	15	no	no
220213	OTUD1	15	no	no
51633	OTUD6B	15	no	no
64098	PARVG	15	no	no
55795	PCID2	15	no	no
51248	PDZD11	15	no	no
5037	PEBP1	15	no	no
8863	PER3	15	no	no
5198	PFAS	15	no	no
93210	PGAP3	15	no	no
10857	PGRMC1	15	no	no
128869	PIGU	15	no	no
54965	PIGX	15	no	no
5295	PIK3R1	15	no	no
5311	PKD2	15	no	no
5330	PLCB2	15	no	no
5333	PLCD1	15	no	no
5336	PLCG2	15	no	no
55344	PLCXD1	15	no	no
5361	PLXNA1	15	no	no
135293	PM20D2	15	no	no
5373	PMM2	15	no	no
9533	POLR1C	15	no	no
5438	POLR2I	15	no	no
8495	PPFIBP2	15	no	no
51535	PPHLN1	15	no	no
8493	PPM1D	15	no	no
5501	PPP1CC	15	no	no
5534	PPP3R1	15	no	no
10196	PRMT3	15	no	no
5636	PRPSAP2	15	no	no
55269	PSPC1	15	no	no
5782	PTPN12	15	no	no
5805	PTS	15	no	no
23518	R3HDM1	15	no	no
9727	RAB11FIP3	15	no	no
5887	RAD23B	15	no	no
10743	RAI1	15	no	no
5898	RALA	15	no	no
253959	RALGAPA1	15	no	no
9649	RALGPS1	15	no	no
5916	RARG	15	no	no
153020	RASGEF1B	15	no	no
8241	RBM10	15	no	no
51634	RBMX2	15	no	no
9978	RBX1	15	no	no
7905	REEP5	15	no	no
57109	REXO4	15	no	no
8767	RIPK2	15	no	no
79621	RNASEH2B	15	no	no
91445	RNF185	15	no	no
9025	RNF8	15	no	no
79871	RPAP2	15	no	no
80135	RPF1	15	no	no
6217	RPS16	15	no	no
10325	RRAGB	15	no	no
6259	RYK	15	no	no
6319	SCD	15	no	no
6322	SCML1	15	no	no
55176	SEC61A2	15	no	no
23450	SF3B3	15	no	no
81855	SFXN3	15	no	no
9467	SH3BP5	15	no	no
9990	SLC12A6	15	no	no
6510	SLC1A5	15	no	no
79751	SLC25A22	15	no	no
79085	SLC25A23	15	no	no
30061	SLC40A1	15	no	no
55652	SLC48A1	15	no	no
23428	SLC7A8	15	no	no
23020	SNRNP200	15	no	no
399979	SNX19	15	no	no
92017	SNX29	15	no	no
6672	SP100	15	no	no
65244	SPATS2	15	no	no
23350	U2SURP	15	no	no
6778	STAT6	15	no	no
55240	STEAP3	15	no	no
6786	STIM1	15	no	no
3703	STT3A	15	no	no
6835	SURF2	15	no	no
9014	TAF1B	15	no	no
8407	TAGLN2	15	no	no
123283	TARSL2	15	no	no
83940	TATDN1	15	no	no
55171	TBCCD1	15	no	no
6904	TBCD	15	no	no
80145	THOC7	15	no	no
7067	THRA	15	no	no
10469	TIMM44	15	no	no
7077	TIMP2	15	no	no
11011	TLK2	15	no	no
7099	TLR4	15	no	no
57458	TMCC3	15	no	no
8834	TMEM11	15	no	no
57146	TMEM159	15	no	no
80775	TMEM177	15	no	no
84928	TMEM209	15	no	no
90407	TMEM41A	15	no	no
9725	TMEM63A	15	no	no
83460	EMC6	15	no	no
8764	TNFRSF14	15	no	no
64759	TNS3	15	no	no
10953	TOMM34	15	no	no
7165	TPD52L2	15	no	no
9618	TRAF4	15	no	no
22906	TRAK1	15	no	no
23321	TRIM2	15	no	no
81603	TRIM8	15	no	no
150465	TTL	15	no	no
7846	TUBA1A	15	no	no
84617	TUBB6	15	no	no
10190	TXNDC9	15	no	no
7296	TXNRD1	15	no	no
118424	UBE2J2	15	no	no
9040	UBE2M	15	no	no
8266	UBL4A	15	no	no
165324	UBXN2A	15	no	no
55325	UFSP2	15	no	no
219699	UNC5B	15	no	no
81622	UNC93B1	15	no	no
9097	USP14	15	no	no
7716	VEZF1	15	no	no
8936	WASF1	15	no	no
7532	YWHAG	15	no	no
7528	YY1	15	no	no
57621	ZBTB2	15	no	no
253461	ZBTB38	15	no	no
339487	ZBTB8OS	15	no	no
84240	ZCCHC9	15	no	no
463	ZFHX3	15	no	no
7538	ZFP36	15	no	no
677	ZFP36L1	15	no	no
23051	ZHX3	15	no	no
7697	ZNF138	15	no	no
10520	ZNF211	15	no	no
9422	ZNF264	15	no	no
10793	ZNF273	15	no	no
80818	ZNF436	15	no	no
25888	ZNF473	15	no	no
55205	ZNF532	15	no	no
51193	ZNF639	15	no	no
79759	ZNF668	15	no	no
58492	ZNF77	15	no	no
19	ABCA1	14	no	no
27034	ACAD8	14	no	no
84680	ACCS	14	no	no
65057	ACD	14	no	no
1636	ACE	14	no	no
51	ACOX1	14	no	no
92	ACVR2A	14	no	no
8751	ADAM15	14	no	no
54507	ADAMTSL4	14	no	no
55803	ADAP2	14	no	no
112	ADCY6	14	no	no
165	AEBP1	14	no	no
10939	AFG3L2	14	no	no
83543	AIF1L	14	no	no
221	ALDH3B1	14	no	no
7915	ALDH5A1	14	no	no
121642	ALKBH2	14	no	no
65062	TMEM237	14	no	no
154796	AMOT	14	no	no
275	AMT	14	no	no
23253	ANKRD12	14	no	no
301	ANXA1	14	no	no
10947	AP3M2	14	no	no
322	APBB1	14	no	no
328	APEX1	14	no	no
55911	APOBR	14	no	no
353	APRT	14	no	no
23229	ARHGEF9	14	no	no
5926	ARID4A	14	no	no
27106	ARRDC2	14	no	no
55870	ASH1L	14	no	no
171023	ASXL1	14	no	no
22926	ATF6	14	no	no
489	ATP2A3	14	no	no
493	ATP2B4	14	no	no
538	ATP7A	14	no	no
11273	ATXN2L	14	no	no
84752	B3GNT9	14	no	no
2683	B4GALT1	14	no	no
23621	BACE1	14	no	no
581	BAX	14	no	no
9790	BMS1	14	no	no
11119	BTN3A1	14	no	no
8945	BTRC	14	no	no
28970	C11orf54	14	no	no
123811	FOPNL	14	no	no
388272	C16orf87	14	no	no
25941	TPGS2	14	no	no
29090	TIMM21	14	no	no
126526	C19orf47	14	no	no
28974	C19orf53	14	no	no
148423	C1orf52	14	no	no
148304	C1orf74	14	no	no
716	C1S	14	no	no
9315	NREP	14	no	no
221908	PPP1R35	14	no	no
23731	TMEM245	14	no	no
800	CALD1	14	no	no
824	CAPN2	14	no	no
22900	CARD8	14	no	no
113201	CASC4	14	no	no
9994	CASP8AP2	14	no	no
865	CBFB	14	no	no
84869	CBR4	14	no	no
23466	CBX6	14	no	no
64770	CCDC14	14	no	no
892	CCNC	14	no	no
51293	CD320	14	no	no
951	CD37	14	no	no
1604	CD55	14	no	no
3732	CD82	14	no	no
996	CDC27	14	no	no
55664	CDC37L1	14	no	no
10602	CDC42EP3	14	no	no
988	CDC5L	14	no	no
1021	CDK6	14	no	no
54901	CDKAL1	14	no	no
1028	CDKN1C	14	no	no
10153	CEBPZ	14	no	no
9662	CEP135	14	no	no
1073	CFL2	14	no	no
1107	CHD3	14	no	no
1193	CLIC2	14	no	no
79745	CLIP4	14	no	no
57396	CLK4	14	no	no
1207	CLNS1A	14	no	no
81570	CLPB	14	no	no
1292	COL6A2	14	no	no
[truncated: 6,367 more rows]
