# Supplementary material for: Pan-Cancer Molecular Patterns and Biological Implications Associated with a Tumor-Specific Molecular Signature
Source: Cells. 2020 Dec 31;10(1):45. doi: 10.3390/cells10010045 (PMC7823585; doi:10.3390/cells10010045)
Supplement: Supplementary file 1 [file cells-10-00045-s001.zip › Table S7.xlsx]

## Sheet: Sheet1
Table S7. Enrichr pathway analysis results for the 95 core genes
Term	Overlap	P-value	Adjusted P-value	Odds Ratio	Combined Score	Genes
Retinoblastoma Gene in Cancer WP2446	19/87	5.74494e-27	2.71161e-24	45.977	2778	TOP2A;PLK4;RFC3;RFC4;PCNA;RRM2;H2AFZ;HMGB2;CDC7;CDC25A;CCNA2;ANLN;CCNB1;KIF4A;CHEK1;MCM3;E2F1;CDK1;MCM6
Cell Cycle WP179	17/120	9.08115e-21	2.14315e-18	29.8246	1376.35	PCNA;PLK1;CDC7;CDC6;PKMYT1;CDC25A;CDC20;CCNA2;CCNB1;ORC6;PTTG1;CHEK1;MCM3;E2F1;CDK1;MCM6;BUB1
DNA Replication WP466	10/42	4.66288e-15	7.33626e-13	50.1253	1654.09	RFC3;POLA2;PCNA;ORC6;RFC4;RFC2;MCM3;CDC7;CDC6;MCM6
G1 to S cell cycle control WP45	9/64	1.85558e-11	2.18959e-09	29.6053	731.553	CCNB1;POLA2;PCNA;ORC6;MCM3;E2F1;CDK1;MCM6;CDC25A
Gastric Cancer Network 1 WP2361	7/29	6.2432e-11	5.89358e-09	50.8167	1194.04	TOP2A;TPX2;CENPF;UBE2C;ECT2;KIF20B;AURKA
Gastric Cancer Network 2 WP2363	7/31	1.04377e-10	8.211e-09	47.5382	1092.57	TOP2A;FANCI;RFC3;RFC4;UBE2C;UBE2T;ATAD2
DNA IR-damage and cellular response via ATR WP4016	9/80	1.46847e-10	9.90166e-09	23.6842	536.249	FANCI;PCNA;FANCD2;CHEK1;PLK1;E2F1;FANCA;CDK1;FOXM1
Integrated Cancer Pathway WP1971	6/44	5.97305e-08	3.5241e-06	28.7081	477.515	BLM;CHEK1;PLK1;E2F1;CDK1;CDC25A
Regulation of sister chromatid separation at the metaphase-anaphase transition WP4240	4/15	6.26337e-07	3.28479e-05	56.1404	801.874	CDC20;PTTG1;BUB1;MAD2L1
DNA Damage Response WP707	6/68	8.45134e-07	3.98903e-05	18.5759	259.76	CCNB1;FANCD2;CHEK1;E2F1;CDK1;CDC25A
miRNA Regulation of DNA Damage Response WP1530	6/71	1.09328e-06	4.69115e-05	17.791	244.205	CCNB1;FANCD2;CHEK1;E2F1;CDK1;CDC25A
ATM Signaling Pathway WP2516	5/40	1.25419e-06	4.93316e-05	26.3158	357.606	CCNB1;FANCD2;CHEK1;CDK1;CDC25A
DNA IR-Double Strand Breaks (DSBs) and cellular response via ATM WP3959	5/55	6.26836e-06	0.00022759	19.1388	229.282	BLM;PCNA;FANCD2;CHEK1;E2F1
Integrated Breast Cancer Pathway WP1984	6/151	8.38196e-05	0.00282592	8.36528	78.5236	BLM;CHEK1;PLK1;E2F1;CDC25A;AURKA
ATM Signaling Network in Development and Disease WP3878	3/45	0.00127493	0.0401177	14.0351	93.542	CHEK1;CDK1;BUB1
miRNAs involved in DNA damage response WP1545	2/15	0.00225165	0.0664236	28.0702	171.118	E2F1;CDC25A
Pyrimidine metabolism WP4022	3/85	0.00774139	0.214937	7.43034	36.1202	POLA2;RRM2;TK1
Fluoropyrimidine Activity WP1601	2/33	0.0107117	0.280886	12.7592	57.8809	RRM2;TK1
Regulation of Microtubule Cytoskeleton WP2038	2/46	0.0201775	0.501253	9.15332	35.7271	CDK1;KIF2C
Endoderm Differentiation WP2853	3/141	0.0296631	0.70005	4.47928	15.7574	WDHD1;NCAPG2;EZH2
MECP2 and Associated Rett Syndrome WP3584	2/62	0.035111	0.753291	6.79117	22.7453	E2F1;EZH2
Prader-Willi and Angelman Syndrome WP3998	2/61	0.0340818	0.766029	6.9025	23.3235	E2F1;CDC6
AMP-activated Protein Kinase (AMPK) Signaling WP1403	2/69	0.0426437	0.774148	6.10221	19.2517	CCNA2;CCNB1
Mammary gland development pathway - Involution (Stage 4 of 4) WP2815	1/10	0.0465075	0.783983	21.0526	64.5925	E2F1
EGF/EGFR Signaling Pathway WP437	3/162	0.0420496	0.793896	3.89864	12.3544	PCNA;E2F1;AURKA
Primary Focal Segmental Glomerulosclerosis FSGS WP2572	2/72	0.0460407	0.80486	5.84795	18.0013	PCNA;MKI67
DNA Mismatch Repair WP531	1/9	0.0419547	0.825109	23.3918	74.1793	PCNA
ATR Signaling WP3875	1/9	0.0419547	0.860983	23.3918	74.1793	CHEK1
H19 action Rb-E2F1 signaling and CDK-Beta-catenin activity WP3969	1/14	0.0645054	1	15.0376	41.2181	E2F1
Circadian rhythm related genes WP3594	3/201	0.0708004	1	3.14218	8.32016	TOP2A;TIMELESS;EZH2
Interactome of polycomb repressive complex 2 (PRC2) WP2916	1/16	0.0733779	1	13.1579	34.3702	EZH2
Ciliary landscape WP4352	3/216	0.0837017	1	2.92398	7.25291	MCM3;MCM6;IQGAP3
Nucleotide Metabolism WP404	1/19	0.0865307	1	11.0803	27.1164	RRM2
Cell Differentiation - Index expanded WP2023	1/19	0.0865307	1	11.0803	27.1164	EZH2
Senescence and Autophagy in Cancer WP615	2/105	0.0890572	1	4.01003	9.69815	PCNA;E2F1
Nanoparticle triggered autophagic cell death WP2509	1/23	0.103781	1	9.15332	20.7366	CHAF1A
Spinal Cord Injury WP2431	2/118	0.108314	1	3.56824	7.93119	E2F1;CDK1
Signal Transduction of S1P Receptor WP26	1/25	0.112285	1	8.42105	18.4145	RACGAP1
PPAR Alpha Pathway WP2878	1/26	0.116507	1	8.09717	17.4073	CDK1
miRs in Muscle Cell Differentiation WP2012	1/29	0.129054	1	7.25953	14.8641	EZH2
Tumor suppressor activity of SMARCB1 WP4204	1/31	0.13732	1	6.79117	13.4835	EZH2
Mesodermal Commitment Pathway WP2857	2/147	0.15455	1	2.8643	5.34834	WDHD1;NCAPG2
The effect of progerin on the involved genes in Hutchinson-Gilford Progeria Syndrome WP4320	1/37	0.161657	1	5.6899	10.3686	E2F1
Bladder Cancer WP2828	1/40	0.173569	1	5.26316	9.21674	E2F1
Oxidative Damage WP3941	1/40	0.173569	1	5.26316	9.21674	PCNA
Epithelial to mesenchymal transition in colorectal cancer WP4239	2/159	0.174655	1	2.64813	4.62084	FOXM1;EZH2
Fas Ligand (FasL) pathway and Stress induction of Heat Shock Proteins (HSP) regulation WP314	1/42	0.181417	1	5.01253	8.55617	LMNB1
Aryl Hydrocarbon Receptor WP2586	1/46	0.196893	1	4.57666	7.4375	E2F1
Hepatitis C and Hepatocellular Carcinoma WP3646	1/49	0.20831	1	4.29646	6.73997	RRM2
Photodynamic therapy-induced AP-1 survival signaling. WP3611	1/50	0.21208	1	4.21053	6.52966	CCNA2
Proteasome Degradation WP183	1/62	0.255955	1	3.39559	4.62735	H2AFZ
Pathways Affected in Adenoid Cystic Carcinoma WP3651	1/65	0.26654	1	3.23887	4.28253	CHEK1
Non-small cell lung cancer WP4255	1/66	0.270035	1	3.18979	4.17608	E2F1
Human Thyroid Stimulating Hormone (TSH) signaling pathway WP2032	1/66	0.270035	1	3.18979	4.17608	E2F1
Histone Modifications WP2369	1/67	0.273514	1	3.14218	4.07353	EZH2
Signaling Pathways in Glioblastoma WP2261	1/82	0.32377	1	2.56739	2.89531	E2F1
ncRNAs involved in Wnt signaling in hepatocellular carcinoma WP4336	1/86	0.33658	1	2.44798	2.66565	EZH2
Pancreatic adenocarcinoma pathway WP4263	1/89	0.34603	1	2.36546	2.5103	E2F1
Androgen receptor signaling pathway WP138	1/90	0.34915	1	2.33918	2.46141	PSMC3IP
TNF alpha Signaling Pathway WP231	1/92	0.355346	1	2.28833	2.36765	PLK1
LncRNA involvement in canonical Wnt signaling and colorectal cancer WP4258	1/94	0.361484	1	2.23964	2.27892	EZH2
Wnt Signaling Pathway and Pluripotency WP399	1/102	0.385463	1	2.06398	1.96761	RACGAP1
Hippo-Merlin Signaling Dysregulation WP4541	1/120	0.436207	1	1.75439	1.45551	FOXM1
Adipogenesis WP236	1/130	0.462582	1	1.61943	1.24847	E2F1
TGF-beta Signaling Pathway WP366	1/132	0.467709	1	1.5949	1.21198	CDK1
Ectoderm Differentiation WP2858	1/138	0.482801	1	1.52555	1.11083	HMGB2
Regulation of toll-like receptor signaling pathway WP1449	1/139	0.485274	1	1.51458	1.0951	PLK1
Breast cancer pathway WP4262	1/154	0.521006	1	1.36705	0.891311	E2F1
Sudden Infant Death Syndrome (SIDS) Susceptibility Pathways WP706	1/158	0.530113	1	1.33245	0.845658	FOXM1
Nuclear Receptors Meta-Pathway WP2882	1/319	0.7837	1	0.659957	0.160851	CDK1
