# Supplementary material for: Pan-Cancer Molecular Patterns and Biological Implications Associated with a Tumor-Specific Molecular Signature
Source: Cells. 2020 Dec 31;10(1):45. doi: 10.3390/cells10010045 (PMC7823585; doi:10.3390/cells10010045)
Supplement: Supplementary file 1 [file cells-10-00045-s001.zip › Table S8.xlsx]

## Sheet: Sheet1
Table S8. Enrichr results for the DSigDB gene sets with the 95 core genes
Term	Overlap	P.value	Adjusted.P.value	Odds.Ratio	Combined.Score	Genes
etoposide MCF7 DOWN	25/48	7.43296e-47	3.32501e-44	109.649	11646.4	ARHGAP11A;CCNF;CDCA8;NCAPG;KIF11;MKI67;AURKA;CDC20;CCNB1;BUB1;CEP55;BORA;UBE2C;PLK1;KIF23;NDC80;CCNA2;ASPM;TPX2;CENPF;PRC1;KIF4A;TACC3;KIF2C;KIF20A
monobenzone MCF7 DOWN	10/21	1.21211e-18	1.21999e-16	100.251	4135.76	CDC20;ASPM;CENPF;CCNB1;PLK1;KIF23;KIF20A;BUB1;NDC80;AURKA
trifluridine MCF7 DOWN	15/33	4.28433e-27	7.18697e-25	95.6938	5810.03	TOP2A;UBE2C;PLK1;CDCA8;KIF23;NDC80;AURKA;CDC20;ASPM;TPX2;CCNB1;CENPF;TACC3;KIF20A;BUB1
methotrexate MCF7 DOWN	22/52	1.35251e-38	4.18861e-36	89.0688	7766.47	TOP2A;BORA;UBE2C;CCNF;PLK1;CDCA8;KIF23;KIF11;MKI67;NDC80;AURKA;CDC20;CCNA2;ASPM;TPX2;CCNB1;CENPF;CKS2;TACC3;KIF2C;KIF20A;BUB1
deferoxamine MCF7 DOWN	8/20	2.30415e-14	1.97373e-12	84.2105	2644.33	TOP2A;CDC20;ASPM;CCNB1;PLK1;KIF20A;NDC80;AURKA
0173570-0000 PC3 DOWN	15/43	6.03007e-25	8.67038e-23	73.4394	4095.56	PLK1;KIF23;KIF11;MKI67;NDC80;AURKA;CDC20;CCNA2;ASPM;TPX2;CCNB1;CENPF;KIF2C;KIF20A;BUB1
ciclopirox MCF7 DOWN	21/67	1.65392e-33	4.16167e-31	65.9859	4980.76	TOP2A;ARHGAP11A;BORA;UBE2C;CCNF;PLK1;NCAPG;CDCA8;KIF23;MKI67;NDC80;AURKA;CDC20;ASPM;TPX2;CCNB1;CENPF;TACC3;KIF2C;KIF20A;BUB1
Phytoestrogens CTD 00007437	15/48	4.26984e-24	5.92772e-22	65.7895	3540.16	TOP2A;RRM2;ATAD2;CDC6;MKI67;FOXM1;SHCBP1;NDC80;CCNA2;ANLN;ASPM;NUSAP1;CDK1;KIF2C;TK1
Trabectedin CTD 00003298	4/13	3.30478e-07	1.24346e-05	64.7773	966.654	CCNA2;BLM;CCNB1;E2F1
5109870 MCF7 DOWN	20/68	2.76493e-31	5.85875e-29	61.9195	4356.85	TOP2A;UBE2C;CCNF;PLK1;CDCA8;KIF23;MKI67;NDC80;AURKA;CDC20;ASPM;TPX2;CCNB1;CENPF;KIFC1;NUSAP1;TACC3;KIF2C;KIF20A;BUB1
2H-1-Benzopyran-2-one, 7-[(3,7-dimethyl-2,6-octadienyl)oxy]- CTD 00003446	7/24	1.41135e-11	9.16464e-10	61.4035	1534.1	CCNA2;CHEK1;CDK1;MCM3;E2F1;MCM6;KIF20B
resveratrol MCF7 DOWN	27/104	1.59023e-40	5.33524e-38	54.6559	5008.64	ARHGAP11A;TOP2A;CCNF;CDCA8;KIF11;MKI67;AURKA;CDC20;CCNB1;RACGAP1;NUSAP1;BUB1;GINS1;BORA;UBE2C;PLK1;KIF23;NDC80;CCNA2;ASPM;TPX2;CENPF;KIFC1;PRC1;CKS2;TACC3;KIF20A
Cryptolepine CTD 00001119	6/24	1.2292e-09	5.89137e-08	52.6316	1079.84	CCNA2;CENPF;CCNB1;CDC6;MCM6;BUB1
roscovitine TTD 00010683	3/13	2.8685e-05	0.000813279	48.583	508.136	CCNA2;CCNB1;CDK1
0297417-0002B PC3 DOWN	16/72	5.91303e-23	7.43933e-21	46.7836	2394.49	WDHD1;GINS2;BLM;CDC7;CDC6;PKMYT1;CDC25A;LMNB1;CHAF1B;POLA2;CHAF1A;MCM3;E2F1;MCM6;DTL;ASF1B
LUCANTHONE CTD 00006227	46/213	2.04653e-66	1.02992e-63	45.4658	6876.9	ARHGAP11A;TOP2A;BLM;NCAPG2;HMGB2;NCAPG;KIF11;FOXM1;MKI67;IQGAP3;AURKA;CDC20;PSMC3IP;CCNB1;ORC6;RACGAP1;NUSAP1;ECT2;BUB1;CEP55;FANCI;PLK4;RRM2;ATAD2;PLK1;KIF23;CDC6;SHCBP1;NDC80;ZWINT;CCNA2;ASPM;ANLN;TPX2;CENPF;KIFC1;PRC1;KIF4A;UBE2T;CDK1;KIF2C;KIF20A;KIF20B;DTL;EZH2;MAD2L1
N-Methyl-N-nitrosourea CTD 00006319	3/16	5.55885e-05	0.00148212	39.4737	386.745	CCNA2;PCNA;CDK1
CHEMBL380598 TTD 00005159	2/11	0.00119412	0.0218523	38.2775	257.621	CCNB1;CDK1
POTASSIUM NITRATE CTD 00001112	2/11	0.00119412	0.0219521	38.2775	257.621	PCNA;HMGB2
SILVER NITRATE CTD 00006743	14/80	1.28174e-18	1.25861e-16	36.8421	1517.83	PCNA;PLK1;CDC7;CDC6;CCNA2;CCNB1;ORC6;PTTG1;CHEK1;MCM3;E2F1;CDK1;MCM6;BUB1
mechlorethamine CTD 00006251	3/18	8.04441e-05	0.00207608	35.0877	330.805	CCNA2;CCNB1;CDK1
Tylophorine CTD 00000134	3/18	8.04441e-05	0.00208947	35.0877	330.805	CCNA2;CCNB1;CDC25A
pyrvinium MCF7 DOWN	15/92	2.16911e-19	2.23918e-17	34.3249	1475.11	BLM;BORA;RRM2;CCNF;PLK1;CDCA8;KIF23;KIF11;MKI67;CDC25A;NDC80;CCNA2;TACC3;KIF20A;DTL
purvalanol A TTD 00010395	3/19	9.51988e-05	0.00238056	33.241	307.796	CCNA2;PCNA;CDK1
AGN-PC-00BUNE TTD 00001660	2/13	0.00168303	0.0292063	32.3887	206.872	CCNB1;CDK1
1H-Pyrrole-2,5-dione, 3,4-bis(4-methoxyphenyl)- TTD 00000417	2/13	0.00168303	0.0293328	32.3887	206.872	CCNB1;CDK1
1H-Pyrrole-2,5-dione, 3,4-diphenyl- TTD 00000418	2/13	0.00168303	0.0294603	32.3887	206.872	CCNB1;CDK1
DENSPM CTD 00002486	2/13	0.00168303	0.029589	32.3887	206.872	CCNA2;CCNB1
Methyl 4-methoxycinnamate CTD 00002989	5/33	4.644e-07	1.6997e-05	31.8979	465.152	CDC20;PLK4;PLK1;KIF2C;KIF20B
ciclopirox HL60 DOWN	9/61	1.18209e-11	7.80181e-10	31.0613	781.537	TOP2A;CDC20;CCNB1;CENPF;CCNF;PLK1;KIF20A;MKI67;BUB1
Dasatinib CTD 00004330	74/502	5.6804e-101	2.28693e-97	31.0338	7163.34	ARHGAP11A;TOP2A;ZWILCH;NCAPG2;HMGB2;FOXM1;MKI67;LMNB1;CDC20;PTTG1;NUSAP1;KNTC1;TK1;WDHD1;RFC3;BORA;RFC4;H2AFZ;RFC2;KIF23;CDC25A;ASPM;DDX39A;FANCD2;KIFC1;CKS2;TIMELESS;KIF2C;MCM6;KIF20B;DTL;ASF1B;PARPBP;RNASEH2A;CDCA5;CDCA8;NCAPG;IQGAP3;AURKA;PSMC3IP;DSN1;ORC6;RACGAP1;FIGNL1;ECT2;BUB1;FANCI;GINS1;PLK4;GINS2;STIL;RRM2;ATAD2;PLK1;FANCA;CDC7;CDC6;SHCBP1;NDC80;ZWINT;ANLN;TPX2;CENPF;POLA2;CENPH;PRC1;KI…
TETRACHLOROETHYLENE CTD 00006849	6/41	3.84844e-08	1.61394e-06	30.8087	525.998	TPX2;PTTG1;NUSAP1;CKS2;NCAPG;KIF2C
nocodazole BOSS	7/48	2.73731e-09	1.23825e-07	30.7018	605.325	CCNB1;PCNA;CHEK1;CDK1;KIF11;BUB1;NDC80
etoposide HL60 DOWN	7/49	3.18125e-09	1.42308e-07	30.0752	588.451	TOP2A;CDC20;ASPM;CCNB1;CENPF;UBE2C;BUB1
resveratrol PC3 DOWN	6/42	4.47274e-08	1.85642e-06	30.0752	508.953	TOP2A;BORA;PLK1;KIF23;AURKA;LMNB1
amsacrine CTD 00005396	5/35	6.30469e-07	2.24625e-05	30.0752	429.378	TOP2A;CCNA2;CCNB1;UBE2C;PRC1
Cdk9 Inhibitor II TTD 00002745	3/21	0.000129768	0.00305524	30.0752	269.166	CCNA2;PCNA;CHEK1
hypericin CTD 00000183	3/21	0.000129768	0.00307321	30.0752	269.166	TOP2A;BLM;EZH2
CHEMBL1241473 Roche	3/22	0.000149741	0.00348473	28.7081	252.821	PLK4;PLK1;CDC7
malathion CTD 00006233	5/37	8.40234e-07	2.94155e-05	28.4495	397.997	CDC20;RFC3;CENPF;PCNA;BUB1
Cinobufagin CTD 00000078	2/15	0.00225165	0.0376147	28.0702	171.118	CCNA2;PCNA
Cefaclor monohydrate CTD 00005604	2/15	0.00225165	0.0377714	28.0702	171.118	PLK1;TACC3
Cardidigin CTD 00005822	6/47	8.98225e-08	3.65278e-06	26.8757	436.07	TOP2A;FANCI;CCNB1;FANCD2;CHEK1;CDK1
dmnq CTD 00002569	20/157	2.35427e-23	3.05752e-21	26.8186	1397.34	RFC4;RNASEH2A;RFC2;UBE2C;PLK1;NCAPG;KIF23;ZWINT;AURKA;CDC20;CCNA2;TPX2;PTTG1;RACGAP1;NUSAP1;CKS2;KIF2C;TRIP13;KIF20B;MAD2L1
hydroxyurea CTD 00006132	12/96	2.8992e-14	2.38208e-12	26.3158	820.309	CCNA2;BLM;CCNB1;BORA;PCNA;UBE2C;PRC1;CHEK1;CKS2;E2F1;CDCA8;KIF20A
Rimonabant hydrochloride CTD 00003133	2/16	0.00256537	0.0416459	26.3158	156.991	CCNB1;CHEK1
hycanthone MCF7 DOWN	5/41	1.42304e-06	4.93894e-05	25.6739	345.641	CCNA2;CENPF;BORA;PLK1;NDC80
Leptomycin B CTD 00001805	6/50	1.31417e-07	5.29085e-06	25.2632	400.292	PTTG1;PRC1;CHEK1;E2F1;CDK1;CDC25A
Calpain inhibitor I CTD 00002578	2/17	0.00289846	0.0461232	24.7678	144.733	CDC20;CCNB1
spiperone PC3 DOWN	8/69	1.26526e-09	5.99285e-08	24.4088	500.088	CCNA2;MCM3;CDC7;KIF20A;MKI67;DTL;BUB1;LMNB1
bicalutamide CTD 00002279	19/170	4.20821e-21	4.84064e-19	23.5294	1103.94	RANBP1;PCNA;RRM2;CDC6;MKI67;ZWINT;LMNB1;CDC20;CCNA2;TPX2;CCNB1;RACGAP1;PRC1;NUSAP1;CKS2;CDK1;TK1;KIF20A;MAD2L1
2-CHLOROETHYL ETHYL SULFIDE CTD 00001489	5/45	2.2855e-06	7.36115e-05	23.3918	303.834	CCNB1;PCNA;CHEK1;CDK1;CDC25A
bisindolylmaleimide i TTD 00002466	3/27	0.000279559	0.0060511	23.3918	191.399	CCNB1;CHEK1;CDK1
alvespimycin CTD 00004027	2/18	0.00325071	0.0511225	23.3918	134.009	PTTG1;CHEK1
roscovitine CTD 00003426	3/28	0.000312031	0.00668211	22.5564	182.084	CCNA2;CCNB1;CDK1
vinblastine CTD 00006986	24/227	5.84819e-26	9.0557e-24	22.2583	1293.23	TOP2A;RANBP1;RRM2;HMGB2;DONSON;CDCA8;NCAPG;KIF23;KIF11;NDC80;ZWINT;LMNB1;CCNB1;ORC6;PTTG1;RACGAP1;PRC1;KIF4A;NUSAP1;E2F1;CDK1;KIF20A;BUB1;MAD2L1
5-Nitroso-8-quinolinol CTD 00004584	2/19	0.00362195	0.0548194	22.1607	124.559	E2F1;TACC3
bisindolylmaleimide iv TTD 00002467	3/29	0.00034684	0.00716091	21.7786	173.502	CCNB1;CHEK1;CDK1
8-azaguanine PC3 DOWN	21/207	2.29573e-22	2.80079e-20	21.3577	1064.17	TOP2A;PLK4;BLM;STIL;CCNF;CDCA8;CDC7;KIF11;MKI67;NDC80;LMNB1;AURKA;CCNA2;ASPM;CCNB1;CENPF;CHAF1A;KIFC1;KIF2C;KIF20A;BUB1
0297417-0002B MCF7 DOWN	10/99	3.95926e-11	2.4523e-09	21.2653	509.354	GINS1;CHAF1B;RFC3;POLA2;RRM2;RFC2;MCM6;CDC6;DTL;CDC25A
7-Hydroxystaurosporine CTD 00002331	3/30	0.000384055	0.00784876	21.0526	165.573	CHEK1;CDK1;MKI67
Teriflunomide CTD 00002799	2/20	0.00401199	0.0596024	21.0526	116.178	CCNA2;CDC25A
caffeic acid CTD 00001850	6/62	4.85654e-07	1.76148e-05	20.3735	296.185	CDC20;PLK4;UBE2C;PLK1;KIF2C;KIF20B
troglitazone CTD 00002415	62/651	4.62689e-69	2.66112e-66	20.0501	3154.82	TOP2A;CCNF;HMGB2;KIF11;FOXM1;MKI67;CDC20;CHAF1B;CHAF1A;PTTG1;CHEK1;NUSAP1;KNTC1;TK1;RFC3;RFC4;RFC2;KIF23;CDC25A;CCNA2;ASPM;FANCD2;CKS2;MCM3;TIMELESS;KIF2C;KIF20A;MCM6;KIF20B;BLM;PCNA;RNASEH2A;CDCA5;NCAPG;PKMYT1;IQGAP3;RECQL4;CCNB1;ORC6;E2F1;BUB1;PLK4;GINS2;RANBP1;STIL;RRM2;UBE2C;PLK1;CDC7;CDC6;NDC80;ZWINT;ANLN;TPX2;CENPF;POLA2;PRC1;KIF4A;CDK1;TRIP13;EZH2;MAD2L1
POTASSIUM BROMATE CTD 00000989	2/21	0.00442064	0.0644837	20.0501	108.701	CCNB1;CDK1
Nobiletin CTD 00000424	2/21	0.00442064	0.0647182	20.0501	108.701	CCNA2;KIF11
TDZD-8 CTD 00004374	2/21	0.00442064	0.0649544	20.0501	108.701	CCNA2;CDC6
CHEMBL1967116 Roche	2/21	0.00442064	0.0651923	20.0501	108.701	PLK4;AURKA
Belinostat CTD 00004313	6/64	5.87804e-07	2.11295e-05	19.7368	283.162	CCNA2;TPX2;CCNB1;MCM3;CDK1;AURKA
adenine CTD 00005317	8/86	7.51755e-09	3.25437e-07	19.5838	366.336	PSMC3IP;CHAF1B;BLM;CHAF1A;E2F1;KIF20A;CDC6;CDC25A
hyoscyamine CTD 00005451	5/54	5.71989e-06	0.000175788	19.4932	235.313	CDC20;PCNA;CDK1;MCM6;CDC6
thalidomide CTD 00006858	13/141	1.28986e-13	9.98646e-12	19.4102	576.078	TOP2A;RFC3;RRM2;UBE2C;MKI67;AURKA;CDC20;CCNA2;CCNB1;CENPF;NUSAP1;CDK1;KIF2C
Riboflavine CTD 00006698	3/33	0.000510815	0.0102827	19.1388	145.062	ASPM;CCNB1;KIF23
methotrexate PC3 DOWN	3/33	0.000510815	0.0103344	19.1388	145.062	RACGAP1;SHCBP1;MAD2L1
Tozasertib TTD 00011505	2/22	0.00484773	0.0689646	19.1388	101.995	PLK4;AURKA
sodium azide CTD 00007311	2/22	0.00484773	0.0692091	19.1388	101.995	CCNA2;CCNB1
Flavopiridol hydrochloride BOSS	2/23	0.00529308	0.0734826	18.3066	95.9516	PCNA;CDK1
IN1541 CTD 00001481	2/23	0.00529308	0.0737368	18.3066	95.9516	CCNA2;CCNB1
MLN-8054 Kinome Scan	2/23	0.00529308	0.0739929	18.3066	95.9516	PLK4;AURKA
thioguanosine MCF7 DOWN	13/150	2.88547e-13	2.15128e-11	18.2456	526.822	TOP2A;BLM;ATAD2;PLK1;CDC7;KIF11;MKI67;NDC80;AURKA;CCNA2;ASPM;KIF2C;BUB1
Alvocidib CTD 00002892	5/58	8.16427e-06	0.000247138	18.1488	212.627	CCNA2;CCNB1;PCNA;E2F1;CDK1
Go 6976 CTD 00002962	3/35	0.000608576	0.0120104	18.0451	133.613	CCNB1;CHEK1;CDK1
piroxicam CTD 00006571	46/549	2.03291e-46	8.18449e-44	17.6397	1855.87	PCNA;ZWILCH;CDCA8;NCAPG;KIF11;FOXM1;MKI67;AURKA;PSMC3IP;CCNB1;ORC6;RACGAP1;TK1;ECT2;BUB1;CEP55;FANCI;GINS1;PLK4;GINS2;RANBP1;RFC3;RRM2;RFC2;ATAD2;DONSON;KIF23;CDC6;SHCBP1;CDC25A;NDC80;ZWINT;CCNA2;ASPM;DDX39A;PRC1;KIF4A;CKS2;MCM3;CDK1;KIF2C;KIF20A;MCM6;DTL;EZH2;MAD2L1
scriptaid CTD 00003819	5/60	9.65857e-06	0.000290189	17.5439	202.591	ANLN;NCAPG;KIF11;CDC6;NDC80
3-O-Methylquercetin TTD 00000808	2/24	0.0057565	0.0785616	17.5439	90.4811	BLM;RACGAP1
Tozasertib CTD 00004298	2/24	0.0057565	0.0788288	17.5439	90.4811	PLK4;AURKA
etoposide	2/24	0.0057565	0.0790979	17.5439	90.4811	TOP2A;CHEK1
1h-pyrazolo[3,4-d]pyrimidine CTD 00000742	5/61	1.04816e-05	0.000312585	17.2563	197.858	CCNA2;CCNB1;PLK1;E2F1;CDK1
Kinome 1194 Roche	3/37	0.000717536	0.0139556	17.0697	123.579	PLK4;CDC7;AURKA
PNU-0293363 MCF7 DOWN	4/50	9.30524e-05	0.00235616	16.8421	156.334	CDC20;KIFC1;KIF20A;LMNB1
apicidin CTD 00003381	2/25	0.00623782	0.0839916	16.8421	85.5095	CCNA2;CCNB1
monobenzone PC3 DOWN	16/204	2.06206e-15	1.84485e-13	16.5119	558.35	TOP2A;BORA;UBE2C;PLK1;CDCA8;KIF23;MKI67;AURKA;CDC20;CCNA2;TPX2;CCNB1;CENPF;KIF2C;KIF20A;BUB1
choline CTD 00005662	4/51	0.000100606	0.00248491	16.5119	151.98	CHEK1;CDCA8;KIF23;KIF20A
Enterolactone CTD 00001393	76/971	1.49666e-82	2.00852e-79	16.4779	3104.57	TOP2A;ZWILCH;CCNF;NCAPG2;HMGB2;KIF11;FOXM1;MKI67;LMNB1;CHAF1B;CHAF1A;PTTG1;CHEK1;NUSAP1;TK1;CEP55;WDHD1;RFC3;RFC4;H2AFZ;RFC2;CDC25A;ASPM;FANCD2;KIFC1;CKS2;MCM3;TIMELESS;KIF2C;KIF20A;MCM6;ASF1B;BLM;PARPBP;PCNA;RNASEH2A;CDCA5;CDCA8;NCAPG;PKMYT1;IQGAP3;AURKA;RECQL4;CCNB1;DSN1;ORC6;RACGAP1;FIGNL1;ECT2;FANCI;GINS1;PLK4;GINS2;RANBP1;STIL;RRM2;ATAD2;PLK1;DONSON;CDC7;CDC6;SHCBP1;NDC80;ZWINT;ANLN;TPX2;CEN…
pentoxifylline CTD 00006487	3/39	0.000838185	0.0160692	16.1943	114.725	CCNA2;CCNB1;CDK1
IDARUBICIN TTD 00008526	2/26	0.00673686	0.0877755	16.1943	80.9743	TOP2A;BLM
etoposide TTD 00007950	2/26	0.00673686	0.0880604	16.1943	80.9743	TOP2A;CHEK1
Antimycin A CTD 00005427	2/26	0.00673686	0.0883473	16.1943	80.9743	CCNA2;CCNB1
ILORASERTIB Roche	2/26	0.00673686	0.088636	16.1943	80.9743	PLK4;AURKA
XMD-12 LINCS	2/26	0.00673686	0.0889266	16.1943	80.9743	PLK4;AURKA
Bis-gma CTD 00007186	2/26	0.00673686	0.0892191	16.1943	80.9743	CCNB1;CDK1
BX-912 MRC	2/26	0.00673686	0.0895136	16.1943	80.9743	CHEK1;AURKA
amifostine CTD 00005933	1/13	0.0600377	0.440276	16.1943	45.5511	CDK1
meloxicam CTD 00002644	1/13	0.0600377	0.44108	16.1943	45.5511	PCNA
38966-21-1 CTD 00007124	1/13	0.0600377	0.441886	16.1943	45.5511	CCNA2
ANTIMONY CTD 00005424	6/79	2.05813e-06	6.84796e-05	15.9893	209.36	RNASEH2A;PTTG1;RFC2;UBE2C;CKS2;ZWINT
thioridazine PC3 DOWN	4/53	0.000117035	0.00282146	15.8888	143.842	RFC3;CDC7;BUB1;LMNB1
cilostazol CTD 00002032	3/40	0.000903041	0.0170688	15.7895	110.68	CCNA2;PCNA;E2F1
cadmium acetate CTD 00001325	4/54	0.00012594	0.00300021	15.5945	140.034	E2F1;CDK1;TK1;MAD2L1
THIOACETAMIDE BOSS	2/27	0.00725345	0.0918314	15.5945	76.823	RNASEH2A;PCNA
niclosamide MCF7 DOWN	2/27	0.00725345	0.0921211	15.5945	76.823	DTL;CDC25A
Norcantharidin CTD 00002732	2/27	0.00725345	0.0924126	15.5945	76.823	PCNA;CHEK1
mephentermine HL60 DOWN	3/41	0.000970997	0.0180983	15.4044	106.863	CDC20;CCNB1;PLK1
CHEMBL35349 CTD 00001274	3/41	0.000970997	0.0181825	15.4044	106.863	TOP2A;E2F1;CDK1
mitoxantrone TTD 00009332	4/56	0.000145209	0.0033989	15.0376	132.892	TOP2A;BLM;RACGAP1;TACC3
Vinblastine sulfate BOSS	2/28	0.00778741	0.096468	15.0376	73.0112	RNASEH2A;CDK1
Isoquercitrin TTD 00008703	1/14	0.0645054	0.444689	15.0376	41.2181	EZH2
Valstar TTD 00011761	1/14	0.0645054	0.445452	15.0376	41.2181	TOP2A
oleic acid TTD 00009910	1/14	0.0645054	0.446218	15.0376	41.2181	PLK1
CHEMBL460515 TTD 00005964	1/14	0.0645054	0.446986	15.0376	41.2181	RACGAP1
cinnarizine TTD 00007193	1/14	0.0645054	0.447756	15.0376	41.2181	CDK1
Lithocholate TTD 00009000	1/14	0.0645054	0.44853	15.0376	41.2181	PLK1
N-Nitrosonornicotine CTD 00000423 1/13 0.060037660145891986 0.43947567226792933 0 0 16.194331983805668 45.55114566095055 PCNA equilin CTD 00005912 1/13 0.060037660145891986 0.43867807576653567 0 0 16.194331983805668 45.55114566095055 RACGAP1 fenofibrate TTD 00008002 1/13 0.060037660145891986 0.4378833691075383 0 0 16.194331983805668 45.55114566095055 CDK1 Cytomel TTD 00007391 1/13 0.0600376601458…	1/14	0.0645054	0.449306	15.0376	41.2181	TOP2A
ANTIMONY POTASSIUM TARTRATE CTD 00005425	6/87	3.62679e-06	0.000114074	14.5191	181.883	RNASEH2A;PTTG1;RFC2;UBE2C;CKS2;ZWINT
hydroxyurea BOSS	4/58	0.000166524	0.00385303	14.5191	126.321	PCNA;CHEK1;CDK1;CDC7
kenpaullone TTD 00008780	2/29	0.00833856	0.0999139	14.5191	69.5008	CCNB1;CDK1
LY 294002 TTD 00009057	2/29	0.00833856	0.100212	14.5191	69.5008	CHEK1;PLK1
parathion BOSS	2/29	0.00833856	0.100512	14.5191	69.5008	POLA2;PCNA
daunorubicin TTD 00007442	2/29	0.00833856	0.100814	14.5191	69.5008	TOP2A;BLM
BI-D-1870 MRC	2/29	0.00833856	0.101118	14.5191	69.5008	PLK1;AURKA
XMD8-85 LINCS	2/29	0.00833856	0.101423	14.5191	69.5008	PLK4;PLK1
Kinome 635 Roche	2/29	0.00833856	0.10173	14.5191	69.5008	PLK4;AURKA
testosterone CTD 00006844	85/1247	1.26989e-91	2.55629e-88	14.3502	3003.45	ARHGAP11A;TOP2A;ZWILCH;CCNF;NCAPG2;HMGB2;KIF11;FOXM1;MKI67;LMNB1;CDC20;CHAF1B;CHAF1A;PTTG1;NUSAP1;KNTC1;TK1;CEP55;WDHD1;RFC3;RFC4;RFC2;KIF23;TRAIP;CCNA2;ASPM;DDX39A;FANCD2;KIFC1;CKS2;MCM3;KIF2C;KIF20A;MCM6;KIF20B;DTL;ASF1B;BLM;PARPBP;PCNA;RNASEH2A;CDCA5;CDCA8;NCAPG;PKMYT1;IQGAP3;AURKA;PSMC3IP;RECQL4;CCNB1;ORC6;RACGAP1;FIGNL1;E2F1;POC1A;ECT2;BUB1;FANCI;GINS1;PLK4;GINS2;STIL;RRM2;UBE2C;PLK1;DONSON;…
phenoxybenzamine PC3 DOWN	7/104	6.36516e-07	2.24791e-05	14.17	202.168	ARHGAP11A;TOP2A;CCNA2;KIFC1;CCNF;KIF2C;LMNB1
okadaic acid BOSS	3/45	0.00127493	0.0232256	14.0351	93.542	RNASEH2A;PCNA;CDK1
GNF-Pf-5134 TTD 00008273	2/30	0.00890674	0.105777	14.0351	66.2589	PLK1;TACC3
etoposide BOSS	2/30	0.00890674	0.10609	14.0351	66.2589	TOP2A;CHEK1
daunorubicin	2/30	0.00890674	0.106405	14.0351	66.2589	TOP2A;BLM
amsacrine TTD 00002019	1/15	0.0689521	0.459604	14.0351	37.5346	TOP2A
LITHOCHOLIC ACID TTD 00009001	1/15	0.0689521	0.460367	14.0351	37.5346	PLK1
NITROFEN CTD 00000346	1/15	0.0689521	0.461131	14.0351	37.5346	PCNA
dl-Menthol CTD 00006264	1/15	0.0689521	0.461899	14.0351	37.5346	TOP2A
Homocastasterone CTD 00002741	1/15	0.0689521	0.462668	14.0351	37.5346	CCNB1
Paraoxon-methyl CTD 00000411	1/15	0.0689521	0.463441	14.0351	37.5346	MKI67
zalcitabine CTD 00007104	1/15	0.0689521	0.464216	14.0351	37.5346	TK1
Fulvestrant CTD 00002740	20/310	2.08077e-17	1.99457e-15	13.5823	521.714	TOP2A;BLM;PCNA;H2AFZ;PLK1;FOXM1;NDC80;ZWINT;AURKA;CDC20;CCNA2;CCNB1;PTTG1;RACGAP1;TIMELESS;E2F1;CDK1;KIF20A;BUB1;MAD2L1
SB 216763 TTD 00010836	2/31	0.00949178	0.110765	13.5823	63.2574	CCNA2;PCNA
menadione TTD 00009191	2/31	0.00949178	0.111087	13.5823	63.2574	BLM;CDC25A
floxuridine CTD 00005984	2/31	0.00949178	0.111411	13.5823	63.2574	CHEK1;TK1
TAE684 MRC	2/31	0.00949178	0.111737	13.5823	63.2574	CHEK1;AURKA
colchicine CTD 00005701	9/140	2.19712e-08	9.31117e-07	13.5338	238.649	PSMC3IP;CHAF1B;BLM;CCNB1;CHAF1A;E2F1;KIF20A;CDC6;CDC25A
phenoxybenzamine MCF7 DOWN	3/47	0.00144692	0.0260057	13.4378	87.861	CCNA2;CENPF;LMNB1
niclosamide HL60 DOWN	17/267	8.24593e-15	7.21698e-13	13.4043	434.689	GINS1;GINS2;RFC3;PCNA;RRM2;ATAD2;CDC7;KIF11;CDC6;MKI67;NDC80;LMNB1;CCNA2;ASPM;CENPF;KIF4A;DTL
myricetin TTD 00009430	4/63	0.000229599	0.00516405	13.3668	112.002	TOP2A;BLM;PLK1;EZH2
laudanosine HL60 DOWN	5/79	3.71225e-05	0.00102367	13.3245	135.927	RFC3;CENPF;NCAPG;ECT2;CDC25A
ANTHRACENE BOSS	2/32	0.0100935	0.116771	13.1579	60.4719	RNASEH2A;PCNA
bay 11-7082 TTD 00002312	1/16	0.0733779	0.474951	13.1579	34.3702	CDK1
amodiaquine CTD 00005388	1/16	0.0733779	0.475715	13.1579	34.3702	E2F1
2,4-dichlorophenoxyacetic acid CTD 00007028	1/16	0.0733779	0.476483	13.1579	34.3702	PCNA
Phosmet CTD 00006534	1/16	0.0733779	0.477252	13.1579	34.3702	PLK1
Brassinolide CTD 00001097	1/16	0.0733779	0.478025	13.1579	34.3702	CCNB1
Isoorientin CTD 00002423	1/16	0.0733779	0.4788	13.1579	34.3702	RACGAP1
EMBELIN CTD 00000580	3/49	0.0016328	0.029087	12.8894	82.7169	PCNA;PLK1;MKI67
Melatonin CTD 00006260	4/66	0.000274799	0.00598022	12.7592	104.618	CCNB1;PCNA;CDK1;MKI67
caffeic acid BOSS	3/50	0.00173109	0.0296568	12.6316	80.3243	GINS1;RNASEH2A;SHCBP1
506-26-3 CTD 00007216	3/50	0.00173109	0.0297836	12.6316	80.3243	CCNA2;PCNA;CDK1
MeIQx CTD 00001739	8/136	2.7473e-07	1.05339e-05	12.3839	187.089	TOP2A;ANLN;RRM2;KIFC1;CDK1;MKI67;SHCBP1;CEP55
0179445-0000 PC3 DOWN	5/85	5.28307e-05	0.00141797	12.3839	121.962	GINS1;DSN1;POLA2;KNTC1;ASF1B
rosmarinic acid TTD 00010688	1/17	0.0777828	0.493933	12.3839	31.6264	BLM
2-(2-Pyridyl)benzimidazole TTD 00000504	1/17	0.0777828	0.494714	12.3839	31.6264	TACC3
alsterpaullone TTD 00001927	1/17	0.0777828	0.495496	12.3839	31.6264	CDK1
o6-benzylguanine CTD 00002624	1/17	0.0777828	0.496282	12.3839	31.6264	CHEK1
Rose bengale CTD 00006706	1/17	0.0777828	0.497069	12.3839	31.6264	BLM
(-)-Epicatechin BOSS	4/69	0.00032606	0.00690903	12.2044	97.9824	GINS1;BORA;RNASEH2A;RACGAP1
Pinosylvin CTD 00002139	6/105	1.07925e-05	0.000319491	12.0301	137.584	CCNA2;CHAF1B;CENPF;PCNA;RRM2;CKS2
tonzonium bromide PC3 DOWN	4/70	0.000344571	0.00715075	12.0301	95.9183	CCNA2;RFC3;CDC7;MKI67
Picrotoxinum BOSS	3/54	0.00216092	0.0367082	11.6959	71.7804	CCNB1;RNASEH2A;CDK1
teniposide TTD 00011380	1/18	0.0821671	0.509714	11.6959	29.2281	TOP2A
KN-62 TTD 00008809	1/18	0.0821671	0.510501	11.6959	29.2281	CHEK1
CHEMBL199925 TTD 00003764	1/18	0.0821671	0.51129	11.6959	29.2281	TACC3
simvastatin TTD 00010956	1/18	0.0821671	0.512082	11.6959	29.2281	PLK1
Harmol CTD 00000034	1/18	0.0821671	0.512875	11.6959	29.2281	RACGAP1
Oligomycin CTD 00006434	1/18	0.0821671	0.513672	11.6959	29.2281	E2F1
PHENOTHIAZINE CTD 00001521	1/18	0.0821671	0.514471	11.6959	29.2281	RACGAP1
ABT-737 CTD 00004466	1/18	0.0821671	0.515272	11.6959	29.2281	MKI67
MS-275 PC3 DOWN	16/294	6.14803e-13	4.41999e-11	11.4572	322.148	ARHGAP11A;RFC3;CCNF;ATAD2;PLK1;CDCA8;CDC6;MKI67;CDC25A;LMNB1;AURKA;CCNA2;KIFC1;KIF2C;KIF20A;BUB1
rapamycin CTD 00007350	13/247	1.61231e-10	8.65486e-09	11.0803	249.841	PCNA;FOXM1;MKI67;NDC80;ZWINT;CDC20;CCNA2;PTTG1;TIMELESS;E2F1;CDK1;BUB1;MAD2L1
myricetin BOSS	4/76	0.000471791	0.00959309	11.0803	84.864	TOP2A;BLM;PLK1;EZH2
quercetin TTD 00010442	3/57	0.00252309	0.0412926	11.0803	66.2855	TOP2A;BLM;EZH2
HTS-05058 TTD 00008459	1/19	0.0865307	0.526243	11.0803	27.1164	PLK1
norepinephrine TTD 00009720	1/19	0.0865307	0.527039	11.0803	27.1164	BLM
Methoxycamptothecin CTD 00001213	1/19	0.0865307	0.527837	11.0803	27.1164	CCNB1
KU-55933 CTD 00004399	1/19	0.0865307	0.528638	11.0803	27.1164	CHEK1
Chloroethylene CTD 00006592	1/19	0.0865307	0.529442	11.0803	27.1164	TOP2A
ketamine CTD 00006188	1/19	0.0865307	0.530248	11.0803	27.1164	MKI67
CUPRIC OXIDE CTD 00001471	20/393	2.02552e-15	1.85335e-13	10.7138	362.48	TOP2A;PCNA;RRM2;HMGB2;KIF23;NDC80;LMNB1;AURKA;CDC20;CCNA2;TPX2;CCNB1;PTTG1;RACGAP1;KIFC1;UBE2T;CDK1;KIF20A;MCM6;KIF20B
temozolomide BOSS	4/79	0.000546557	0.0108933	10.6596	80.0733	GINS1;PCNA;RNASEH2A;CHEK1
33258 Hoechst BOSS	5/99	0.000109327	0.00268386	10.6326	96.9821	GINS1;CCNB1;PCNA;RNASEH2A;CDK1
myricetin CTD 00001847	5/100	0.000114653	0.00278068	10.5263	95.5116	TOP2A;BLM;CCNB1;PLK1;EZH2
Kinome 3629 Roche	4/80	0.000573247	0.0113689	10.5263	78.5705	PLK4;CHEK1;CDK1;AURKA
Flavopiridol hydrochloride TTD 00008047	1/20	0.0908738	0.539614	10.5263	25.2451	CDK1
Methadone hydrochloride BOSS	1/20	0.0908738	0.540411	10.5263	25.2451	BORA
aminoguanidine CTD 00000144	1/20	0.0908738	0.54121	10.5263	25.2451	MKI67
TRIAMCINOLONE ACETONIDE CTD 00006922	1/20	0.0908738	0.542012	10.5263	25.2451	MKI67
Nimbolide CTD 00001923	1/20	0.0908738	0.542816	10.5263	25.2451	PCNA
mycophenolic acid MCF7 DOWN	1/20	0.0908738	0.543623	10.5263	25.2451	PLK1
GW5074 (Raf1 Kinase Inhibitor I) MRC	1/20	0.0908738	0.544431	10.5263	25.2451	PLK1
Kinome 511 Roche	1/20	0.0908738	0.545243	10.5263	25.2451	AURKA
doxorubicin	1/20	0.0908738	0.546057	10.5263	25.2451	TOP2A
mitotane	1/20	0.0908738	0.546873	10.5263	25.2451	TACC3
resveratrol CTD 00002483	79/1601	5.94213e-71	3.98717e-68	10.3882	1679.79	TOP2A;ZWILCH;NCAPG2;HMGB2;KIF11;FOXM1;MKI67;LMNB1;CHAF1A;PTTG1;CHEK1;NUSAP1;KNTC1;TK1;CEP55;WDHD1;RFC3;BORA;RFC4;H2AFZ;RFC2;KIF23;CDC25A;CCNA2;ASPM;FANCD2;CKS2;MCM3;TIMELESS;KIF2C;KIF20A;MCM6;ASF1B;BLM;PARPBP;PCNA;RNASEH2A;CDCA5;CDCA8;NCAPG;AURKA;PSMC3IP;RECQL4;CCNB1;DSN1;ORC6;RACGAP1;FIGNL1;E2F1;ECT2;BUB1;FANCI;GINS1;PLK4;GINS2;STIL;RRM2;ATAD2;PLK1;DONSON;FANCA;CDC7;CDC6;SHCBP1;NDC80;ZWINT;ANLN;…
menadione HL60 DOWN	4/84	0.000689314	0.0135375	10.0251	72.9806	GINS2;MCM3;CDC7;DTL
etacrynic acid HL60 DOWN	3/63	0.00335478	0.0519475	10.0251	57.1165	GINS2;RFC3;RRM2
Azinphos-methyl BOSS	1/21	0.0951965	0.554647	10.0251	23.5771	PLK1
TTNPB TTD 00011595	1/21	0.0951965	0.555451	10.0251	23.5771	PLK1
daidzein TTD 00007423	1/21	0.0951965	0.556257	10.0251	23.5771	RACGAP1
Fisetin TTD 00008038	1/21	0.0951965	0.557065	10.0251	23.5771	TOP2A
Delphinidin CTD 00000884	1/21	0.0951965	0.557876	10.0251	23.5771	TOP2A
Azinphos-methyl CTD 00005460	1/21	0.0951965	0.55869	10.0251	23.5771	PLK1
STOCK1N-35215 PC3 DOWN	1/21	0.0951965	0.559505	10.0251	23.5771	CDC7
merbromin CTD 00006270	1/21	0.0951965	0.560323	10.0251	23.5771	BLM
IKK-2 Inhibitor IV (TPCA-1) MRC	1/21	0.0951965	0.561143	10.0251	23.5771	AURKA
SCH-202676 hydrobromide CTD 00003869	1/21	0.0951965	0.561966	10.0251	23.5771	PLK1
COUMESTROL CTD 00005717	86/1812	1.64223e-79	1.65291e-76	9.99187	1812.61	TOP2A;ZWILCH;CCNF;NCAPG2;HMGB2;KIF11;FOXM1;MKI67;LMNB1;CHAF1B;CHAF1A;PTTG1;CHEK1;NUSAP1;KNTC1;TK1;CEP55;WDHD1;RFC3;BORA;RFC4;H2AFZ;RFC2;CDC25A;CCNA2;ASPM;DDX39A;FANCD2;KIFC1;CKS2;MCM3;TIMELESS;KIF2C;KIF20A;MCM6;ASF1B;BLM;PARPBP;PCNA;RNASEH2A;CDCA5;CDCA8;NCAPG;PKMYT1;IQGAP3;AURKA;PSMC3IP;RECQL4;CCNB1;DSN1;ORC6;RACGAP1;FIGNL1;E2F1;POC1A;ECT2;BUB1;FANCI;GINS1;PLK4;GINS2;RANBP1;STIL;RRM2;ATAD2;PLK1;D…
CHROMIUM CTD 00005668	7/148	6.75918e-06	0.000206155	9.95733	118.538	RNASEH2A;PTTG1;RFC2;UBE2C;PLK1;CDK1;ZWINT
Methaneseleninic acid CTD 00000412	19/402	4.20363e-14	3.31839e-12	9.95025	306.47	TOP2A;PCNA;RRM2;PLK1;KIF11;CDC6;MKI67;CDC25A;AURKA;CDC20;CCNA2;CCNB1;CENPF;CHAF1A;MCM3;E2F1;CDK1;MCM6;KIF20B
caffeine BOSS	6/127	3.18826e-05	0.000885238	9.94613	102.977	CCNB1;BORA;PCNA;RNASEH2A;CHEK1;CDK1
QUINOLINE CTD 00001749	3/64	0.00350777	0.0532917	9.86842	55.784	RANBP1;CCNB1;E2F1
arecoline CTD 00005439	3/64	0.00350777	0.0534935	9.86842	55.784	CHAF1B;CHAF1A;CDK1
Momelotinib LINCS	3/65	0.00366497	0.0552628	9.7166	54.4998	PLK4;BUB1;AURKA
mitomycin C CTD 00007136	14/308	2.09624e-10	1.08198e-08	9.56938	213.26	FANCI;RFC3;BLM;RFC4;PCNA;KIF23;CDC6;PSMC3IP;CHAF1B;CCNB1;CHAF1A;FANCD2;E2F1;KIF20A
chenodeoxycholic acid BOSS	1/22	0.0994988	0.5642	9.56938	22.0824	GINS1
PROPIDIUM TTD 00010349	1/22	0.0994988	0.564996	9.56938	22.0824	BLM
Chebulinic acid TTD 00002818	1/22	0.0994988	0.565794	9.56938	22.0824	BLM
sn-Glycerol 3-phosphate BOSS	1/22	0.0994988	0.566594	9.56938	22.0824	GINS1
3-aminobenzamide CTD 00001175	1/22	0.0994988	0.567397	9.56938	22.0824	E2F1
Cadmium dichloride BOSS	1/22	0.0994988	0.568202	9.56938	22.0824	RNASEH2A
Quinomycin A CTD 00005885	1/22	0.0994988	0.569009	9.56938	22.0824	BLM
Baicalin CTD 00001780	1/22	0.0994988	0.569818	9.56938	22.0824	CCNA2
neostigmine bromide PC3 UP	1/22	0.0994988	0.57063	9.56938	22.0824	LMNB1
AZD-1152HQPA Kinome Scan	1/22	0.0994988	0.571444	9.56938	22.0824	AURKA
rosmarinic acid CTD 00001891	1/22	0.0994988	0.57226	9.56938	22.0824	BLM
GW779439X GSK	1/22	0.0994988	0.573079	9.56938	22.0824	CDK1
67526-95-8 CTD 00007263	43/953	1.13162e-31	2.53106e-29	9.49909	676.872	PCNA;RNASEH2A;CCNF;NCAPG;KIF11;MKI67;PKMYT1;CDC20;CHAF1B;CCNB1;CHAF1A;PTTG1;FIGNL1;CHEK1;NUSAP1;E2F1;TK1;FANCI;PLK4;GINS2;RANBP1;RFC3;RRM2;UBE2C;ATAD2;PLK1;CDC7;CCNA2;CENPF;POLA2;PRC1;KIF4A;UBE2T;MCM3;TIMELESS;CDK1;KIF2C;KIF20A;MCM6;KIF20B;DTL;ASF1B;MAD2L1
Octa-2,4,6-trienoic acid CTD 00002551	4/89	0.000856659	0.0163455	9.46186	66.8241	CCNA2;BLM;PTTG1;ECT2
chlorpromazine CTD 00005648	5/113	0.000203636	0.00465817	9.31532	79.1726	CCNF;CKS2;MCM3;E2F1;MKI67
SB 202190 CTD 00003161	4/91	0.000930975	0.0175145	9.2539	64.5856	CDC20;CCNB1;CDK1;MAD2L1
calcitriol CTD 00005558	86/1958	1.40113e-76	1.12819e-73	9.24681	1615.04	ARHGAP11A;TOP2A;ZWILCH;CCNF;NCAPG2;HMGB2;KIF11;FOXM1;MKI67;LMNB1;CDC20;CHAF1B;CHAF1A;PTTG1;NUSAP1;KNTC1;TK1;CEP55;WDHD1;RFC3;RFC4;RFC2;KIF23;CDC25A;TRAIP;CCNA2;ASPM;DDX39A;FANCD2;KIFC1;CKS2;MCM3;KIF2C;KIF20A;MCM6;KIF20B;DTL;ASF1B;BLM;PARPBP;PCNA;RNASEH2A;CDCA5;CDCA8;NCAPG;PKMYT1;IQGAP3;AURKA;PSMC3IP;RECQL4;CCNB1;ORC6;RACGAP1;FIGNL1;E2F1;POC1A;ECT2;BUB1;FANCI;GINS1;PLK4;GINS2;STIL;RRM2;UBE2C;PLK1;…
DEOXYCHOLIC ACID BOSS	1/23	0.103781	0.577102	9.15332	20.7366	RNASEH2A
lansoprazole TTD 00008902	1/23	0.103781	0.5779	9.15332	20.7366	PLK1
METHYL PARATHION CTD 00006309	1/23	0.103781	0.578701	9.15332	20.7366	MKI67
biotin CTD 00005513	1/23	0.103781	0.579503	9.15332	20.7366	EZH2
sulindac BOSS	1/23	0.103781	0.580308	9.15332	20.7366	RNASEH2A
Clofarabine CTD 00002713	1/23	0.103781	0.581115	9.15332	20.7366	CHEK1
Acitretin CTD 00007146	1/23	0.103781	0.581925	9.15332	20.7366	PLK1
citrinin CTD 00005677	1/23	0.103781	0.582736	9.15332	20.7366	CDK1
8-Anilino-1-naphthalenesulfonic acid CTD 00001273	1/23	0.103781	0.58355	9.15332	20.7366	PLK1
PHENANTHRENE CTD 00001483	1/23	0.103781	0.584366	9.15332	20.7366	NDC80
SU-6668 MRC	1/23	0.103781	0.585185	9.15332	20.7366	CHEK1
ifosfamide CTD 00006138	1/23	0.103781	0.586005	9.15332	20.7366	TOP2A
Fludarabine CTD 00001135	3/70	0.00451525	0.06539	9.02256	48.7245	CCNA2;PCNA;CHEK1
ritonavir CTD 00007290	3/70	0.00451525	0.065626	9.02256	48.7245	CCNA2;CCNB1;E2F1
5-azacytidine CTD 00005455	15/352	1.10446e-10	6.35221e-09	8.97129	205.68	TOP2A;RFC3;RRM2;UBE2C;MKI67;AURKA;CDC20;CCNA2;CCNB1;CENPF;RACGAP1;NUSAP1;E2F1;CDK1;KIF2C
NICKEL CTD 00006389	8/189	3.30431e-06	0.000104749	8.91117	112.461	CDC20;TPX2;PTTG1;PLK1;NUSAP1;CKS2;KIF2C;AURKA
camptothecin BOSS	3/71	0.00469841	0.0675564	8.89548	47.6845	PCNA;CHEK1;CDK1
UNII-768N7QO4KH BOSS	4/95	0.00109303	0.020186	8.86427	60.4436	CCNB1;PCNA;RNASEH2A;CDK1
genistein BOSS	6/143	6.19766e-05	0.00164157	8.83327	85.5834	TOP2A;GINS1;CCNB1;PCNA;RNASEH2A;CDK1
luteolin CTD 00007430	5/120	0.000269362	0.00592596	8.77193	72.1005	CCNA2;BLM;CCNB1;PLK1;CDK1
Quinomycin A BOSS	1/24	0.108043	0.579202	8.77193	19.5195	BLM
orlistat BOSS	1/24	0.108043	0.579974	8.77193	19.5195	GINS1
beta-Lapachone TTD 00002403	1/24	0.108043	0.580748	8.77193	19.5195	BLM
3,4-dichloroisocoumarin TTD 00000692	1/24	0.108043	0.581525	8.77193	19.5195	PLK1
Sulfuretin TTD 00011132	1/24	0.108043	0.582303	8.77193	19.5195	RACGAP1
CI-1040 TTD 00007168	1/24	0.108043	0.583084	8.77193	19.5195	CHEK1
Everolimus CTD 00003479	1/24	0.108043	0.583866	8.77193	19.5195	CCNA2
ethotoin HL60 DOWN	1/24	0.108043	0.584651	8.77193	19.5195	BUB1
L-sorbose CTD 00006006	1/24	0.108043	0.585438	8.77193	19.5195	PLK1
doxazosin CTD 00007158	1/24	0.108043	0.586227	8.77193	19.5195	CCNA2
acepromazine HL60 DOWN	1/24	0.108043	0.587018	8.77193	19.5195	RFC3
STOCK1N-35874 PC3 UP	1/24	0.108043	0.587811	8.77193	19.5195	LMNB1
teniposide CTD 00006838	1/24	0.108043	0.588607	8.77193	19.5195	TOP2A
LY-294002 MCF7 DOWN	1/24	0.108043	0.589404	8.77193	19.5195	CDC25A
Go 7874 MRC	1/24	0.108043	0.590204	8.77193	19.5195	CHEK1
ETYA CTD 00007037	1/24	0.108043	0.591006	8.77193	19.5195	BLM
JAK Inhibitor I RBC	1/24	0.108043	0.59181	8.77193	19.5195	PLK1
SU-6656 MRC	1/24	0.108043	0.592616	8.77193	19.5195	AURKA
IDARUBICIN	1/24	0.108043	0.593425	8.77193	19.5195	BLM
liothyronine	1/24	0.108043	0.594236	8.77193	19.5195	PCNA
doxorubicin CTD 00005874	30/750	4.42581e-20	4.68903e-18	8.42105	375.278	TOP2A;PCNA;HMGB2;NCAPG;MKI67;LMNB1;AURKA;CCNB1;ORC6;PTTG1;RACGAP1;CHEK1;NUSAP1;FANCI;RANBP1;RFC3;RRM2;PLK1;DONSON;KIF23;CDC7;NDC80;ZWINT;CCNA2;PRC1;KIF4A;CDK1;KIF20A;EZH2;MAD2L1
thioguanosine PC3 DOWN	6/150	8.07955e-05	0.00207186	8.42105	79.3565	CCNA2;RFC3;KIF2C;CDC7;KIF11;NDC80
juglone TTD 00008752	1/25	0.112285	0.586327	8.42105	18.4145	BLM
GNF-PF-2812 TTD 00008260	1/25	0.112285	0.587089	8.42105	18.4145	PLK1
dl-Thioctic acid TTD 00007649	1/25	0.112285	0.587852	8.42105	18.4145	BLM
podophyllotoxin TTD 00010285	1/25	0.112285	0.588617	8.42105	18.4145	TOP2A
3,4-dichloroisocoumarin BOSS	1/25	0.112285	0.589385	8.42105	18.4145	PLK1
NSC113090 CTD 00000067	1/25	0.112285	0.590154	8.42105	18.4145	TOP2A
letrozole CTD 00002692	1/25	0.112285	0.590926	8.42105	18.4145	MKI67
putrescine BOSS	1/25	0.112285	0.591699	8.42105	18.4145	PCNA
CHRYSENE CTD 00001482	1/25	0.112285	0.592475	8.42105	18.4145	NDC80
Crystal violet CTD 00006023	1/25	0.112285	0.593252	8.42105	18.4145	BLM
Hydroxytyrosol CTD 00000267	1/25	0.112285	0.594032	8.42105	18.4145	CDC25A
berberine HL60 DOWN	1/25	0.112285	0.594813	8.42105	18.4145	PCNA
carnosol CTD 00002718	1/25	0.112285	0.595597	8.42105	18.4145	PLK1
aztreonam HL60 DOWN	1/25	0.112285	0.596383	8.42105	18.4145	HMGB2
1,4-NAPHTHOQUINONE CTD 00001683	1/25	0.112285	0.597171	8.42105	18.4145	TOP2A
lansoprazole	1/25	0.112285	0.597961	8.42105	18.4145	PLK1
NSC 95397 TTD 00009745	4/101	0.00137181	0.024878	8.33768	54.9588	BLM;RACGAP1;PLK1;CDC25A
AC1L1FUW CTD 00002630	3/76	0.00568134	0.0786017	8.31025	42.9687	CKS2;BUB1;NDC80
MG-262 MCF7 DOWN	16/407	8.21325e-11	4.86272e-09	8.27622	192.196	GINS1;PLK4;PCNA;CCNF;HMGB2;CDCA8;MKI67;SHCBP1;CCNA2;ASPM;KIFC1;CDK1;TACC3;KIF2C;BUB1;ASF1B
PhIP CTD 00002156	7/179	2.3293e-05	0.00067466	8.23287	87.823	TOP2A;CCNA2;CCNB1;CENPF;CDK1;MCM6;BUB1
lorazepam BOSS	5/129	0.000376186	0.00772716	8.15993	64.3446	GINS1;CCNB1;PCNA;RNASEH2A;EZH2
3,4-Dihydro-2-phenyl-2H-1-benzopyran-3,4-diol BOSS	3/78	0.0061064	0.0827756	8.09717	41.2827	GINS1;RNASEH2A;SHCBP1
COUMESTROL TTD 00007296	1/26	0.116507	0.598285	8.09717	17.4073	RACGAP1
EMBELIN TTD 00007821	1/26	0.116507	0.599049	8.09717	17.4073	PLK1
LITHOCHOLIC ACID BOSS	1/26	0.116507	0.599815	8.09717	17.4073	PLK1
COUMESTROL BOSS	1/26	0.116507	0.600583	8.09717	17.4073	RACGAP1
Wogonin CTD 00003053	1/26	0.116507	0.601353	8.09717	17.4073	CCNA2
ionomycin MCF7 DOWN	1/26	0.116507	0.602125	8.09717	17.4073	CDC7
harmaline MCF7 DOWN	1/26	0.116507	0.602899	8.09717	17.4073	BUB1
KIN001-123/WZ-1-84 LINCS	1/26	0.116507	0.603675	8.09717	17.4073	PLK4
2,4-DIHYDROXYBENZOPHENONE CTD 00003724	1/26	0.116507	0.604453	8.09717	17.4073	PLK1
Mitoxantrone dihydrochloride	1/26	0.116507	0.605233	8.09717	17.4073	BLM
mitomycin C BOSS	3/80	0.00654999	0.0873188	7.89474	39.697	FANCI;PCNA;CHEK1
Gallic acid BOSS	3/80	0.00654999	0.0876089	7.89474	39.697	GINS1;BORA;RNASEH2A
Dronabinol CTD 00006853	15/402	6.95647e-10	3.45763e-08	7.85546	165.642	TOP2A;RANBP1;PCNA;RRM2;UBE2C;FOXM1;ZWINT;CCNA2;POLA2;NUSAP1;CKS2;MCM3;E2F1;CDK1;MCM6
omeprazole TTD 00009921	1/27	0.120709	0.607466	7.79727	16.4864	PLK1
DL-Thyroxine CTD 00006892	1/27	0.120709	0.608227	7.79727	16.4864	PCNA
AC1L1KON CTD 00000061	1/27	0.120709	0.608989	7.79727	16.4864	EZH2
propantheline bromide PC3 DOWN	1/27	0.120709	0.609753	7.79727	16.4864	RANBP1
mecamylamine CTD 00006250	1/27	0.120709	0.610519	7.79727	16.4864	PCNA
isoxsuprine HL60 DOWN	1/27	0.120709	0.611287	7.79727	16.4864	RFC3
CI-1040 CTD 00003697	1/27	0.120709	0.612057	7.79727	16.4864	MKI67
iodoquinol CTD 00005833	1/27	0.120709	0.612829	7.79727	16.4864	TACC3
daunorubicin PC3 DOWN	14/381	3.30119e-09	1.46051e-07	7.73588	151.074	TOP2A;BLM;BORA;CCNF;PLK1;KIF23;CDC7;KIF11;NDC80;LMNB1;CCNA2;ASPM;CCNB1;BUB1
5-Fluorouracil CTD 00005987	44/1202	1.1186e-28	2.14452e-26	7.70645	495.99	TOP2A;PCNA;CDCA5;CCNF;CDCA8;NCAPG;MKI67;LMNB1;AURKA;CDC20;RECQL4;CCNB1;ORC6;PTTG1;CHEK1;TK1;ECT2;BUB1;CEP55;FANCI;GINS2;RANBP1;RFC3;BORA;RFC4;RRM2;RFC2;UBE2C;PLK1;KIF23;CDC6;CDC25A;CCNA2;ANLN;POLA2;PRC1;UBE2T;CKS2;MCM3;TIMELESS;CDK1;KIF2C;MCM6;MAD2L1
Vorinostat BOSS	3/83	0.00725059	0.0926694	7.60938	37.4889	CCNB1;PCNA;CHEK1
thymidine BOSS	4/111	0.00194102	0.0331124	7.58653	47.3744	PCNA;RNASEH2A;CHEK1;CDK1
SILVER CTD 00006742	3/84	0.0074936	0.0939851	7.5188	36.7948	CCNB1;PCNA;CDK1
Dibenzo[def,p]chrysene CTD 00001899	3/84	0.0074936	0.0942788	7.5188	36.7948	PCNA;E2F1;MKI67
Epirubicin CTD 00007057	1/28	0.124891	0.619989	7.5188	15.6415	TOP2A
MEMANTINE HYDROCHLORIDE BOSS	1/28	0.124891	0.620754	7.5188	15.6415	BORA
Betaine hydrochloride BOSS	1/28	0.124891	0.621522	7.5188	15.6415	GINS1
hexadecanal BOSS	1/28	0.124891	0.622291	7.5188	15.6415	GINS1
Chinomethionate CTD 00000210	1/28	0.124891	0.623062	7.5188	15.6415	LMNB1
PROPIDIUM CTD 00006632	1/28	0.124891	0.623835	7.5188	15.6415	BLM
Amrinone CTD 00005395	1/28	0.124891	0.62461	7.5188	15.6415	PLK1
juglone CTD 00000198	1/28	0.124891	0.625387	7.5188	15.6415	BLM
GSK650394A MRC	1/28	0.124891	0.626166	7.5188	15.6415	PLK1
omeprazole	1/28	0.124891	0.626946	7.5188	15.6415	PLK1
Isoflavone BOSS	3/85	0.00774139	0.0964917	7.43034	36.1202	GINS1;PCNA;RNASEH2A
doxorubicin BOSS	7/200	4.73032e-05	0.00128678	7.36842	73.3816	TOP2A;GINS1;CCNB1;PCNA;RNASEH2A;CHEK1;CDK1
rifabutin PC3 DOWN	3/86	0.00799397	0.0987231	7.34394	35.4644	PLK1;TIMELESS;LMNB1
Bisphenol A CTD 00000312	44/1262	8.45431e-28	1.54714e-25	7.34006	457.563	ARHGAP11A;TOP2A;BLM;PCNA;CCNF;HMGB2;CDCA8;NCAPG;KIF11;AURKA;CDC20;CCNB1;RACGAP1;CHEK1;E2F1;TK1;ECT2;FANCI;GINS1;PLK4;GINS2;RRM2;H2AFZ;UBE2C;ATAD2;KIF23;CDC6;NDC80;ZWINT;CCNA2;ASPM;CENPF;PRC1;KIF4A;UBE2T;MCM3;CDK1;TACC3;CENPN;KIF20A;MCM6;TRIP13;DTL;EZH2
caffeine CTD 00005556	4/115	0.00220856	0.0372036	7.32265	44.7811	CCNB1;CHEK1;CDK1;BUB1
irinotecan MCF7 DOWN	44/1272	1.17217e-27	2.0518e-25	7.28236	451.586	ARHGAP11A;TOP2A;BLM;NCAPG2;CDCA8;NCAPG;KIF11;MKI67;LMNB1;AURKA;CDC20;CCNB1;CHAF1A;RACGAP1;CHEK1;NUSAP1;KNTC1;ECT2;BUB1;WDHD1;RFC3;STIL;RFC4;RRM2;ATAD2;PLK1;KIF23;CDC7;NDC80;CCNA2;ASPM;TPX2;CENPF;POLA2;PRC1;KIF4A;CDK1;KIF2C;CENPN;KIF20A;KIF20B;DTL;EZH2;MAD2L1
paclitaxel CTD 00007144	17/493	1.51935e-10	8.3793e-09	7.25953	164.12	TOP2A;PLK4;PCNA;RRM2;PLK1;NCAPG;AURKA;CDC20;ASPM;CCNB1;CENPF;PRC1;NUSAP1;E2F1;CDK1;TACC3;MAD2L1
puromycin MCF7 DOWN	4/116	0.00227922	0.0377618	7.25953	44.1664	PCNA;MCM3;CDC25A;LMNB1
AH-23848 PC3 UP	4/116	0.00227922	0.0379179	7.25953	44.1664	RFC2;KIFC1;CDC6;LMNB1
4,5,6,7-tetrabromobenzotriazole TTD 00000863	1/29	0.129054	0.629781	7.25953	14.8641	CHEK1
CGP 60474 TTD 00002787	1/29	0.129054	0.630546	7.25953	14.8641	CDK1
lansoprazole BOSS	1/29	0.129054	0.631312	7.25953	14.8641	PLK1
Vinzam BOSS	1/29	0.129054	0.63208	7.25953	14.8641	RNASEH2A
Pemetrexed disodium BOSS	1/29	0.129054	0.63285	7.25953	14.8641	CHEK1
Pararosaniline CTD 00000224	1/29	0.129054	0.633621	7.25953	14.8641	RACGAP1
Cladribine CTD 00007175	1/29	0.129054	0.634395	7.25953	14.8641	LMNB1
niclosamide PC3 DOWN	1/29	0.129054	0.635171	7.25953	14.8641	LMNB1
2-methoxy-13-methyl-6,7,8,9,11,12,14,15,16,17-decahydrocyclopenta[a]phenanthrene-3,17-diol CTD 00001063	1/29	0.129054	0.635948	7.25953	14.8641	CCNB1
beta-Lapachone CTD 00000762	1/29	0.129054	0.636727	7.25953	14.8641	BLM
Amrinone	1/29	0.129054	0.637509	7.25953	14.8641	PLK1
genistein CTD 00007324	42/1231	5.1689e-26	8.324e-24	7.18286	418.219	TOP2A;PCNA;CDCA5;HMGB2;NCAPG;KIF11;LMNB1;AURKA;CDC20;CCNB1;CHAF1A;RACGAP1;CHEK1;TK1;ECT2;BUB1;FANCI;GINS1;PLK4;GINS2;RRM2;H2AFZ;UBE2C;ATAD2;KIF23;CDC6;NDC80;ZWINT;CCNA2;ASPM;CENPF;PRC1;KIF4A;UBE2T;CDK1;TACC3;KIF2C;CENPN;KIF20A;MCM6;TRIP13;DTL
MG-262 PC3 DOWN	12/360	1.3778e-07	5.49209e-06	7.01754	110.86	TOP2A;ASPM;CENPF;BORA;KIFC1;CCNF;PLK1;CDC7;KIF20A;MKI67;LMNB1;AURKA
monocrotaline BOSS	1/30	0.133197	0.636876	7.01754	14.1469	PCNA
stearic acid BOSS	1/30	0.133197	0.637633	7.01754	14.1469	GINS1
BUTHIONINE SULFOXIMINE BOSS	1/30	0.133197	0.638392	7.01754	14.1469	RNASEH2A
Aripiprazole BOSS	1/30	0.133197	0.639153	7.01754	14.1469	BORA
tanespimycin ssMCF7 UP	1/30	0.133197	0.639916	7.01754	14.1469	CKS2
OLEANOLIC ACID CTD 00006433	1/30	0.133197	0.64068	7.01754	14.1469	TOP2A
IDARUBICIN CTD 00007058	1/30	0.133197	0.641446	7.01754	14.1469	BLM
betulinic acid PC3 DOWN	1/30	0.133197	0.642215	7.01754	14.1469	KIFC1
Indirubin Derivative E804 RBC	1/30	0.133197	0.642985	7.01754	14.1469	AURKA
GW843682 LINCS	1/30	0.133197	0.643757	7.01754	14.1469	PLK1
BI-2536 Kinome Scan	1/30	0.133197	0.64453	7.01754	14.1469	PLK1
indocyanine green	1/30	0.133197	0.645306	7.01754	14.1469	TACC3
puromycin PC3 DOWN	24/722	2.87198e-14	2.40888e-12	6.9981	218.209	TOP2A;PLK4;BORA;RNASEH2A;ZWILCH;CCNF;PLK1;CDCA8;KIF23;MKI67;LMNB1;AURKA;CCNA2;ASPM;DSN1;CENPF;NUSAP1;MCM3;CDK1;KIF2C;KIF20A;BUB1;CEP55;ASF1B
Phorbol 12-myristate 13-acetate CTD 00006852	16/483	1.00005e-09	4.85084e-08	6.97396	144.523	RFC4;PLK1;NCAPG;KIF23;ZWINT;AURKA;CDC20;CCNA2;TPX2;PTTG1;NUSAP1;CKS2;KIF2C;KIF20A;KIF20B;MAD2L1
PROPIDIUM BOSS	6/182	0.000232441	0.00519893	6.94043	58.0697	GINS1;BLM;CCNB1;PCNA;RNASEH2A;CDK1
Bexarotene CTD 00003225	3/91	0.00932959	0.110473	6.94043	32.4435	BLM;CCNB1;CDK1
simvastatin CTD 00007319	10/304	1.83485e-06	6.20766e-05	6.92521	91.4719	CCNA2;PCNA;RACGAP1;PLK1;E2F1;CDK1;CDC6;PKMYT1;AURKA;MAD2L1
cycloheximide BOSS	4/122	0.00273619	0.0440636	6.9025	40.733	CCNB1;PCNA;RNASEH2A;CDK1
ellagic acid BOSS	6/184	0.000246543	0.00548389	6.86499	57.0341	GINS1;BLM;PCNA;RNASEH2A;PLK1;CDK1
ellipticine CTD 00001632	3/92	0.00961138	0.111836	6.86499	31.8865	TOP2A;CCNB1;CDK1
COPPER CTD 00005706	55/1688	1.36611e-34	3.66664e-32	6.85957	534.881	ARHGAP11A;TOP2A;CCNF;HMGB2;KIF11;FOXM1;MKI67;LMNB1;CHAF1A;PTTG1;CHEK1;NUSAP1;TK1;WDHD1;RFC4;RFC2;KIF23;CDC25A;CCNA2;KIFC1;MCM3;KIF2C;KIF20A;MCM6;DTL;ASF1B;BLM;PCNA;RNASEH2A;NCAPG;AURKA;RECQL4;CCNB1;RACGAP1;E2F1;GINS1;GINS2;RANBP1;RRM2;UBE2C;ATAD2;PLK1;FANCA;CDC7;NDC80;ANLN;TPX2;CENPF;POLA2;PRC1;KIF4A;UBE2T;CDK1;TACC3;CENPM
etoposide CTD 00005948	15/461	4.48533e-09	1.96282e-07	6.8501	131.676	TOP2A;BLM;UBE2C;CDC6;CDC25A;CCNA2;CCNB1;CENPF;CHAF1A;PRC1;CHEK1;E2F1;KIF20A;MCM6;BUB1
anisomycin PC3 DOWN	18/558	1.21145e-10	6.86942e-09	6.79117	155.07	ARHGAP11A;TOP2A;BLM;BORA;RFC4;CCNF;PLK1;CDC7;FOXM1;MKI67;LMNB1;CCNA2;CHAF1B;DSN1;CHAF1A;TACC3;BUB1;CEP55
U-0126 TTD 00011614	1/31	0.13732	0.643598	6.79117	13.4835	CHEK1
Diacetylmorphine BOSS	1/31	0.13732	0.644348	6.79117	13.4835	BORA
Menadione sodium bisulfite BOSS	1/31	0.13732	0.6451	6.79117	13.4835	RNASEH2A
levodopa CTD 00006206	1/31	0.13732	0.645853	6.79117	13.4835	BLM
Indeno[1,2,3-cd]pyrene CTD 00001895	1/31	0.13732	0.646609	6.79117	13.4835	NDC80
HMN-176 CTD 00004250	1/31	0.13732	0.647366	6.79117	13.4835	TOP2A
patulin CTD 00006474	1/31	0.13732	0.648125	6.79117	13.4835	CDK1
carmustine PC3 DOWN	1/31	0.13732	0.648885	6.79117	13.4835	CCNF
XMD13-2 LINCS	1/31	0.13732	0.649648	6.79117	13.4835	PLK4
AG1478 LINCS	1/31	0.13732	0.650412	6.79117	13.4835	BUB1
Cryptotanshinone CTD 00001774	1/31	0.13732	0.651178	6.79117	13.4835	PLK1
topotecan CTD 00007293	8/250	2.53795e-05	0.000724667	6.73684	71.2863	TOP2A;FANCI;RANBP1;BORA;PCNA;CCNF;HMGB2;EZH2
N-Acetyl-L-cysteine BOSS	6/191	0.000301286	0.00648652	6.61339	53.6177	GINS1;CCNB1;PCNA;RNASEH2A;CHEK1;CDK1
EINECS 250-892-2 CTD 00001193	7/223	9.38108e-05	0.00236051	6.60845	61.2883	RECQL4;RANBP1;RRM2;TK1;FOXM1;AURKA;MAD2L1
Oxotremorine BOSS	4/128	0.00325238	0.0507522	6.57895	37.6866	GINS1;BORA;PCNA;RNASEH2A
2-Bromo-3-hydroxy-4-methoxybenzaldehyde CTD 00004641	4/128	0.00325238	0.0509497	6.57895	37.6866	DDX39A;PLK1;FOXM1;LMNB1
succinylsulfathiazole HL60 DOWN	1/32	0.141424	0.655205	6.57895	12.8684	BUB1
141-05-9 CTD 00000755	1/32	0.141424	0.65596	6.57895	12.8684	PCNA
27-hydroxycholesterol CTD 00002877	1/32	0.141424	0.656717	6.57895	12.8684	E2F1
bisacodyl PC3 DOWN	1/32	0.141424	0.657475	6.57895	12.8684	CDC7
oxyphenbutazone CTD 00006457	1/32	0.141424	0.658235	6.57895	12.8684	PLK1
indocyanine green CTD 00006145	1/32	0.141424	0.658997	6.57895	12.8684	TACC3
RO-3306 MRC	1/32	0.141424	0.659761	6.57895	12.8684	CHEK1
PLATINUM BOSS	6/194	0.000327482	0.00686688	6.51112	52.2458	GINS1;CCNB1;PCNA;RNASEH2A;CHEK1;CDK1
liothyronine CTD 00006943	5/162	0.00105614	0.0195946	6.49773	44.5298	CCNA2;ASPM;PCNA;NCAPG2;CHEK1
Chromium(VI) CTD 00002830	4/130	0.00343821	0.0526321	6.47773	36.7469	CCNB1;FANCD2;FANCA;BUB1
NSC25485 CTD 00006443	4/130	0.00343821	0.052833	6.47773	36.7469	CCNA2;FANCI;PCNA;FANCD2
lanatoside C PC3 DOWN	4/133	0.00373033	0.0560384	6.33162	35.4017	CCNA2;RFC4;CDC7;LMNB1
nocodazole HL60 UP	11/373	1.57722e-06	5.42725e-05	6.20855	82.9453	TOP2A;PSMC3IP;PLK4;ASPM;RACGAP1;NCAPG;MKI67;ECT2;SHCBP1;CEP55;NDC80
hydroquinone CTD 00001535	5/172	0.001378	0.0248782	6.11995	40.3128	TOP2A;RECQL4;BORA;CCNF;HMGB2
azacitidine PC3 DOWN	17/595	2.65711e-09	1.21563e-07	6.01504	118.773	GINS1;PLK4;RFC3;BLM;BORA;UBE2C;CCNF;CDCA8;CDC7;MKI67;LMNB1;CCNA2;ASPM;KIFC1;CKS2;CDK1;KIF2C
docetaxel BOSS	4/142	0.00470685	0.0674369	5.93032	31.779	CCNB1;PCNA;RNASEH2A;AURKA
GEMCITABINE HYDROCHLORIDE BOSS	5/179	0.00164285	0.0290092	5.88062	37.7026	GINS1;PCNA;RNASEH2A;CHEK1;CDK1
dUTP BOSS	5/179	0.00164285	0.029137	5.88062	37.7026	GINS1;CCNB1;PCNA;RNASEH2A;CDK1
L-threonine BOSS	5/181	0.00172495	0.0298053	5.81564	37.0024	CCNB1;PCNA;RNASEH2A;CDK1;EZH2
daunorubicin CTD 00005752	4/146	0.00519124	0.072822	5.76784	30.3434	TOP2A;BLM;PRC1;CDC25A
lycorine PC3 DOWN	8/302	9.59936e-05	0.00238562	5.57686	51.5928	CCNA2;CCNF;DONSON;CDC7;KIF20A;FOXM1;MKI67;LMNB1
FENRETINIDE CTD 00007166	6/228	0.000767619	0.0147868	5.54017	39.7353	CCNA2;PCNA;PTTG1;H2AFZ;UBE2C;CDK1
GDC-0941 CTD 00004868	14/533	2.17189e-07	8.48933e-06	5.52977	84.8405	GINS1;WDHD1;GINS2;RRM2;CDC7;CDC6;CDC25A;PSMC3IP;CCNB1;MCM3;CDK1;MCM6;TRIP13;DTL
serine BOSS	5/191	0.00218135	0.0368997	5.51116	33.7713	GINS1;PCNA;RNASEH2A;CHEK1;CDK1
irinotecan PC3 DOWN	26/999	5.7944e-13	4.2415e-11	5.47916	154.385	TOP2A;BLM;NCAPG;KIF11;MKI67;LMNB1;AURKA;CHAF1A;KNTC1;ECT2;BUB1;WDHD1;RFC3;ATAD2;KIF23;NDC80;CCNA2;ASPM;TPX2;CENPF;POLA2;KIF4A;KIF2C;KIF20B;DTL;EZH2
Zoledronic acid CTD 00003127	11/425	5.51655e-06	0.000170843	5.44892	65.9742	CDC20;CCNB1;CENPF;FIGNL1;PLK1;CKS2;KIF20A;MKI67;BUB1;NDC80;TRAIP
fisetin PC3 DOWN	14/541	2.60121e-07	1.00697e-05	5.448	82.6032	RFC4;HMGB2;CDCA8;KIF23;KIF11;MKI67;NDC80;AURKA;CCNA2;ASPM;CCNB1;CENPF;CKS2;DTL
Aizen uranine BOSS	5/194	0.00233398	0.0385107	5.42594	32.8821	PCNA;RNASEH2A;ORC6;CHEK1;CDK1
8-azaguanine HL60 DOWN	23/897	2.23541e-11	1.42853e-09	5.39811	132.383	ARHGAP11A;TOP2A;WDHD1;GINS2;PARPBP;ZWILCH;CDC7;KIF11;MKI67;LMNB1;CDC20;CCNA2;ASPM;CCNB1;CENPF;MCM3;KIF20A;MCM6;TRIP13;ECT2;BUB1;CEP55;MAD2L1
baclofen HL60 DOWN	6/234	0.000878446	0.0166822	5.39811	37.9884	RFC3;CENPF;NCAPG;FOXM1;DTL;CDC25A
5-Fluorouracil BOSS	5/197	0.00249425	0.0409871	5.34331	32.0265	TOP2A;PCNA;RNASEH2A;CHEK1;EZH2
dirithromycin HL60 DOWN	14/556	3.61754e-07	1.34854e-05	5.30102	78.6264	FANCI;GINS1;ZWILCH;NCAPG;KIF11;CDC6;CDC20;DDX39A;CHEK1;MCM3;KNTC1;KIF2C;BUB1;EZH2
Sorafenib tosylate BOSS	4/160	0.00714746	0.0916423	5.26316	26.0053	GINS1;CCNB1;PCNA;RNASEH2A
epivincamine HL60 DOWN	4/160	0.00714746	0.0919351	5.26316	26.0053	RFC3;ATAD2;KIF11;MAD2L1
azacitidine MCF7 DOWN	12/482	2.98866e-06	9.54948e-05	5.24132	66.6732	CCNA2;ASPM;BLM;CHAF1A;ATAD2;PLK1;CDK1;CDCA8;KIF2C;KIF11;MKI67;ASF1B
Irinotecan hydrochloride CTD 00002224	14/565	4.38693e-07	1.62035e-05	5.21658	76.368	TOP2A;RFC3;UBE2C;CCNF;PLK1;CDC20;CCNA2;TPX2;CENPF;CHEK1;NUSAP1;CDK1;BUB1;MAD2L1
trichostatin A PC3 DOWN	28/1133	2.10598e-13	1.59975e-11	5.20277	151.863	ARHGAP11A;TOP2A;PARPBP;HMGB2;CDCA8;MKI67;LMNB1;AURKA;CCNB1;DSN1;RACGAP1;CHEK1;ECT2;BUB1;PLK4;RFC3;UBE2C;PLK1;KIF23;CDC7;NDC80;CCNA2;ASPM;TPX2;PRC1;TIMELESS;KIF2C;KIF20A
O,P-DDT CTD 00000838 4/178 0.010305970535096753 0.11888778617277802 0 0 4.730928444707274 21.644148494784012 ASPM;RRM2;CDCA8;KIF20A Gefitinib CTD 00003879 3/95 0.01048640736591364 0.12062364587190946 0 0 6.64819944598338 30.300335049537725 PTTG1;E2F1;AURKA CORTICOSTERONE BOSS 4/180 0.010704450600721794 0.12278096330058673 0 0 4.678362573099416 21.22617861989384 GINS1;BORA;PCNA;RNASEH2A IPA-3 MRC …	2/81	0.0567957	0.429811	5.19818	14.9099	PCNA;RNASEH2A
HG-14-10-04 LINCS	5/204	0.00289915	0.0459527	5.15996	30.1514	PLK4;CHEK1;PLK1;BUB1;AURKA
strophanthidin PC3 DOWN	4/164	0.00778461	0.096731	5.13479	24.9325	ARHGAP11A;CCNA2;RFC4;CDC7
KIN001-220 LINCS	2/82	0.0580403	0.437585	5.13479	14.6168	PLK4;AURKA
0179445-0000 MCF7 DOWN	22/911	2.07451e-10	1.08467e-08	5.08406	113.355	GINS1;WDHD1;BLM;STIL;RRM2;CCNF;ATAD2;FANCA;CDC7;KIF11;CDC6;MKI67;NDC80;ASPM;DSN1;POLA2;CHAF1A;KNTC1;CENPN;KIF20B;DTL;ASF1B
Pentadecane BOSS	2/83	0.0592944	0.442072	5.07292	14.3322	PCNA;RNASEH2A
silibinin BOSS	2/83	0.0592944	0.442893	5.07292	14.3322	PCNA;RNASEH2A
PD0332991 LINCS	2/83	0.0592944	0.443716	5.07292	14.3322	PLK4;PLK1
Palbociclib FDA	2/83	0.0592944	0.444542	5.07292	14.3322	PLK4;PLK1
3-Azido-3-deoxythymidine CTD 00007047	9/374	7.24504e-05	0.00190644	5.06614	48.2935	CCNA2;CCNB1;PCNA;CHEK1;CDK1;CDCA8;TK1;PKMYT1;CDC25A
AFLATOXIN B1 CTD 00007128	74/3081	7.50915e-42	2.74835e-39	5.05646	478.808	TOP2A;ZWILCH;NCAPG2;HMGB2;KIF11;FOXM1;MKI67;CDC20;CHAF1B;CHAF1A;PTTG1;CHEK1;NUSAP1;TK1;CEP55;WDHD1;BORA;RFC4;H2AFZ;KIF23;CDC25A;CCNA2;ASPM;CKS2;MCM3;KIF2C;KIF20A;MCM6;KIF20B;DTL;ASF1B;BLM;PARPBP;PCNA;RNASEH2A;CDCA5;NCAPG;PKMYT1;AURKA;PSMC3IP;CCNB1;ORC6;RACGAP1;FIGNL1;E2F1;POC1A;ECT2;BUB1;FANCI;GINS1;PLK4;GINS2;STIL;RRM2;DONSON;FANCA;CDC7;CDC6;SHCBP1;NDC80;ZWINT;ANLN;TPX2;CENPF;CENPH;PRC1;KIF4A;UB…
Acteoside CTD 00002463	1/42	0.181417	0.756092	5.01253	8.55617	E2F1
benzbromarone TTD 00002342	1/42	0.181417	0.756876	5.01253	8.55617	PLK1
dinoprost BOSS	1/42	0.181417	0.757661	5.01253	8.55617	RNASEH2A
naphthalene CTD 00001527	1/42	0.181417	0.758448	5.01253	8.55617	NDC80
phosphoenolpyruvate BOSS	1/42	0.181417	0.759236	5.01253	8.55617	GINS1
ACRYLAMIDE CTD 00007343	1/42	0.181417	0.760026	5.01253	8.55617	MKI67
PURPURIN CTD 00003820	1/42	0.181417	0.760818	5.01253	8.55617	PLK1
Tetrabromobisphenol A CTD 00001013	1/42	0.181417	0.761611	5.01253	8.55617	PLK1
busulfan CTD 00005543	1/42	0.181417	0.762406	5.01253	8.55617	CHEK1
STOCK1N-35215 MCF7 DOWN	1/42	0.181417	0.763203	5.01253	8.55617	CDC6
INDIRUBIN-3-MONOXIME TTD 00008590 1/32 0.1414241084723952 0.6544522536894978 0 0 6.578947368421053 12.868368695148128 AURKA Poloxalene BOSS 1/32 0.1414241084723952 0.6537008733752733 0 0 6.578947368421053 12.868368695148128 PCNA 3383-21-9 TTD 00000841 1/32 0.1414241084723952 0.6529512164103933 0 0 6.578947368421053 12.868368695148128 PLK1 genistein TTD 00008196 1/32 0.1414241084723952 0.652203276…	1/42	0.181417	0.764001	5.01253	8.55617	CHEK1
Cube root extract CTD 00006707	5/211	0.00334965	0.0520683	4.98878	28.4305	RFC4;FANCD2;CHEK1;FANCA;CDK1
menadione CTD 00007386	27/1140	1.7163e-12	1.19135e-10	4.98615	135.079	TOP2A;BLM;PCNA;CDCA5;NCAPG;FOXM1;LMNB1;CHEK1;E2F1;TK1;BUB1;RANBP1;RFC4;UBE2C;PLK1;FANCA;KIF23;NDC80;ZWINT;CCNA2;TPX2;CENPF;MCM3;TIMELESS;KIF2C;MCM6;EZH2
POTASSIUM DICHROMATE CTD 00006598	13/556	2.23563e-06	7.37757e-05	4.92238	64.045	RNASEH2A;RRM2;RFC2;UBE2C;CDCA5;ZWINT;CCNA2;PTTG1;KIFC1;PRC1;NUSAP1;TK1;ASF1B
artemisinin BOSS	1/43	0.185314	0.768354	4.89596	8.25315	RNASEH2A
trioxsalen BOSS	1/43	0.185314	0.769147	4.89596	8.25315	RNASEH2A
GNF-Pf-4325 BOSS	1/43	0.185314	0.76994	4.89596	8.25315	RNASEH2A
Thioridazine hydrochloride BOSS	1/43	0.185314	0.770736	4.89596	8.25315	TACC3
Andrographolide CTD 00001445	1/43	0.185314	0.771533	4.89596	8.25315	CCNA2
anisomycin HL60 DOWN	24/1034	5.9244e-11	3.55995e-09	4.88649	115.074	TOP2A;FANCI;GINS1;GINS2;BLM;RFC4;PCNA;RNASEH2A;CCNF;PLK1;FANCA;CDC7;CDC6;FOXM1;MKI67;PKMYT1;LMNB1;CDC20;DSN1;CHAF1A;KIFC1;MCM3;TIMELESS;TACC3
MG-132 CTD 00002789	4/173	0.00935226	0.110417	4.86766	22.7424	TOP2A;CDC20;CCNB1;E2F1
baicalein TTD 00002293	1/44	0.189192	0.775647	4.78469	7.96648	BLM
9-Methoxyellipticine TTD 00001373	1/44	0.189192	0.776438	4.78469	7.96648	RACGAP1
luteolin TTD 00009051	1/44	0.189192	0.77723	4.78469	7.96648	BLM
Lysergide BOSS	1/44	0.189192	0.778024	4.78469	7.96648	BORA
isoflupredone PC3 UP	1/44	0.189192	0.778819	4.78469	7.96648	LMNB1
dibutyl phthalate CTD 00005795	1/44	0.189192	0.779617	4.78469	7.96648	PCNA
idarubicin hydrochloride	1/44	0.189192	0.780415	4.78469	7.96648	PLK1
Rhein CTD 00001002	1/44	0.189192	0.781216	4.78469	7.96648	BLM
TOPOTECAN HYDROCHLORIDE	1/44	0.189192	0.782018	4.78469	7.96648	PLK1
ellipticine PC3 DOWN	9/399	0.000118438	0.00283828	4.74871	42.9337	CCNA2;BORA;KIFC1;CCNF;CDCA8;KIF23;CDC25A;NDC80;LMNB1
etretinate BOSS	2/89	0.0670115	0.457268	4.73093	12.7872	PCNA;RNASEH2A
gedunin CTD 00003449	2/89	0.0670115	0.458044	4.73093	12.7872	RRM2;CDC7
dextroamphetamine BOSS	2/90	0.0683287	0.463117	4.67836	12.554	BORA;RNASEH2A
4-Aminobiphenyl CTD 00000311	2/90	0.0683287	0.463898	4.67836	12.554	PCNA;CHEK1
clotrimazole TTD 00007242	1/45	0.193051	0.783493	4.67836	7.69496	CDK1
SB 202190 TTD 00010831	1/45	0.193051	0.784284	4.67836	7.69496	CHEK1
flurbiprofen CTD 00005993	1/45	0.193051	0.785076	4.67836	7.69496	CCNB1
Toluidine Blue O BOSS	1/45	0.193051	0.78587	4.67836	7.69496	PCNA
benzbromarone BOSS	1/45	0.193051	0.786665	4.67836	7.69496	PLK1
ionomycin MCF7 UP	1/45	0.193051	0.787462	4.67836	7.69496	CDC6
GSK461364 LINCS	1/45	0.193051	0.788261	4.67836	7.69496	PLK1
HG-5-88-01 LINCS	1/45	0.193051	0.789061	4.67836	7.69496	PLK4
PKR Inhibitor RBC	1/45	0.193051	0.789863	4.67836	7.69496	CDK1
MERCURY CTD 00006274	8/364	0.000341948	0.00713306	4.62695	36.927	RNASEH2A;PTTG1;RACGAP1;UBE2C;CKS2;TRIP13;BUB1;ZWINT
9,10-Phenanthrenequinone TTD 00001360	2/91	0.0696545	0.461992	4.62695	12.3272	BLM;PLK1
Eicosapentaenoic acid BOSS	2/91	0.0696545	0.462754	4.62695	12.3272	GINS1;RNASEH2A
danazol HL60 DOWN	27/1233	1.05825e-11	7.10086e-10	4.61007	116.505	TOP2A;ZWILCH;KIF11;MKI67;AURKA;CDC20;RECQL4;CCNB1;CHEK1;NUSAP1;KNTC1;BUB1;FANCI;RANBP1;BORA;RRM2;PLK1;CDC6;CDC25A;TPX2;DDX39A;PRC1;KIF4A;CDK1;KIF2C;CENPN;TRIP13
PKR Inhibitor MRC	2/92	0.0709888	0.469296	4.57666	12.1063	CHEK1;AURKA
CHROMIUM BOSS	1/46	0.196893	0.793485	4.57666	7.4375	RNASEH2A
Salicylate, sodium BOSS	1/46	0.196893	0.79428	4.57666	7.4375	RNASEH2A
flupentixol HL60 DOWN	1/46	0.196893	0.795077	4.57666	7.4375	BUB1
tetracycline CTD 00006851	1/46	0.196893	0.795875	4.57666	7.4375	TOP2A
colchicine SKMEL5 UP	1/46	0.196893	0.796675	4.57666	7.4375	RANBP1
LITHIUM CHLORIDE CTD 00007226	5/231	0.00491305	0.0696476	4.55685	24.2236	CCNA2;CENPF;CDC7;MCM6;CDC6
staurosporine MCF7 DOWN	14/649	2.25741e-06	7.3293e-05	4.5414	59.0441	GINS1;PLK4;STIL;CCNF;PLK1;CDCA8;KIF23;CDC6;NDC80;AURKA;ASPM;CENPF;CKS2;DTL
Aflodac CTD 00006817	5/234	0.00518566	0.0729982	4.49843	23.6701	CCNA2;CCNB1;E2F1;CDK1;AURKA
TETRACHLOROETHYLENE BOSS	1/47	0.200717	0.799293	4.47928	7.19311	RNASEH2A
erythromycin BOSS	1/47	0.200717	0.800084	4.47928	7.19311	PLK1
alpha-Neu5Ac BOSS	1/47	0.200717	0.800877	4.47928	7.19311	PCNA
1-AMINO-4-HYDROXYANTHRAQUINONE CTD 00003422	1/47	0.200717	0.801672	4.47928	7.19311	BLM
AMILORIDE CTD 00005369	1/47	0.200717	0.802468	4.47928	7.19311	CCNB1
Ursolic acid CTD 00000232	1/47	0.200717	0.803266	4.47928	7.19311	TOP2A
p-benzoquinone CTD 00000148	1/47	0.200717	0.804065	4.47928	7.19311	TOP2A
methylene blue BOSS	2/95	0.0750414	0.481078	4.43213	11.478	BLM;PCNA
GNF-Pf-2272 TTD 00008257	2/95	0.0750414	0.481845	4.43213	11.478	BLM;PLK1
Cdk1/2 Inhibitor III RBC	2/95	0.0750414	0.482615	4.43213	11.478	CDK1;AURKA
clindamycin HL60 DOWN	34/1626	3.22537e-14	2.59706e-12	4.40215	136.753	TOP2A;RNASEH2A;ZWILCH;NCAPG;KIF11;MKI67;AURKA;CDC20;RECQL4;CCNB1;CHEK1;NUSAP1;KNTC1;BUB1;GINS1;RANBP1;RFC3;BORA;UBE2C;ATAD2;CDC7;CDC6;NDC80;CCNA2;ASPM;CENPF;DDX39A;PRC1;KIF4A;MCM3;CDK1;KIF2C;CENPN;TRIP13
curcumin CTD 00000663	11/528	4.12737e-05	0.00113039	4.38596	44.2776	TOP2A;CDC20;CCNA2;FANCI;CCNB1;PCNA;FANCD2;UBE2C;CHEK1;CDK1;MKI67
lansoprazole CTD 00007481	1/48	0.204522	0.811238	4.38596	6.96087	PLK1
daidzein BOSS	1/48	0.204522	0.812038	4.38596	6.96087	RACGAP1
risperidone BOSS	1/48	0.204522	0.812839	4.38596	6.96087	BORA
Crystal violet	1/48	0.204522	0.813642	4.38596	6.96087	BLM
GW-8510 PC3 DOWN	27/1312	4.37647e-11	2.66965e-09	4.33248	103.339	BLM;CCNF;CDCA8;KIF11;MKI67;LMNB1;AURKA;CCNB1;PLK4;STIL;BORA;PLK1;KIF23;CDC7;CDC6;CDC25A;NDC80;CCNA2;ASPM;CENPF;KIFC1;CKS2;TACC3;KIF2C;KIF20A;KIF20B;DTL
piperlongumine HL60 DOWN	8/389	0.000530908	0.010634	4.32959	32.6491	GINS1;RFC3;RRM2;CHEK1;MCM3;CDC7;ECT2;MAD2L1
lobeline HL60 DOWN	31/1510	1.04769e-12	7.39997e-11	4.32206	119.222	TOP2A;BLM;PCNA;RNASEH2A;ZWILCH;NCAPG2;NCAPG;KIF11;MKI67;CDC20;CCNB1;RACGAP1;CHEK1;BUB1;CEP55;FANCI;GINS1;RFC3;BORA;ATAD2;DONSON;CDC7;CDC6;NDC80;CCNA2;ASPM;CDK1;KIF2C;CENPN;EZH2;MAD2L1
alsterpaullone MCF7 DOWN	30/1469	3.13144e-12	2.13681e-10	4.29938	113.889	ARHGAP11A;BLM;PCNA;CCNF;CDCA8;KIF11;MKI67;AURKA;CHAF1A;ORC6;BUB1;PLK4;STIL;BORA;RFC4;ATAD2;KIF23;CDC7;CDC6;CDC25A;NDC80;CCNA2;ASPM;CENPF;CKS2;CDK1;KIF2C;CENPN;KIF20B;DTL
Omega-3 Fatty Acids BOSS	2/98	0.0791664	0.501138	4.29646	10.8967	GINS1;PCNA
Erlotinib BOSS	2/98	0.0791664	0.501928	4.29646	10.8967	CCNB1;PCNA
mycophenolic acid BOSS	1/49	0.20831	0.818999	4.29646	6.73997	RNASEH2A
thioridazine CTD 00006879	1/49	0.20831	0.8198	4.29646	6.73997	CDC25A
domperidone MCF7 DOWN	1/49	0.20831	0.820602	4.29646	6.73997	BUB1
Pazopanib Kinome Scan	1/49	0.20831	0.821406	4.29646	6.73997	PLK4
Go 6976 RBC	1/49	0.20831	0.822211	4.29646	6.73997	CHEK1
Staurosporine, N-benzoyl- RBC	1/49	0.20831	0.823018	4.29646	6.73997	AURKA
LY-333531 Kinome Scan	1/49	0.20831	0.823826	4.29646	6.73997	CHEK1
Pazopanib FDA	1/49	0.20831	0.824636	4.29646	6.73997	PLK4
okadaic acid CTD 00007275	2/99	0.080557	0.509141	4.25306	10.7126	PTTG1;CDK1
GW-8510 MCF7 DOWN	26/1290	1.73698e-10	9.20142e-09	4.24317	95.3597	BLM;CCNF;CDCA8;KIF11;AURKA;CDC20;CCNB1;PLK4;STIL;BORA;RFC4;ATAD2;PLK1;KIF23;CDC7;CDC6;CDC25A;NDC80;CCNA2;ASPM;CENPF;KIFC1;CKS2;TACC3;KIF20B;DTL
Silica CTD 00006678	18/898	1.97133e-07	7.78094e-06	4.2199	65.1527	ARHGAP11A;GINS1;PLK4;GINS2;RRM2;ATAD2;FANCA;NCAPG;CDC6;SHCBP1;ZWINT;CCNA2;ANLN;UBE2T;E2F1;CDK1;TK1;TRIP13
hesperidin PC3 DOWN	2/100	0.0819552	0.514745	4.21053	10.533	CDC6;BUB1
alexidine HL60 UP	2/100	0.0819552	0.51555	4.21053	10.533	KIF23;ECT2
JNJ-28312141 Kinome Scan	2/100	0.0819552	0.516356	4.21053	10.533	PLK4;CHEK1
Crizotinib Kinome Scan	2/101	0.083361	0.514741	4.16884	10.3578	PLK4;AURKA
PHA-767491 LINCS	2/101	0.083361	0.515532	4.16884	10.3578	PLK1;BUB1
K252a MRC	2/101	0.083361	0.516325	4.16884	10.3578	CHEK1;AURKA
celastrol CTD 00002186	2/102	0.0847741	0.52107	4.12797	10.1869	RRM2;CDC7
5H-quinolino[8,7-c][1,2]benzothiazine 6,6-dioxide TTD 00001179	1/51	0.215832	0.837934	4.12797	6.32924	TACC3
Chalcone BOSS	1/51	0.215832	0.838743	4.12797	6.32924	CDK1
1-butanol BOSS	1/51	0.215832	0.839553	4.12797	6.32924	GINS1
nocodazole MCF7 DOWN	1/51	0.215832	0.840365	4.12797	6.32924	WDHD1
MK 886 CTD 00002517	1/51	0.215832	0.841179	4.12797	6.32924	E2F1
glibenclamide HL60 DOWN	26/1333	3.5302e-10	1.79906e-08	4.10629	89.3713	ZWILCH;CDCA8;KIF11;MKI67;AURKA;CDC20;CCNB1;NUSAP1;KNTC1;BUB1;CEP55;FANCI;RFC3;BORA;RRM2;UBE2C;ATAD2;CDC6;DDX39A;PRC1;KIF4A;MCM3;TIMELESS;CDK1;KIF2C;DTL
curcumin BOSS	5/257	0.00764252	0.0955552	4.09584	19.9633	GINS1;CCNB1;PCNA;RNASEH2A;CDK1
chlorzoxazone HL60 DOWN	25/1286	9.0168e-10	4.42703e-08	4.09266	85.2368	ZWILCH;CDCA8;KIF11;MKI67;LMNB1;CDC20;CCNB1;CHAF1A;CHEK1;NUSAP1;KNTC1;BUB1;CEP55;FANCI;RFC3;RRM2;DONSON;CDC6;CENPF;DDX39A;KIF4A;MCM3;CDK1;KIF2C;CENPN
TERT-BUTYL HYDROPEROXIDE CTD 00007349	26/1341	4.01554e-10	2.02082e-08	4.08179	88.3124	NCAPG2;FOXM1;LMNB1;CHAF1A;CHEK1;NUSAP1;E2F1;KNTC1;TK1;BUB1;FANCI;GINS2;RFC3;BORA;UBE2C;ATAD2;PLK1;KIF23;NDC80;CCNA2;KIFC1;MCM3;CENPM;MCM6;ASF1B;EZH2
Doxorubicin Hydrochloride	2/104	0.0876223	0.532078	4.04858	9.85716	BLM;FANCD2
norepinephrine CTD 00006417	1/52	0.219566	0.846717	4.04858	6.13807	BLM
dinoprostone PC3 UP	1/52	0.219566	0.847528	4.04858	6.13807	LMNB1
ciclosporin PC3 UP	1/52	0.219566	0.848342	4.04858	6.13807	CDC6
SP600125 LINCS	1/52	0.219566	0.849157	4.04858	6.13807	PLK4
camptothecin MCF7 DOWN	29/1513	3.76185e-11	2.36644e-09	4.0352	96.8591	ARHGAP11A;BLM;CCNF;CDCA8;NCAPG;KIF11;MKI67;AURKA;CCNB1;CHAF1A;PLK4;STIL;BORA;ATAD2;PLK1;KIF23;CDC7;CDC6;CDC25A;NDC80;CCNA2;ASPM;CENPF;CKS2;KIF2C;CENPN;KIF20B;DTL;EZH2
ascorbic acid CTD 00005445	5/261	0.00814024	0.0999165	4.03307	19.4028	PLK1;KIF23;CDC6;MKI67;BUB1
PD 98059 CTD 00003206	5/262	0.00826811	0.101178	4.01768	19.2662	CCNB1;PCNA;CDK1;MCM6;CDC6
7646-79-9 CTD 00000928	59/3094	5.51763e-25	8.22739e-23	4.01456	224.24	ARHGAP11A;TOP2A;ZWILCH;CCNF;NCAPG2;KIF11;FOXM1;MKI67;LMNB1;CDC20;PTTG1;CHEK1;NUSAP1;KNTC1;TK1;CEP55;WDHD1;RFC4;H2AFZ;RFC2;KIF23;CCNA2;ASPM;CKS2;MCM3;KIF2C;KIF20A;MCM6;ASF1B;PCNA;RNASEH2A;CDCA8;AURKA;CCNB1;FIGNL1;ECT2;BUB1;FANCI;GINS1;GINS2;RANBP1;RRM2;UBE2C;ATAD2;PLK1;CDC6;SHCBP1;ZWINT;ANLN;TPX2;CENPF;POLA2;PRC1;KIF4A;UBE2T;CDK1;CENPM;TRIP13;EZH2
L-arginine BOSS	2/105	0.0890572	0.537547	4.01003	9.69815	PCNA;RNASEH2A
Imatinib CTD 00003267	2/105	0.0890572	0.538354	4.01003	9.69815	CCNA2;CDK1
picrotoxinin HL60 DOWN	2/105	0.0890572	0.539164	4.01003	9.69815	RFC3;BUB1
Axitinib	2/105	0.0890572	0.539976	4.01003	9.69815	PLK4;AURKA
(+)-MK-801 hydrogen maleate BOSS	1/53	0.223283	0.850459	3.97219	5.95558	BORA
DL-Valine BOSS	1/53	0.223283	0.851265	3.97219	5.95558	GINS1
clotrimazole BOSS	1/53	0.223283	0.852072	3.97219	5.95558	CDK1
0175029-0000 MCF7 DOWN	28/1488	1.39047e-10	7.77505e-09	3.96152	89.9114	BLM;CCNF;CDCA8;KIF11;AURKA;CCNB1;DSN1;CHAF1A;KNTC1;GINS1;PLK4;STIL;BORA;RRM2;PLK1;FANCA;KIF23;CDC7;CDC6;CDC25A;NDC80;CCNA2;ASPM;CENPF;POLA2;KIFC1;CKS2;DTL
scriptaid PC3 DOWN	13/692	2.33495e-05	0.000671465	3.95497	42.1795	PLK4;PLK1;HMGB2;CDC7;MKI67;NDC80;LMNB1;AURKA;TPX2;PRC1;CHEK1;KIF2C;KIF20A
camptothecin PC3 DOWN	28/1494	1.52587e-10	8.30155e-09	3.94561	89.1837	ARHGAP11A;BLM;CCNF;CDCA8;NCAPG;KIF11;LMNB1;AURKA;CHAF1A;PLK4;RFC3;STIL;BORA;RFC4;ATAD2;PLK1;KIF23;CDC7;CDC6;CDC25A;NDC80;CCNA2;ASPM;CENPF;KIFC1;KIF20B;DTL;EZH2
chlorhexidine PC3 DOWN	10/534	0.000224005	0.00509515	3.94244	33.1317	CCNA2;RECQL4;RFC3;ZWILCH;RFC2;KIF4A;CDC6;FOXM1;LMNB1;TRAIP
CHOLINE HYDROXIDE BOSS	2/108	0.0934034	0.553003	3.89864	9.24299	GINS1;PCNA
olanzapine BOSS	1/54	0.226982	0.858861	3.89864	5.78123	BORA
1,10-phenanthroline BOSS	1/54	0.226982	0.859669	3.89864	5.78123	TACC3
indole BOSS	1/54	0.226982	0.860479	3.89864	5.78123	RNASEH2A
dl-Thioctic acid CTD 00006215	1/54	0.226982	0.86129	3.89864	5.78123	BLM
RO-31-8220 MRC	1/54	0.226982	0.862102	3.89864	5.78123	CHEK1
dexverapamil MCF7 DOWN	6/326	0.00462288	0.0667086	3.87472	20.8333	GINS1;RRM2;ZWILCH;HMGB2;CDC6;MAD2L1
quercetin CTD 00006679	58/3158	1.42071e-23	1.90659e-21	3.86654	203.412	ARHGAP11A;TOP2A;ZWILCH;CCNF;NCAPG2;HMGB2;KIF11;FOXM1;MKI67;LMNB1;CDC20;CHAF1B;PTTG1;NUSAP1;CEP55;WDHD1;RFC3;BORA;RFC4;KIF23;CCNA2;ASPM;DDX39A;TIMELESS;KIF20A;KIF20B;DTL;ASF1B;BLM;PARPBP;PCNA;RNASEH2A;CDCA5;NCAPG;PKMYT1;AURKA;PSMC3IP;RECQL4;CCNB1;ORC6;FIGNL1;E2F1;ECT2;BUB1;FANCI;STIL;RRM2;PLK1;CDC7;CDC6;NDC80;ANLN;CENPF;KIF4A;CDK1;TRIP13;EZH2;MAD2L1
celecoxib BOSS	2/109	0.0948657	0.560836	3.86287	9.09819	PCNA;RNASEH2A
2-Nonenal, 4-hydroxy-, (2E,4R)- CTD 00001295	5/274	0.0099131	0.115015	3.84172	17.7253	TOP2A;CDC20;CCNA2;E2F1;CDC25A
butyric acid BOSS	2/110	0.0963347	0.560468	3.82775	8.95666	PCNA;RNASEH2A
gossypol TTD 00008290	1/55	0.230664	0.859862	3.82775	5.61453	BLM
Rosuvastatin BOSS	1/55	0.230664	0.860659	3.82775	5.61453	PCNA
thiram BOSS	1/55	0.230664	0.861458	3.82775	5.61453	PLK1
verapamil MCF7 DOWN	1/55	0.230664	0.862258	3.82775	5.61453	CDC6
sulfamonomethoxine HL60 DOWN	1/55	0.230664	0.863059	3.82775	5.61453	CEP55
Tanespimycin CTD 00003582	1/55	0.230664	0.863862	3.82775	5.61453	CDK1
Vandetanib FDA	1/55	0.230664	0.864666	3.82775	5.61453	PLK4
Vandetanib Kinome Scan	1/55	0.230664	0.865472	3.82775	5.61453	PLK4
sulforaphane CTD 00000857	2/111	0.0978102	0.566596	3.79327	8.81831	CCNB1;PCNA
Pioglitazone CTD 00002515	2/111	0.0978102	0.567412	3.79327	8.81831	CCNA2;CCNB1
acetaminophen CTD 00005295	74/4135	7.14179e-33	1.69134e-30	3.76758	278.874	ARHGAP11A;TOP2A;CCNF;NCAPG2;HMGB2;KIF11;FOXM1;MKI67;LMNB1;CHAF1B;CHAF1A;PTTG1;NUSAP1;KNTC1;TK1;CEP55;WDHD1;RFC3;BORA;RFC4;RFC2;KIF23;CDC25A;TRAIP;ASPM;FANCD2;KIFC1;CKS2;MCM3;TIMELESS;KIF2C;KIF20A;KIF20B;DTL;ASF1B;BLM;PARPBP;PCNA;CDCA5;CDCA8;NCAPG;PKMYT1;IQGAP3;CCNB1;DSN1;ORC6;RACGAP1;FIGNL1;E2F1;POC1A;ECT2;BUB1;FANCI;GINS1;PLK4;GINS2;STIL;UBE2C;ATAD2;FANCA;CDC6;SHCBP1;ZWINT;ANLN;CENPF;POLA2;PRC1;…
beta-Levulose BOSS	2/112	0.0992922	0.57353	3.7594	8.68304	GINS1;RNASEH2A
apigenin CTD 00007429	2/112	0.0992922	0.574354	3.7594	8.68304	CCNB1;CDK1
gossypol BOSS	1/56	0.234328	0.864715	3.7594	5.45501	BLM
pentachlorophenol CTD 00006479	1/56	0.234328	0.865509	3.7594	5.45501	PLK1
cimetidine PC3 DOWN	17/953	2.2433e-06	7.34271e-05	3.75545	48.8493	BLM;BORA;ZWILCH;CDCA8;CDC7;KIF11;CDC6;LMNB1;TRAIP;RECQL4;DDX39A;KIF4A;NUSAP1;KIF2C;TRIP13;BUB1;MAD2L1
apigenin HL60 DOWN	7/396	0.0028085	0.0450479	3.72142	21.8638	RFC3;CENPF;POLA2;RRM2;ZWILCH;MCM3;LMNB1
105156-22-7 CTD 00005867	1/57	0.237975	0.874966	3.69344	5.30227	PCNA
ellipticine MCF7 DOWN	9/515	0.000766688	0.0148398	3.6791	26.3918	CCNA2;BLM;CENPF;CHAF1A;BORA;CCNF;CENPN;CDC25A;NDC80
clopamide HL60 DOWN	6/345	0.00606178	0.0824485	3.66133	18.6938	CDC20;BORA;ZWILCH;TIMELESS;CENPN;CDC6
celecoxib CTD 00003448	2/116	0.105283	0.582237	3.62976	8.17098	CCNB1;MKI67
disulfiram CTD 00005860	2/116	0.105283	0.583038	3.62976	8.17098	CCNA2;PLK1
NICKEL BOSS	1/58	0.241605	0.881869	3.62976	5.1559	RNASEH2A
methylene blue TTD 00009259	1/58	0.241605	0.88267	3.62976	5.1559	BLM
Salazinic acid TTD 00010778	1/58	0.241605	0.883471	3.62976	5.1559	PLK1
chlorprothixene PC3 DOWN	1/58	0.241605	0.884275	3.62976	5.1559	CDC7
chlortetracycline HL60 DOWN	18/1050	1.89804e-06	6.36792e-05	3.60902	47.5478	BORA;ZWILCH;CDCA8;FOXM1;CDC20;TPX2;CCNB1;DDX39A;PRC1;KIF4A;NUSAP1;MCM3;CDK1;KNTC1;KIF2C;CENPN;TRIP13;BUB1
0175029-0000 PC3 DOWN	57/3326	1.60408e-21	1.89942e-19	3.60794	172.754	ARHGAP11A;CCNF;HMGB2;KIF11;MKI67;LMNB1;CDC20;CHAF1B;CHAF1A;CHEK1;NUSAP1;CEP55;WDHD1;RFC3;BORA;RFC4;KIF23;CDC25A;TRAIP;CCNA2;ASPM;KIFC1;CKS2;KIF2C;KIF20A;KIF20B;DTL;BLM;PCNA;CDCA8;NCAPG;AURKA;CCNB1;DSN1;ORC6;RACGAP1;ECT2;BUB1;GINS1;PLK4;STIL;UBE2C;ATAD2;PLK1;DONSON;FANCA;CDC7;CDC6;SHCBP1;NDC80;TPX2;CENPF;POLA2;CDK1;TACC3;CENPN;EZH2
Demecolcine CTD 00005762	15/876	1.55091e-05	0.000455763	3.6049	39.921	TOP2A;WDHD1;BLM;RRM2;UBE2C;ATAD2;DONSON;CDC6;ASPM;CCNB1;CENPF;POLA2;NUSAP1;CDK1;DTL
acetaldehyde BOSS	2/117	0.106796	0.58818	3.59874	8.0498	GINS1;RNASEH2A
camptothecin CTD 00005566	2/117	0.106796	0.588986	3.59874	8.0498	CCNB1;PRC1
atovaquone MCF7 DOWN	6/354	0.00684706	0.0886375	3.56824	17.7839	ASPM;RFC3;NCAPG2;CDK1;KIF11;MAD2L1
HG-5-113-01 LINCS	2/118	0.108314	0.579886	3.56824	7.93119	PLK4;AURKA
vorinostat PC3 DOWN	6/355	0.00693866	0.0895354	3.55819	17.6865	PLK1;CDC7;KIF20A;NDC80;LMNB1;AURKA
estradiol CTD 00005920	73/4336	2.35542e-30	4.74146e-28	3.54438	241.8	TOP2A;ZWILCH;NCAPG2;HMGB2;KIF11;FOXM1;MKI67;LMNB1;CDC20;PTTG1;CHEK1;NUSAP1;TK1;CEP55;WDHD1;RFC3;RFC4;H2AFZ;RFC2;KIF23;CDC25A;TRAIP;CCNA2;ASPM;FANCD2;KIFC1;CKS2;MCM3;TIMELESS;KIF2C;KIF20A;MCM6;DTL;BLM;PCNA;RNASEH2A;CDCA5;CDCA8;NCAPG;IQGAP3;AURKA;CCNB1;RACGAP1;FIGNL1;E2F1;ECT2;BUB1;FANCI;GINS1;PLK4;GINS2;STIL;RRM2;UBE2C;ATAD2;PLK1;DONSON;CDC6;SHCBP1;NDC80;ZWINT;ANLN;TPX2;CENPF;PRC1;KIF4A;UBE2T;CDK1…
Nandrolone phenpropionate BOSS	2/119	0.109839	0.586488	3.53826	7.81509	PCNA;RNASEH2A
INDOMETHACIN SODIUM BOSS	2/119	0.109839	0.587267	3.53826	7.81509	PCNA;RNASEH2A
cyclosporin A CTD 00007121	81/4825	2.72449e-36	7.83485e-34	3.53422	289.42	TOP2A;ZWILCH;NCAPG2;HMGB2;KIF11;FOXM1;MKI67;LMNB1;CDC20;CHAF1A;PTTG1;CHEK1;NUSAP1;KNTC1;TK1;WDHD1;RFC3;BORA;RFC4;H2AFZ;RFC2;KIF23;CDC25A;CCNA2;ASPM;DDX39A;KIFC1;CKS2;MCM3;TIMELESS;KIF2C;KIF20A;MCM6;KIF20B;DTL;ASF1B;BLM;PARPBP;PCNA;RNASEH2A;CDCA5;CDCA8;NCAPG;AURKA;CCNB1;DSN1;ORC6;RACGAP1;FIGNL1;ECT2;BUB1;FANCI;GINS1;PLK4;GINS2;RANBP1;STIL;RRM2;UBE2C;ATAD2;PLK1;CDC7;CDC6;SHCBP1;NDC80;ZWINT;ANLN;TPX…
progesterone CTD 00006624	32/1915	9.36874e-11	5.46646e-09	3.51793	81.2328	TOP2A;BLM;HMGB2;NCAPG;MKI67;IQGAP3;LMNB1;AURKA;CDC20;CCNB1;RACGAP1;NUSAP1;TK1;CEP55;FANCI;WDHD1;RRM2;ATAD2;CDC6;SHCBP1;NDC80;ASPM;ANLN;TPX2;CENPF;PRC1;KIF4A;CDK1;CENPN;KIF20A;DTL;EZH2
CP466722 LINCS	2/120	0.111369	0.593871	3.50877	7.70141	PLK4;AURKA
alsterpaullone PC3 DOWN	19/1153	1.68465e-06	5.74779e-05	3.46921	46.1195	PLK4;BLM;STIL;BORA;RFC4;CCNF;CDCA8;CDC7;CDC25A;NDC80;LMNB1;AURKA;CCNA2;ASPM;CENPF;CHAF1A;KIFC1;KIF20B;DTL
diclofenac CTD 00005804	7/427	0.00424567	0.0628422	3.45125	18.8502	PCNA;CCNF;CHEK1;E2F1;CDC7;TK1;CDC6
(17S)-17-hydroxy-13,17-dimethyl-1,2,6,7,8,14,15,16-octahydrocyclopenta[a]phenanthren-3-one CTD 00007088	6/367	0.0081085	0.0998313	3.44185	16.572	CCNA2;TPX2;CHEK1;CENPN;CDC6;BUB1
KW-2449 Kinome Scan	3/184	0.0573842	0.43345	3.43249	9.81002	PLK4;CHEK1;AURKA
deferoxamine CTD 00005759	2/123	0.115994	0.603347	3.42319	7.37431	CCNA2;CCNB1
ARSENIC BOSS	2/123	0.115994	0.604128	3.42319	7.37431	GINS1;RNASEH2A
sucrose BOSS	3/185	0.0581365	0.437491	3.41394	9.71253	GINS1;PCNA;RNASEH2A
2-Methylcholine CTD 00002006	27/1666	8.46647e-09	3.62617e-07	3.41189	63.4173	TOP2A;ZWILCH;CCNF;NCAPG;LMNB1;AURKA;PTTG1;CHEK1;TK1;ECT2;BUB1;CEP55;FANCI;PLK4;RFC4;UBE2C;ATAD2;KIF23;CDC7;NDC80;ANLN;UBE2T;CKS2;CDK1;CENPM;DTL;EZH2
H-7 PC3 DOWN	22/1361	2.97457e-07	1.12978e-05	3.40307	51.1413	PLK4;BLM;STIL;BORA;RFC4;CCNF;PLK1;CDCA8;KIF23;CDC7;CDC6;CDC25A;NDC80;AURKA;CCNA2;ASPM;CENPF;KIFC1;CKS2;CDK1;KIF20B;DTL
Ethylparaben BOSS	3/186	0.0588935	0.442361	3.39559	9.61638	GINS1;PCNA;RNASEH2A
SELENIUM BOSS	2/124	0.117546	0.602854	3.39559	7.26969	PCNA;RNASEH2A
mitoxantrone MCF7 DOWN	8/497	0.00252579	0.0411693	3.38875	20.2688	PLK4;BLM;STIL;BORA;CCNF;DTL;CDC25A;NDC80
sodium chloride BOSS	3/187	0.0596552	0.439875	3.37743	9.52156	GINS1;PCNA;RNASEH2A
Quercetin dihydrate BOSS	3/187	0.0596552	0.440682	3.37743	9.52156	GINS1;PCNA;RNASEH2A
Imatinib mesylate BOSS	3/187	0.0596552	0.441492	3.37743	9.52156	GINS1;PCNA;RNASEH2A
acetic acid BOSS	3/187	0.0596552	0.442305	3.37743	9.52156	GINS1;PCNA;RNASEH2A
liothyronine BOSS	3/187	0.0596552	0.443121	3.37743	9.52156	GINS1;PCNA;RNASEH2A
D-Arginine BOSS	3/187	0.0596552	0.44394	3.37743	9.52156	GINS1;PCNA;RNASEH2A
3-(1-methylpyrrolidin-2-yl)pyridine CTD 00006393	8/499	0.00258885	0.0418582	3.37517	20.1044	CCNA2;CCNB1;PCNA;UBE2C;CKS2;E2F1;CDC6;CDC25A
Dabrafenib FDA	2/125	0.119104	0.608517	3.36842	7.16719	PLK4;BUB1
Dabrafenib LINCS	2/125	0.119104	0.609291	3.36842	7.16719	PLK4;BUB1
PKC-412 Kinome Scan	2/125	0.119104	0.610066	3.36842	7.16719	PLK4;AURKA
doxorubicin MCF7 DOWN	16/1006	1.94502e-05	0.000567438	3.34833	36.3215	PLK4;BLM;STIL;BORA;RFC4;CCNF;CDC7;CDC25A;NDC80;AURKA;CCNA2;ASPM;CENPF;KIFC1;CENPN;DTL
citric acid BOSS	2/126	0.120667	0.613389	3.34169	7.06675	GINS1;PCNA
N-NITROSODIMETHYLAMINE CTD 00005845	2/126	0.120667	0.614164	3.34169	7.06675	PTTG1;CDC6
K-252a, Nocardiopsis sp. RBC	2/126	0.120667	0.614942	3.34169	7.06675	CHEK1;AURKA
medrysone HL60 DOWN	12/760	0.000252208	0.00557905	3.3241	27.541	CCNA2;ASPM;RFC3;CCNB1;KIFC1;CHEK1;CDK1;CDCA8;KIF20A;ECT2;BUB1;MAD2L1
MINOCYCLINE HYDROCHLORIDE BOSS	1/64	0.263028	0.932176	3.28947	4.39307	RNASEH2A
ionomycin BOSS	1/64	0.263028	0.932997	3.28947	4.39307	RNASEH2A
enoxaparin CTD 00006081	1/64	0.263028	0.93382	3.28947	4.39307	E2F1
chlorpyrifos CTD 00005880	1/64	0.263028	0.934644	3.28947	4.39307	PLK1
cefalotin HL60 DOWN	1/64	0.263028	0.93547	3.28947	4.39307	ECT2
PHA-665752 Kinome Scan	1/64	0.263028	0.936297	3.28947	4.39307	PLK4
17-Hydroxy-17-methylandrost-4-en-3-one BOSS	3/194	0.0651165	0.446608	3.25556	8.89282	GINS1;PCNA;RNASEH2A
PIPERONYL BUTOXIDE BOSS	3/194	0.0651165	0.44737	3.25556	8.89282	GINS1;PCNA;RNASEH2A
folic acid CTD 00005997	3/194	0.0651165	0.448135	3.25556	8.89282	CHEK1;KNTC1;TRAIP
Oxazolone CTD 00006449	2/130	0.126969	0.629527	3.23887	6.68442	KIF23;BUB1
ciclosporin MCF7 UP	1/65	0.26654	0.939659	3.23887	4.28253	CDC6
DL-Mevalonic acid CTD 00006329	1/65	0.26654	0.940482	3.23887	4.28253	CENPF
omeprazole CTD 00006436	1/65	0.26654	0.941307	3.23887	4.28253	PLK1
ampyrone HL60 DOWN	12/781	0.000323105	0.00688265	3.23472	25.9992	RECQL4;BLM;CCNB1;RNASEH2A;ZWILCH;KIF4A;CHEK1;FANCA;CDCA8;KIF2C;CENPN;KIF11
water BOSS	3/196	0.066718	0.456814	3.22234	8.72378	PCNA;RNASEH2A;CDK1
Docosahexaenoic acid BOSS	2/131	0.128556	0.635832	3.21414	6.59345	GINS1;RNASEH2A
vincristine CTD 00006988	19/1245	5.17339e-06	0.000161458	3.21285	39.1068	TOP2A;FANCI;WDHD1;BLM;RRM2;UBE2C;ATAD2;DONSON;CDC6;MKI67;AURKA;CCNA2;RECQL4;ASPM;CCNB1;CENPF;PRC1;CDK1;DTL
LAMININ BOSS	3/197	0.0675256	0.459219	3.20598	8.64093	PCNA;RNASEH2A;LMNB1
Staurosporine, Streptomyces sp. RBC	3/197	0.0675256	0.459996	3.20598	8.64093	CHEK1;CDK1;AURKA
tyrphostin AG-825 MCF7 DOWN	7/462	0.00647428	0.0868848	3.18979	16.0763	ASPM;CENPF;BORA;CCNF;KIF11;CDC25A;AURKA
Bisulfite BOSS	3/198	0.0683376	0.460849	3.18979	8.55916	GINS1;RNASEH2A;EZH2
rapamycin BOSS	3/198	0.0683376	0.461623	3.18979	8.55916	GINS1;PCNA;RNASEH2A
cyclophosphamide BOSS	3/198	0.0683376	0.462398	3.18979	8.55916	TOP2A;PCNA;RNASEH2A
1-Methyl-3-nitro-1-nitrosoguanidine CTD 00006318	2/132	0.130149	0.634357	3.18979	6.50423	PCNA;HMGB2
cefepime HL60 DOWN	1/66	0.270035	0.948658	3.18979	4.17608	NUSAP1
BAS-012416453 PC3 UP	1/66	0.270035	0.949487	3.18979	4.17608	RFC3
Bosutinib	3/199	0.0691541	0.460189	3.17376	8.47845	CHEK1;PLK1;PKMYT1
ACRYLAMIDE BOSS	2/133	0.131746	0.639817	3.16581	6.41672	PCNA;SHCBP1
isoproterenol BOSS	2/133	0.131746	0.64059	3.16581	6.41672	GINS1;RNASEH2A
harmine PC3 DOWN	2/133	0.131746	0.641365	3.16581	6.41672	KIF2C;LMNB1
primaquine PC3 DOWN	8/535	0.00395051	0.0589065	3.14806	17.4211	ARHGAP11A;WDHD1;RFC3;CENPF;KIFC1;CDC7;CENPN;MKI67
Adenosine triphosphate BOSS	2/134	0.133347	0.636086	3.14218	6.33086	GINS1;RNASEH2A
TG-101348 Kinome Scan	2/134	0.133347	0.636841	3.14218	6.33086	PLK4;PLK1
thalidomide BOSS	1/67	0.273514	0.959206	3.14218	4.07353	PCNA
dexamethasone BOSS	3/202	0.0716303	0.471986	3.12663	8.24254	GINS1;PCNA;RNASEH2A
9001-31-4 BOSS	2/135	0.134954	0.642226	3.11891	6.24663	PCNA;RNASEH2A
Vitamin D3 BOSS	3/203	0.0724645	0.47515	3.11123	8.16591	GINS1;PCNA;RNASEH2A
R406 Kinome Scan	3/203	0.0724645	0.475925	3.11123	8.16591	PLK4;PLK1;AURKA
temozolomide CTD 00002088	3/204	0.0733031	0.479088	3.09598	8.09026	FANCD2;CHEK1;CDK1
Ethene BOSS	2/136	0.136564	0.648357	3.09598	6.16397	PCNA;SHCBP1
Crizotinib LINCS	2/136	0.136564	0.649123	3.09598	6.16397	PLK4;AURKA
ebselen TTD 00007775	1/68	0.276977	0.967976	3.09598	3.97468	PLK1
5-azacytidine BOSS	1/68	0.276977	0.968817	3.09598	3.97468	PCNA
gossypol CTD 00006052	1/68	0.276977	0.969659	3.09598	3.97468	BLM
histamine CTD 00006100	1/68	0.276977	0.970503	3.09598	3.97468	TACC3
thapsigargin MCF7 DOWN	2/137	0.138179	0.64687	3.07338	6.08284	PCNA;DTL
Tetradioxin CTD 00006848	55/3768	3.03964e-17	2.84595e-15	3.07297	116.872	ARHGAP11A;TOP2A;ZWILCH;HMGB2;KIF11;CDC20;CHAF1B;CHEK1;NUSAP1;TK1;CEP55;WDHD1;RFC3;RFC4;RFC2;KIF23;CDC25A;TRAIP;CCNA2;ASPM;MCM3;KIF20A;KIF20B;DTL;ASF1B;PCNA;CDCA5;NCAPG;AURKA;PSMC3IP;DSN1;ORC6;E2F1;POC1A;ECT2;BUB1;FANCI;GINS2;STIL;RRM2;UBE2C;ATAD2;DONSON;CDC7;CDC6;SHCBP1;NDC80;ZWINT;PRC1;UBE2T;CDK1;CENPN;TRIP13;EZH2;MAD2L1
Capsaicin CTD 00005570	3/206	0.0749934	0.483077	3.06592	7.94182	CCNA2;CCNB1;E2F1
BX-912 LINCS	3/206	0.0749934	0.483852	3.06592	7.94182	PLK4;CHEK1;AURKA
Crizotinib FDA	2/138	0.139798	0.65369	3.05111	6.00322	PLK4;AURKA
Benz[a]anthracene CTD 00001470	1/69	0.280423	0.975784	3.05111	3.87935	NDC80
4-nonylphenol CTD 00001904	1/69	0.280423	0.976628	3.05111	3.87935	PCNA
dipyridamole	1/69	0.280423	0.977473	3.05111	3.87935	PLK1
benzo[a]pyrene CTD 00005488	64/4424	4.39345e-21	4.91335e-19	3.04559	142.759	ARHGAP11A;TOP2A;ZWILCH;HMGB2;KIF11;FOXM1;LMNB1;CDC20;CHAF1B;CHEK1;NUSAP1;KNTC1;TK1;CEP55;RFC3;RFC4;CDC25A;TRAIP;CCNA2;ASPM;FANCD2;KIFC1;MCM3;KIF2C;KIF20A;MCM6;DTL;BLM;PARPBP;PCNA;CDCA5;CDCA8;NCAPG;PKMYT1;AURKA;PSMC3IP;CCNB1;RACGAP1;E2F1;POC1A;ECT2;BUB1;FANCI;GINS2;RANBP1;STIL;RRM2;UBE2C;ATAD2;PLK1;CDC7;CDC6;SHCBP1;NDC80;ZWINT;ANLN;CENPF;CENPH;KIF4A;UBE2T;CDK1;CENPM;EZH2;MAD2L1
Tamibarotene CTD 00002527	8/559	0.00512918	0.0724564	3.0129	15.8864	TOP2A;PLK4;PCNA;RRM2;CCNF;CDC6;CDC25A;LMNB1
brefeldin A BOSS	1/70	0.283853	0.983468	3.00752	3.78737	RNASEH2A
136572-09-3 BOSS	1/70	0.283853	0.984315	3.00752	3.78737	CHEK1
digoxigenin PC3 DOWN	1/70	0.283853	0.985164	3.00752	3.78737	RFC4
170449-18-0 CTD 00003361	1/70	0.283853	0.986014	3.00752	3.78737	PCNA
clotrimazole CTD 00005691	1/70	0.283853	0.986865	3.00752	3.78737	CDK1
clozapine BOSS	1/71	0.287266	0.991031	2.96516	3.69858	BORA
ellipticine TTD 00007811	1/71	0.287266	0.991881	2.96516	3.69858	TOP2A
sphingosine BOSS	1/71	0.287266	0.992733	2.96516	3.69858	RNASEH2A
nitrofural PC3 UP	1/71	0.287266	0.993586	2.96516	3.69858	RANBP1
fluoxetine CTD 00005988	1/71	0.287266	0.99444	2.96516	3.69858	CCNA2
Arsenenous acid CTD 00000922	18/1283	2.96081e-05	0.000833582	2.9536	30.7986	TOP2A;RANBP1;PCNA;RRM2;RFC2;UBE2C;CCNF;NCAPG2;HMGB2;CDCA8;CDC25A;CDC20;CCNA2;CCNB1;PTTG1;CDK1;TK1;MAD2L1
Mustard gas CTD 00006356	3/214	0.0819263	0.516983	2.9513	7.38397	PCNA;CHEK1;MCM3
CADMIUM CTD 00005555	16/1142	8.88866e-05	0.00226492	2.94958	27.5141	CCNF;PKMYT1;TPX2;CCNB1;CENPF;PTTG1;RACGAP1;KIF4A;NUSAP1;E2F1;CDK1;CENPM;KIF2C;TK1;DTL;BUB1
daunorubicin MCF7 DOWN	18/1290	3.18137e-05	0.000889458	2.93758	30.4204	PLK4;BLM;STIL;BORA;CCNF;PLK1;KIF23;CDC7;KIF11;CDC25A;NDC80;AURKA;CCNA2;ASPM;CENPF;CHEK1;DTL;BUB1
Periodate-oxidized adenosine CTD 00001296	3/216	0.0837017	0.516053	2.92398	7.25291	GINS1;GINS2;MCM6
oxyphenbutazone BOSS	3/217	0.0845956	0.520767	2.9105	7.18857	GINS1;RNASEH2A;PLK1
lanatoside C MCF7 DOWN	9/653	0.00386415	0.057833	2.90159	16.1213	CCNA2;WDHD1;BLM;RFC4;CCNF;CDC7;KIF11;TRIP13;LMNB1
tamoxifen CTD 00006827	11/802	0.00146309	0.0261795	2.88752	18.8474	TOP2A;CCNA2;H2AFZ;PLK1;E2F1;CDK1;KIF23;MCM6;FOXM1;MKI67;EZH2
PHA-00767505E MCF7 DOWN	1/73	0.294045	1	2.88392	3.52998	RFC3
doxorubicin PC3 DOWN	14/1023	0.000326829	0.00688909	2.8811	23.1239	PLK4;RFC3;BLM;STIL;BORA;CDCA8;CDC7;KIF11;CDC6;CDC25A;NDC80;AURKA;CCNA2;DTL
4-Hydroxytamoxifen CTD 00000850	8/586	0.00675958	0.0877873	2.87408	14.3612	CCNA2;PCNA;RACGAP1;CDK1;KIF20A;CDC6;ZWINT;AURKA
H-7 MCF7 DOWN	18/1332	4.84144e-05	0.00130816	2.84495	28.2666	TOP2A;PLK4;BLM;STIL;BORA;RFC4;CCNF;KIF23;CDC7;CDC25A;NDC80;AURKA;CCNA2;ASPM;CENPF;KIFC1;CKS2;DTL
lamivudine CTD 00007258	1/74	0.297411	1	2.84495	3.4499	CCNA2
1,5-isoquinolinediol HL60 DOWN	1/74	0.297411	1	2.84495	3.4499	DDX39A
imidurea PC3 DOWN	1/74	0.297411	1	2.84495	3.4499	PLK4
dipyridamole CTD 00005856	1/74	0.297411	1	2.84495	3.4499	PLK1
indole-3-acetic acid BOSS	1/74	0.297411	1	2.84495	3.4499	PCNA
protoporphyrin IX BOSS	1/74	0.297411	1	2.84495	3.4499	PLK1
Benzo[k]fluoranthene CTD 00001069	1/74	0.297411	1	2.84495	3.4499	NDC80
hydrogen peroxide CTD 00006118	36/2673	1.70194e-09	7.96744e-08	2.83537	57.2504	TOP2A;BLM;PARPBP;PCNA;ZWILCH;HMGB2;FOXM1;LMNB1;AURKA;CDC20;CCNB1;FIGNL1;CHEK1;POC1A;TK1;ECT2;BUB1;FANCI;UBE2C;PLK1;KIF23;CDC7;SHCBP1;CDC25A;NDC80;CCNA2;ANLN;CENPF;CENPH;KIFC1;MCM3;CDK1;TACC3;KIF20A;KIF20B;EZH2
cytarabine CTD 00005743	8/594	0.00731103	0.0922703	2.83537	13.9454	BORA;RRM2;UBE2C;PRC1;CKS2;CDCA8;TK1;NDC80
metronidazole PC3 DOWN	10/745	0.0028238	0.0451136	2.82586	16.5869	CCNA2;GINS2;RANBP1;BLM;ZWILCH;CCNF;HMGB2;CDCA8;CDC7;TRIP13
resveratrol BOSS	3/225	0.0918935	0.544865	2.80702	6.7007	GINS1;PCNA;RNASEH2A
cytosine BOSS	1/75	0.30076	1	2.80702	3.37247	RNASEH2A
phenobarbital CTD 00006510	15/1129	0.000269465	0.00589601	2.79707	22.9893	WDHD1;GINS2;RFC4;PCNA;RRM2;FANCA;PSMC3IP;CHAF1B;POLA2;CHAF1A;MCM3;TIMELESS;CENPM;TK1;MCM6
thiram CTD 00006883	1/76	0.304094	1	2.77008	3.29755	PLK1
methapyrilene PC3 DOWN	1/76	0.304094	1	2.77008	3.29755	LMNB1
iodine BOSS	1/76	0.304094	1	2.77008	3.29755	PCNA
kainic acid BOSS	1/76	0.304094	1	2.77008	3.29755	RNASEH2A
ethanol CTD 00005337	3/231	0.0975339	0.566625	2.73411	6.36379	FANCD2;TK1;CEP55
digitoxigenin PC3 DOWN	9/694	0.0057237	0.0789164	2.73017	14.0962	ARHGAP11A;CCNA2;WDHD1;RFC3;CENPF;BORA;RFC4;CDC7;LMNB1
diethylstilbestrol CTD 00005818	3/233	0.0994449	0.573589	2.71064	6.25657	CDC20;CKS2;EZH2
primidone PC3 DOWN	1/78	0.310715	1	2.69906	3.15487	BUB1
cytarabine BOSS	1/78	0.310715	1	2.69906	3.15487	CHEK1
azacyclonol HL60 DOWN	9/703	0.00621199	0.0839244	2.69522	13.6951	FANCI;RFC3;BORA;ZWILCH;NUSAP1;CDK1;KIF2C;CENPN;BUB1
gemcitabine CTD 00002382	3/235	0.101371	0.574008	2.68757	6.15176	CCNB1;RRM2;UBE2C
hesperetin PC3 DOWN	3/237	0.103312	0.584179	2.66489	6.0493	RFC3;NUSAP1;BUB1
disulfiram	1/79	0.314002	1	2.66489	3.08689	PLK1
gefitinib HL60 DOWN	1/79	0.314002	1	2.66489	3.08689	MAD2L1
rotenone BOSS	1/79	0.314002	1	2.66489	3.08689	CDK1
diphenhydramine BOSS	1/79	0.314002	1	2.66489	3.08689	PCNA
midecamycin HL60 DOWN	3/238	0.104288	0.578327	2.65369	5.99892	GINS2;HMGB2;MAD2L1
flunixin HL60 DOWN	3/238	0.104288	0.579125	2.65369	5.99892	RFC3;CCNB1;CEP55
puromycin HL60 DOWN	3/240	0.106252	0.58679	2.63158	5.89985	GINS2;RRM2;TRIP13
haloperidol BOSS	1/80	0.317273	1	2.63158	3.02103	BORA
ebselen CTD 00001949	1/81	0.320529	1	2.59909	2.9572	PLK1
trans-Lutein BOSS	1/81	0.320529	1	2.59909	2.9572	RNASEH2A
nicotinamide BOSS	1/81	0.320529	1	2.59909	2.9572	GINS1
biotin BOSS	1/81	0.320529	1	2.59909	2.9572	EZH2
Dasatinib Kinome Scan	1/82	0.32377	1	2.56739	2.89531	PKMYT1
Dasatinib FDA	1/82	0.32377	1	2.56739	2.89531	PKMYT1
nicotinamide adenine dinucleotide BOSS	1/82	0.32377	1	2.56739	2.89531	RNASEH2A
ebselen BOSS	1/82	0.32377	1	2.56739	2.89531	PLK1
thapsigargin PC3 DOWN	4/329	0.0717117	0.47175	2.55959	6.74478	GINS2;PCNA;CCNF;LMNB1
cicloheximide PC3 DOWN	3/247	0.113238	0.590537	2.557	5.56983	CCNA2;KIFC1;LMNB1
Copper sulfate CTD 00007279	73/6016	5.83115e-21	6.34492e-19	2.55459	119.021	ARHGAP11A;TOP2A;CCNF;HMGB2;KIF11;FOXM1;MKI67;LMNB1;CDC20;CHAF1B;CHAF1A;PTTG1;CHEK1;NUSAP1;KNTC1;TK1;CEP55;WDHD1;RFC3;BORA;RFC4;RFC2;KIF23;CDC25A;TRAIP;CCNA2;ASPM;DDX39A;KIFC1;CKS2;MCM3;TIMELESS;KIF2C;KIF20A;MCM6;KIF20B;BLM;PARPBP;PCNA;RNASEH2A;CDCA8;NCAPG;PKMYT1;AURKA;PSMC3IP;RECQL4;CCNB1;DSN1;RACGAP1;FIGNL1;E2F1;POC1A;BUB1;GINS1;GINS2;RANBP1;UBE2C;ATAD2;PLK1;FANCA;SHCBP1;NDC80;ZWINT;ANLN;TPX2;CE…
bay 11-7082 CTD 00003959	1/83	0.326995	1	2.53646	2.83528	CDK1
SB 218078 RBC	1/83	0.326995	1	2.53646	2.83528	CHEK1
Staurosporine MRC	1/83	0.326995	1	2.53646	2.83528	AURKA
mifepristone CTD 00007083	4/334	0.0748765	0.483873	2.52127	6.53493	CCNA2;E2F1;CDK1;MKI67
DL-METHIONINE BOSS	2/167	0.188283	0.779063	2.52127	4.21004	GINS1;PCNA
acetaminophen BOSS	2/167	0.188283	0.779865	2.52127	4.21004	PCNA;RNASEH2A
forskolin BOSS	2/168	0.189998	0.778159	2.50627	4.16227	PCNA;RNASEH2A
172889-27-9 BOSS	1/84	0.330205	1	2.50627	2.77704	RNASEH2A
cantharidin HL60 DOWN	3/254	0.120395	0.614333	2.48653	5.26394	TOP2A;CENPF;CDK1
Rubidomycin hydrochloride	1/85	0.3334	1	2.47678	2.72052	BLM
Adenosine triphosphate CTD 00005324	1/85	0.3334	1	2.47678	2.72052	TOP2A
acetoacetic acid BOSS	1/85	0.3334	1	2.47678	2.72052	RNASEH2A
carmustine PC3 UP	2/171	0.195153	0.791226	2.4623	4.02332	RFC2;LMNB1
diazinon CTD 00005790	12/1027	0.00338163	0.0521626	2.4599	13.9953	CDC20;RECQL4;RANBP1;DSN1;DDX39A;PCNA;PLK1;CKS2;CDCA8;CDC7;TRIP13;FOXM1
Disodium selenite CTD 00007229	16/1370	0.000689343	0.0134723	2.4587	17.8988	TOP2A;STIL;PCNA;UBE2C;NCAPG;CDC6;MKI67;NDC80;CCNA2;ASPM;ANLN;CHAF1B;CCNB1;CENPF;KIF4A;CKS2
Sunitinib	3/258	0.124559	0.626058	2.44798	5.09909	PLK4;CHEK1;AURKA
14-Deoxy-11,12-didehydroandrographolide CTD 00004394	2/172	0.196876	0.797407	2.44798	3.97841	MCM3;TK1
GSK1059615 LINCS	1/86	0.33658	1	2.44798	2.66565	BUB1
ZINC CTD 00007011	19/1642	0.000226665	0.00512671	2.43605	20.4434	TOP2A;ZWILCH;UBE2C;CDCA5;CDCA8;NCAPG;CDC25A;AURKA;CDC20;CCNA2;TPX2;NUSAP1;CKS2;CENPM;KIF2C;TK1;KIF20A;TRIP13;BUB1
COBALT CTD 00005696	2/173	0.198601	0.799566	2.43383	3.93419	ORC6;RRM2
parthenolide PC3 DOWN	2/174	0.200327	0.803303	2.41984	3.89063	ARHGAP11A;CCNA2
clotrimazole	1/87	0.339745	1	2.41984	2.61237	CDK1
METHYL METHANESULFONATE CTD 00006307	44/3864	2.07987e-09	9.62478e-08	2.3973	47.9243	ARHGAP11A;BLM;PARPBP;RNASEH2A;CDCA5;NCAPG2;NCAPG;MKI67;IQGAP3;AURKA;CDC20;PSMC3IP;CHAF1B;CCNB1;DSN1;CHAF1A;ORC6;PTTG1;NUSAP1;TK1;BUB1;FANCI;WDHD1;GINS2;RFC3;STIL;RRM2;RFC2;ATAD2;DONSON;CDC6;CDC25A;NDC80;TRAIP;CCNA2;ANLN;POLA2;CENPM;KIF2C;CENPN;KIF20A;TRIP13;DTL;EZH2
palmitic acid BOSS	2/177	0.205517	0.814382	2.37883	3.76384	GINS1;RNASEH2A
Dichloromercury CTD 00006273	1/89	0.34603	1	2.36546	2.5103	LMNB1
histamine BOSS	2/180	0.210723	0.826065	2.33918	3.6426	RNASEH2A;TACC3
digoxin PC3 DOWN	2/180	0.210723	0.82687	2.33918	3.6426	RFC4;CDC7
chrysin CTD 00001976	1/90	0.34915	1	2.33918	2.46141	CCNB1
fenofibrate CTD 00006620	1/90	0.34915	1	2.33918	2.46141	CDK1
POTASSIUM CHROMATE CTD 00001284	21/1897	0.000184504	0.00424464	2.33055	20.0377	ARHGAP11A;GINS1;WDHD1;BORA;RNASEH2A;CCNF;CDC25A;NDC80;LMNB1;AURKA;ASPM;CCNB1;POLA2;KIF4A;CKS2;POC1A;KNTC1;TRIP13;KIF20B;ECT2;BUB1
hydrogen sulfide BOSS	2/181	0.212461	0.83126	2.32626	3.60337	GINS1;RNASEH2A
1,9-Pyrazoloanthrone CTD 00003948	2/181	0.212461	0.832069	2.32626	3.60337	CCNB1;CDK1
maltotriose BOSS	2/182	0.2142	0.83563	2.31348	3.5647	PCNA;RNASEH2A
bilirubin BOSS	2/182	0.2142	0.836441	2.31348	3.5647	PCNA;RNASEH2A
L-leucine BOSS	2/182	0.2142	0.837253	2.31348	3.5647	GINS1;RNASEH2A
7,8-Benzoflavone CTD 00000606	1/91	0.352256	1	2.31348	2.41388	CDK1
helveticoside PC3 DOWN	1/91	0.352256	1	2.31348	2.41388	CDC7
L-carnitine BOSS	1/91	0.352256	1	2.31348	2.41388	GINS1
LITHIUM BOSS	1/91	0.352256	1	2.31348	2.41388	PCNA
(-)-Epigallocatechin gallate CTD 00002033	23/2114	0.000109718	0.00267713	2.29049	20.8838	ARHGAP11A;TOP2A;GINS1;WDHD1;BORA;RNASEH2A;CCNF;CDC25A;NDC80;LMNB1;AURKA;ASPM;CCNB1;POLA2;KIF4A;CKS2;POC1A;KNTC1;TK1;TRIP13;KIF20B;ECT2;BUB1
L-proline BOSS	2/184	0.217684	0.843498	2.28833	3.48904	PCNA;RNASEH2A
COPPER BOSS	2/184	0.217684	0.844311	2.28833	3.48904	GINS1;RNASEH2A
Diallyl trisulfide CTD 00001934	1/92	0.355346	1	2.28833	2.36765	CCNB1
hexachlorophene CTD 00006092	1/92	0.355346	1	2.28833	2.36765	PLK1
Sunitinib Kinome Scan	2/185	0.219427	0.849438	2.27596	3.45203	PLK4;CHEK1
mitoxantrone PC3 DOWN	5/463	0.0696671	0.461316	2.2735	6.05667	CCNA2;PLK4;BORA;CDC7;DTL
formic acid BOSS	2/186	0.221172	0.848847	2.26372	3.41554	GINS1;RNASEH2A
L-cysteine BOSS	2/186	0.221172	0.849657	2.26372	3.41554	GINS1;RNASEH2A
methanol BOSS	2/186	0.221172	0.850468	2.26372	3.41554	BORA;RNASEH2A
methane BOSS	2/186	0.221172	0.851281	2.26372	3.41554	BORA;PCNA
lactic acid BOSS	2/186	0.221172	0.852096	2.26372	3.41554	GINS1;RNASEH2A
KIN001-111/A770041 LINCS	1/93	0.358423	1	2.26372	2.32268	AURKA
Deguelin CTD 00003487	1/93	0.358423	1	2.26372	2.32268	MKI67
Levorphanol tartrate BOSS	1/93	0.358423	1	2.26372	2.32268	RNASEH2A
benzene BOSS	1/93	0.358423	1	2.26372	2.32268	RNASEH2A
Erythorbic acid BOSS	2/187	0.222919	0.85149	2.25162	3.37956	PCNA;RNASEH2A
ZINC BOSS	2/187	0.222919	0.852298	2.25162	3.37956	PCNA;RNASEH2A
17-Hydroxyandrostan-3-one CTD 00006776	2/187	0.222919	0.853108	2.25162	3.37956	CCNA2;E2F1
Sunitinib FDA	2/187	0.222919	0.85392	2.25162	3.37956	PLK4;CHEK1
levodopa BOSS	1/94	0.361484	1	2.23964	2.27892	BLM
Coke BOSS	2/189	0.226414	0.860759	2.22779	3.30914	BORA;RNASEH2A
hydrogen peroxide BOSS	2/189	0.226414	0.861572	2.22779	3.30914	PCNA;RNASEH2A
cholesterol BOSS	2/190	0.228164	0.859295	2.21607	3.27466	GINS1;RNASEH2A
L-glutamine BOSS	2/190	0.228164	0.8601	2.21607	3.27466	PCNA;RNASEH2A
L-glutamic acid BOSS	2/190	0.228164	0.860906	2.21607	3.27466	BORA;RNASEH2A
D-Norepinephrine d-bitartrate BOSS	2/190	0.228164	0.861714	2.21607	3.27466	BORA;RNASEH2A
actinomycin D CTD 00005748	2/190	0.228164	0.862523	2.21607	3.27466	PCNA;LMNB1
chlortetracycline PC3 DOWN	1/95	0.364532	1	2.21607	2.23633	BUB1
Cornstarch BOSS	1/95	0.364532	1	2.21607	2.23633	GINS1
Insulin BOSS	2/191	0.229914	0.863465	2.20446	3.24067	GINS1;RNASEH2A
trimethoprim BOSS	2/191	0.229914	0.864271	2.20446	3.24067	GINS1;RNASEH2A
nitric oxide BOSS	2/191	0.229914	0.865078	2.20446	3.24067	PCNA;RNASEH2A
cyclosporin A BOSS	2/192	0.231665	0.860411	2.19298	3.20715	PCNA;RNASEH2A
GONADORELIN BOSS	2/192	0.231665	0.861205	2.19298	3.20715	PCNA;RNASEH2A
1-Phosphatidyl-myo-inositol BOSS	2/192	0.231665	0.862001	2.19298	3.20715	PCNA;RNASEH2A
dihydroergocristine HL60 DOWN	2/192	0.231665	0.862798	2.19298	3.20715	RANBP1;DDX39A
thapsigargin BOSS	1/96	0.367565	1	2.19298	2.19486	RNASEH2A
DL-PHENYLALANINE BOSS	1/96	0.367565	1	2.19298	2.19486	SHCBP1
tetracycline BOSS	1/96	0.367565	1	2.19298	2.19486	RNASEH2A
carbon monoxide BOSS	1/96	0.367565	1	2.19298	2.19486	RNASEH2A
Simvastatin and niacin BOSS	2/193	0.233418	0.862938	2.18162	3.17409	PCNA;RNASEH2A
Angiotensin II, human BOSS	2/193	0.233418	0.863731	2.18162	3.17409	PCNA;RNASEH2A
diazepam BOSS	2/193	0.233418	0.864526	2.18162	3.17409	PCNA;RNASEH2A
cerivastatin BOSS	2/193	0.233418	0.865322	2.18162	3.17409	PCNA;RNASEH2A
ethisterone BOSS	2/193	0.233418	0.86612	2.18162	3.17409	GINS1;PCNA
Retinoic acid CTD 00006918	44/4258	4.52409e-08	1.85857e-06	2.17547	36.79	TOP2A;PCNA;ZWILCH;CCNF;HMGB2;CDCA8;MKI67;LMNB1;CDC20;CCNB1;CHAF1A;CHEK1;NUSAP1;E2F1;TK1;BUB1;CEP55;GINS1;PLK4;WDHD1;GINS2;RANBP1;RFC3;BORA;RRM2;RFC2;UBE2C;ATAD2;PLK1;CDC7;CDC6;CDC25A;CCNA2;TPX2;DDX39A;CENPH;CKS2;MCM3;CDK1;KIF2C;MCM6;ASF1B;EZH2;MAD2L1
furosemide BOSS	2/194	0.235171	0.867031	2.17037	3.14149	PCNA;CDK1
hydrocortisone CTD 00006117	1/97	0.370583	1	2.17037	2.15448	PCNA
phenylephrine BOSS	1/97	0.370583	1	2.17037	2.15448	RNASEH2A
beta-D-allopyranose BOSS	1/97	0.370583	1	2.17037	2.15448	GINS1
UNII-CXY7B3Q98Z BOSS	2/195	0.236925	0.871901	2.15924	3.10934	PCNA;RNASEH2A
valproic acid HL60 DOWN	2/195	0.236925	0.872698	2.15924	3.10934	RRM2;LMNB1
Dinoprostone BOSS	2/196	0.23868	0.875158	2.14823	3.07762	PCNA;RNASEH2A
MANGANESE CHLORIDE CTD 00001187	2/196	0.23868	0.875956	2.14823	3.07762	CKS2;BUB1
picrotoxinin PC3 DOWN	2/196	0.23868	0.876755	2.14823	3.07762	CENPF;LMNB1
prednisolone BOSS	1/98	0.373587	1	2.14823	2.11515	RNASEH2A
vorinostat MCF7 DOWN	5/492	0.0851591	0.522638	2.1395	5.27008	CCNA2;PLK1;CDC7;LMNB1;AURKA
11-cis-Retinal BOSS	2/197	0.240435	0.880793	2.13732	3.04634	PCNA;RNASEH2A
latamoxef HL60 DOWN	16/1578	0.0029833	0.0471011	2.13461	12.4122	WDHD1;RFC3;BORA;PLK1;CDCA8;CDC7;FOXM1;MKI67;LMNB1;CCNB1;CENPF;KIF4A;CHEK1;TRIP13;BUB1;CEP55
Toxoflavin TTD 00011503	1/99	0.376578	1	2.12653	2.07683	BLM
TITANIUM BOSS	1/100	0.379554	1	2.10526	2.03949	PCNA
1,2,4-BENZENETRIOL CTD 00000682	1/101	0.382515	1	2.08442	2.0031	TOP2A
myo-inositol BOSS	1/101	0.382515	1	2.08442	2.0031	RNASEH2A
Phenethyl isothiocyanate CTD 00002443	1/101	0.382515	1	2.08442	2.0031	RANBP1
losartan BOSS	1/102	0.385463	1	2.06398	1.96761	RNASEH2A
atrazine CTD 00005450	29/2968	7.63844e-05	0.00199691	2.05703	19.5001	BLM;PCNA;CDCA8;MKI67;CHAF1B;CCNB1;ORC6;PTTG1;FIGNL1;CHEK1;E2F1;KNTC1;WDHD1;GINS2;RANBP1;RFC3;RFC4;H2AFZ;RFC2;PLK1;CDC25A;CCNA2;ASPM;CENPF;POLA2;DDX39A;CENPM;TRIP13;DTL
benzene CTD 00005481	6/615	0.0726099	0.475329	2.05392	5.38671	TOP2A;ANLN;CCNB1;CDK1;KIF20A;MKI67
rosiglitazone CTD 00003139	4/411	0.131985	0.640209	2.04892	4.14919	CCNA2;CCNB1;PCNA;MKI67
phenol CTD 00007305	1/103	0.388397	1	2.04394	1.93301	CCNA2
5-adenylic acid BOSS 1/58 0.2416050600708842 0.8810706266715397 0 0 3.629764065335753 5.155901521374939 GINS1 Acetylcholine bromide BOSS 2/198 0.24219102545322174 0.8824082067644079 0 0 2.126528442317916 3.0154779432862133 RNASEH2A;SHCBP1 protoporphyrin IX CTD 00001323 1/59 0.24521790803913768 0.8926286598242028 0 0 3.568242640499554 5.015550555466904 PLK1 Nitroprusside CTD 00006411 1/59 0.245217…	2/208	0.259779	0.925549	2.02429	2.72859	CCNA2;CDC25A
Decabromodiphenyl oxide CTD 00000574	1/104	0.391318	1	2.02429	1.89926	UBE2C
digitoxigenin HL60 UP	4/421	0.140455	0.655998	2.00025	3.92623	PLK4;CKS2;MKI67;AURKA
PARAQUAT CTD 00006471	2/213	0.268583	0.945205	1.97677	2.59866	FOXM1;LMNB1
MANGANESE CTD 00006240	2/213	0.268583	0.946032	1.97677	2.59866	CKS2;BUB1
cycloheximide CTD 00005731	3/324	0.199745	0.802569	1.94932	3.13979	CCNA2;PCNA;CDCA5
neostigmine bromide PC3 DOWN	6/650	0.0891224	0.537136	1.94332	4.69845	TOP2A;RFC3;CHAF1A;ZWILCH;NUSAP1;BUB1
dexibuprofen PC3 DOWN	2/219	0.279147	0.97387	1.92261	2.45329	RFC3;BUB1
parathion CTD 00006472	7/776	0.0760958	0.487062	1.89908	4.89157	CDC20;CCNA2;PCNA;MCM3;CDK1;MCM6;CDC6
vorinostat HL60 DOWN	5/569	0.134215	0.639468	1.84997	3.71531	CCNA2;RRM2;PLK1;MKI67;LMNB1
SARIN CTD 00006722	2/229	0.296731	1	1.83866	2.23384	TOP2A;RANBP1
Retinoic acid BOSS	2/232	0.301996	1	1.81488	2.17304	PCNA;RNASEH2A
dorzolamide HL60 DOWN	2/238	0.312506	1	1.76913	2.05773	BUB1;CDC25A
1-chloro-2,4-dinitrobenzene CTD 00005848	2/242	0.319496	1	1.73989	1.98523	KIF23;BUB1
cicloheximide HL60 UP	4/485	0.199301	0.801583	1.7363	2.80055	KIF2C;KIF11;KIF20A;AURKA
ouabain MCF7 DOWN	4/486	0.200276	0.803898	1.73273	2.78633	CCNA2;CCNF;CDC7;KIF11
digoxigenin HL60 UP	2/244	0.322985	1	1.72563	1.95021	PSMC3IP;MKI67
harmine MCF7 DOWN	2/247	0.32821	1	1.70467	1.89917	RRM2;KIF11
ajmaline HL60 DOWN	4/496	0.210105	0.825253	1.69779	2.64881	CDC20;DDX39A;KIF11;CDC6
sanguinarine MCF7 DOWN	3/376	0.264928	0.937257	1.67973	2.23119	ASPM;CENPF;MKI67
digitoxigenin MCF7 DOWN	3/377	0.266211	0.940971	1.67528	2.21717	BLM;RFC4;CCNF
AZD7762 LINCS	2/254	0.340361	1	1.65769	1.78657	PLK4;CHEK1
PNU-0293363 MCF7 UP	2/255	0.342092	1	1.65119	1.77119	RFC3;CDC6
cephaeline HL60 DOWN	3/411	0.310211	1	1.53669	1.7987	RRM2;ATAD2;MCM3
ouabain HL60 DOWN	4/549	0.26425	0.935683	1.53389	2.04139	ARHGAP11A;RFC3;RRM2;RFC2
Pentabromodiphenyl ether CTD 00003077	3/415	0.315417	1	1.52188	1.75603	ARHGAP11A;CCNF;LMNB1
ouabain PC3 UP	3/416	0.316719	1	1.51822	1.74556	KIFC1;NUSAP1;CDCA8
helveticoside MCF7 DOWN	4/555	0.270555	0.949655	1.51731	1.98354	CCNA2;BLM;CCNF;CDC7
paclitaxel PC3 DOWN	3/417	0.318021	1	1.51458	1.73516	RNASEH2A;MCM3;MAD2L1
Pirinixic acid CTD 00000280	10/1402	0.128368	0.635682	1.50161	3.08259	GINS2;RFC3;CCNB1;POLA2;PRC1;KIF4A;ATAD2;CDC6;TRIP13;CEP55
lanatoside C HL60 DOWN	4/563	0.279004	0.974215	1.49575	1.90936	RFC3;RRM2;ZWILCH;CDC7
captopril PC3 DOWN	6/856	0.221587	0.849629	1.47565	2.22372	TOP2A;RFC3;CHAF1A;ZWILCH;NUSAP1;BUB1
lanatoside C HL60 UP	3/432	0.337558	1	1.46199	1.58775	CKS2;MKI67;BUB1
emetine HL60 DOWN	3/435	0.341464	1	1.45191	1.56009	RRM2;ATAD2;CDC25A
sulfaguanidine PC3 DOWN	4/583	0.300308	1	1.44443	1.73758	ARHGAP11A;WDHD1;CENPF;CCNF
trichostatin A MCF7 DOWN	4/588	0.305667	1	1.43215	1.69747	CCNA2;PLK1;CDC7;LMNB1
digoxin MCF7 DOWN	3/449	0.359672	1	1.40663	1.43837	CENPF;CCNF;CDC7
digoxin HL60 DOWN	3/452	0.363567	1	1.3973	1.41378	RFC3;RRM2;CDC7
formaldehyde CTD 00006001	21/3192	0.0712057	0.469958	1.38504	3.65953	ARHGAP11A;RFC3;STIL;BORA;PARPBP;CCNF;KIF23;AURKA;CDC20;CCNA2;PSMC3IP;ASPM;ANLN;CCNB1;PTTG1;FANCD2;PRC1;TK1;TRIP13;BUB1;EZH2
etifenin PC3 DOWN	4/609	0.328287	1	1.38277	1.54022	TOP2A;CHAF1A;ZWILCH;NUSAP1
digoxigenin HL60 DOWN	4/662	0.385692	1	1.27206	1.21191	DSN1;RRM2;CDC7;CEP55
trichostatin A HL60 UP	4/667	0.391099	1	1.26253	1.18525	ZWILCH;TK1;CEP55;ASF1B
lycorine HL60 DOWN	5/862	0.390021	1	1.22115	1.14978	RECQL4;GINS2;MCM3;FANCA;CDC7
ETHYL METHANESULFONATE CTD 00005938	13/2315	0.303482	1	1.18222	1.40972	BLM;CDC6;IQGAP3;TRAIP;PSMC3IP;CHAF1B;CHAF1A;NUSAP1;TK1;KIF20A;TRIP13;DTL;BUB1
3,3-Diindolylmethane CTD 00000841 1/104 0.3913175444905111 1.0 0 0 2.0242914979757085 1.899262984519261 CCNB1 AG-028671 MCF7 UP 1/104 0.3913175444905111 1.0 0 0 2.0242914979757085 1.899262984519261 BUB1 nitric oxide CTD 00006402 1/105 0.3942238938799566 1.0 0 0 2.005012531328321 1.8663383909842577 TK1 MAGNESIUM BOSS 1/105 0.3942238938799566 1.0 0 0 2.005012531328321 1.8663383909842577 RNASEH2A Ta…
