# Supplementary material for: Pan-Cancer Molecular Patterns and Biological Implications Associated with a Tumor-Specific Molecular Signature
Source: Cells. 2020 Dec 31;10(1):45. doi: 10.3390/cells10010045 (PMC7823585; doi:10.3390/cells10010045)
Supplement: Supplementary file 1 [file cells-10-00045-s001.zip › Table S9.xlsx]

## Sheet: Sheet1
Table S9. Drug sensitivity analysis			Table S8. Drug sensitivity analysis
			A lineal model was fitted for each drug/compound in each cohort
Screen	Drug ID	Drug name	Synonyms	Target	Taget Pathway	Number of cell lines		ln(IC50)		Model coefficient	Shapiro p-value	Levenne p-value	Model p-value	Cohort
						C1	C2	C1	C2
GDSC1	1014	Refametinib	RDEA119, BAY-86-9766, BAY 869766	MEK1, MEK2	ERK MAPK signaling	14	19	3.89075	2.05295	-1.8378	0.424611	0.224291	3.97596e-06	BRCA
GDSC1	1372	Trametinib	GSK1120212, Mekinist	MEK1, MEK2	ERK MAPK signaling	13	19	2.37568	-0.0202955	-2.39598	0.651679	0.0884199	3.85186e-05	BRCA
GDSC1	1402	AZD7762	SN1031853762	CHEK1, CHEK2	Cell cycle	14	20	2.65924	-0.312892	-2.97213	0.0401612	0.419934	7.25006e-05	BRCA
GDSC1	1401	AZD5438	SN1057898678	CDK2	Cell cycle	14	20	2.17889	0.979604	-1.19928	0.543736	0.209901	8.73725e-05	BRCA
GDSC2	1060	PD0325901	PD-0325901, PD 0325901	MEK1, MEK2	ERK MAPK signaling	7	6	-2.4279	0.183178	2.61108	0.101392	0.928288	0.000144367	COAD/READ
GDSC2	1941	Sepantronium.bromide	YM155, YM-155, YM 155	BIRC5	Apoptosis regulation	3	2	-4.07212	-5.61077	-1.53865	0.746592	0.397444	0.000161593	THCA
GDSC1	1392	Bleomycin.(10.uM)		dsDNA break induction	DNA replication	14	20	4.47393	2.76311	-1.71081	0.751259	0.79303	0.000174488	BRCA
GDSC1	406	LIMK1.inhibitor.BMS4		LIMK1	Cytoskeleton	5	4	5.16707	3.89596	-1.27111	0.558782	0.439484	0.000191653	DLBC
GDSC1	265	Tubastatin.A		HDAC1, HDAC6, HDAC8	Chromatin histone acetylation	4	3	1.84306	3.22411	1.38104	0.645321	0.00576539	0.000258478	LAML
GDSC2	1736	Selumetinib	SN1103949345, AZD1480	MEK1, MEK2	ERK MAPK signaling	7	6	0.683023	3.25448	2.57146	0.995742	0.562133	0.000294687	COAD/READ
GDSC1	1498	Selumetinib	AZD6244, AZD-6244, ARRY-886	MEK1, MEK2	ERK MAPK signaling	13	19	3.98407	2.57478	-1.40929	0.639977	0.121545	0.00030282	BRCA
GDSC1	1133	Serdemetan	JNJ-26854165	MDM2	p53 pathway	13	19	3.43039	2.47411	-0.956272	0.304794	0.00575576	0.000446428	BRCA
GDSC2	1022	AZD7762	AZD-7762, AZD 7762	CHEK1, CHEK2	Cell cycle	16	20	2.34404	-0.0124205	-2.35646	0.283444	0.867245	0.000496119	BRCA
GDSC1	1185	KU-60019		ATM	Genome integrity	2	2	4.44154	2.31174	-2.1298	0.896174	6.44837e-29	0.000553002	PRAD
GDSC1	1378	Bleomycin.(50.uM)		dsDNA break induction	DNA replication	14	20	5.12066	3.12662	-1.99403	0.923112	0.637804	0.000565091	BRCA
GDSC2	1375	Temozolomide	Temodar, Temodal, M-39831, SCH 52365	DNA alkylating agent	DNA replication	7	2	6.14543	4.21091	-1.93452	0.971966	0.407364	0.000579884	NB
GDSC1	236	IC-87114		PI3Kdelta	PI3K/MTOR signaling	15	18	5.43024	4.48838	-0.941865	0.377411	0.426771	0.000580371	BRCA
GDSC1	1022	AZD7762	AZD-7762, AZD 7762	CHEK1, CHEK2	Cell cycle	14	19	2.10626	0.161692	-1.94456	0.0931155	0.995005	0.000603256	BRCA
GDSC1	1453	RAF_9304	SN1034259943	ARAF, BRAF, CRAF	ERK MAPK signaling	14	20	3.7247	2.73435	-0.990352	0.387478	0.247903	0.000631548	BRCA
GDSC1	1394	AZD6738	SN1034081770	ATR	Genome integrity	14	20	3.18432	1.64928	-1.53505	0.817881	0.222177	0.000657059	BRCA
GDSC1	1014	Refametinib	RDEA119, BAY-86-9766, BAY 869766	MEK1, MEK2	ERK MAPK signaling	9	3	-0.607608	1.9268	2.5344	0.0555496	0.60475	0.000742009	PAAD
GDSC2	2109	AZ6102		TNKS1, TNKS2	WNT signaling	4	2	1.78073	1.10219	-0.678539	0.315421	0.326739	0.000983166	DLBC
GDSC1	1236	UNC0638	UNC-0638, UNC 0683	G9a and GLP methyltransferases	Chromatin histone methylation	7	6	3.26469	5.73774	2.47305	0.0519728	0.205113	0.00102138	COAD/READ
GDSC1	1526	Refametinib	RDEA119, BAY-86-9766, BAY 869766	MEK1, MEK2	ERK MAPK signaling	11	18	4.0418	2.59241	-1.4494	0.725258	0.274795	0.0011173	BRCA
GDSC1	1242	(5Z)-7-Oxozeaenol	5Z-7-Oxozeaenol, LL-Z1640-2	TAK1	Other, kinases	13	19	2.1385	1.20689	-0.931607	0.896205	0.735245	0.00117503	BRCA
GDSC2	1802	Zoledronate	Zoledronic acid, Zometa, Reclast		Unclassified	6	2	3.56576	4.7213	1.15554	0.599249	0.0995332	0.00124588	HNSC
GDSC1	1261	rTRAIL		TRAIL receptor agonist	Apoptosis regulation	14	19	0.415619	-0.731944	-1.14756	0.0883713	0.297047	0.00145319	BRCA
GDSC1	1430	IGFR_3801	SN1056768819	IGFR1	IGF1R signaling	14	20	3.15716	0.931003	-2.22616	0.960083	0.167644	0.00157968	BRCA
GDSC2	2171	BMS-754807	BMS-754807	IGF1R, IR	IGF1R signaling	7	5	-0.788247	2.74019	3.52844	0.906901	0.394029	0.0016026	COAD/READ
GDSC1	552	BAM7		Bax activator	Other	2	2	3.30491	5.22812	1.92321	0.0649353	9.86179e-33	0.0017517	PRAD
GDSC1	345	KIN001-270	CDK9 inhibitor, CDK9-IN-1	CDK9	Cell cycle	6	4	4.83872	5.84003	1.00131	0.166704	0.108258	0.00206113	ESCA
GDSC2	1631	PRT062607	P505-15, PRT-2607, BIIB-057	SYK	Other, kinases	7	6	2.66065	4.65808	1.99743	0.939975	0.0306699	0.00218104	COAD/READ
GDSC1	1445	AZD8835	SN1040214596	PI3Kalpha, PI3Kdelta	PI3K/MTOR signaling	7	6	1.66534	3.29374	1.6284	0.864244	0.211169	0.00218967	COAD/READ
GDSC1	1425	BPTES	SN1041594574	GLS	Other	14	20	4.87981	3.71291	-1.1669	0.0901641	0.304286	0.00228845	BRCA
GDSC2	1373	Dabrafenib	GSK2118436, Tafinlar	BRAF	ERK MAPK signaling	5	4	4.48612	6.15532	1.6692	0.245759	0.361192	0.00234838	ESCA
GDSC1	165	DMOG	Dimethyloxalylglcine	HIF-PH	Metabolism	11	5	7.01414	4.70429	-2.30985	0.993305	0.882671	0.00237494	HNSC
GDSC1	226	GSK1070916	GSK-1070916	AURKA, AURKC	Mitosis	15	19	3.53842	1.30973	-2.22869	0.00175822	0.0724869	0.00237872	BRCA
GDSC1	1530	PFI-3	BDF00016096	SMARCA2, SMARCA4, PB1	Chromatin other	6	3	4.26366	5.11897	0.855309	0.626336	0.656494	0.00253128	ESCA
GDSC1	1529	Pevonedistat	MLN4924, MLN 4924, MLN-4924	NAE	Other	9	16	1.65253	-0.214426	-1.86696	0.786993	0.118676	0.00255653	BRCA
GDSC1	1496	Cisplatin	Cisplatin	DNA crosslinker	DNA replication	6	4	2.32404	1.02603	-1.29801	0.939588	0.55042	0.00264002	DLBC
GDSC2	2111	VE821	VE 821, VE-821	ATR	Genome integrity	5	4	4.12859	5.86742	1.73883	0.0678406	0.374426	0.00275197	ESCA
GDSC2	1621	PCI-34051	AK298746	HDAC8, HDAC6, HDAC1	Chromatin histone acetylation	4	4	4.59552	6.13001	1.5345	0.457766	0.520183	0.00295335	ESCA
GDSC2	1091	BMS-536924	BMS 536924	IGF1R, IR	IGF1R signaling	6	4	1.02755	3.91274	2.88519	0.405435	0.91207	0.00304141	COAD/READ
GDSC2	1557	LCL161		XIAP, IAP1, IAP2	Apoptosis regulation	4	4	4.2673	5.92054	1.65324	0.829271	0.807275	0.00328639	ESCA
GDSC2	1463	AZD1332	SN1061387896	NTRK1, NTRK2, NTRK3	RTK signaling	6	2	2.55972	5.93379	3.37407	0.670131	0.176587	0.00332911	HNSC
GDSC1	1413	EphB4_9721	SN1076287848	EPHB4	RTK signaling	14	20	3.79021	2.48154	-1.30867	0.652778	0.381419	0.00338361	BRCA
GDSC1	289	KIN001-042		GSK3B	WNT signaling	6	5	4.252	5.02833	0.776332	0.547949	0.347581	0.00343938	COAD/READ
GDSC2	1997	WEHI-539	WEHI539, WEHI-539	BCL-XL	Apoptosis regulation	3	2	5.07755	1.57096	-3.50659	0.686565	0.180768	0.00351389	THCA
GDSC2	1708	CDK9_5576	SN1047226266, CDK9_5576	CDK9	Cell cycle	2	2	-0.873587	0.333703	1.20729	0.999837	1.34819e-30	0.00358767	PRAD
GDSC2	1190	Gemcitabine	Gemzar, LY-188011	Pyrimidine antimetabolite	DNA replication	3	2	3.85628	-4.00295	-7.85922	0.774556	0.353454	0.0036463	THCA
GDSC1	1446	PI3Ka_4409	SN1037097676	PI3Kalpha, PI3Kdelta	PI3K/MTOR signaling	7	6	1.51316	3.47423	1.96107	0.48051	0.0788248	0.00381817	COAD/READ
GDSC1	272	AR-42	HDAC-42, AR 42, AR42	HDAC1	Chromatin histone acetylation	9	2	-0.609664	1.88182	2.49149	0.683852	0.254069	0.00385631	PAAD
GDSC1	474	ARRY-520		KIF11	Mitosis	6	2	-0.257812	-2.95085	-2.69304	0.243311	0.936634	0.00392292	KIRC
GDSC1	202	GSK1904529A	GSK-1904529A, GSK 1904529A	IGF1R, IR	RTK signaling	8	2	2.44207	0.848584	-1.59349	0.453157	0.000263816	0.00392596	NB
GDSC1	1050	ZM447439	ZM-447439, ZM 447439	AURKA, AURKB	Mitosis	11	4	1.19239	2.68083	1.48844	0.755424	0.462182	0.0039896	HNSC
GDSC2	1180	Dinaciclib	SCH727965, SCH 727965, SCH-727-965, MK-7965	CDK1, CDK2, CDK5, CDK9	Cell cycle	7	6	-2.95019	-1.20383	1.74636	0.154249	0.405249	0.00402563	COAD/READ
GDSC1	261	TL-1-85		TAK	Other, kinases	9	2	2.93608	5.79299	2.85691	0.867812	0.120553	0.00406123	PAAD
GDSC2	1734	VSP34_8731	SN1049998399, VSP34_8731	VSP34	Other	4	4	1.90578	3.69282	1.78704	0.250502	0.261657	0.00406437	ESCA
GDSC1	89	Parthenolide		HDAC1	Chromatin histone acetylation	3	2	4.46273	2.09642	-2.3663	0.177109	0.596358	0.0041445	ESCA
GDSC1	1007	Docetaxel	RP-56976, Taxotere	Microtubule stabiliser	Mitosis	3	2	-5.50126	-7.56092	-2.05965	0.556605	0.257766	0.00418947	THCA
GDSC1	1268	XAV939	NVP-XAV939, XAV-939, XAV 939	TNKS1, TNKS2	WNT signaling	14	19	4.23389	3.31513	-0.918754	0.0891338	0.752021	0.004256	BRCA
GDSC1	1194	SB505124	SB 505124, SB505124	TGFBR1, ACVR1B, ACVR1C	RTK signaling	4	3	4.52234	3.73833	-0.784009	0.298231	0.283859	0.00439405	LAML
GDSC2	1736	Selumetinib	SN1103949345, AZD1480	MEK1, MEK2	ERK MAPK signaling	6	2	2.76415	6.33346	3.56931	0.720342	0.338465	0.00443014	HNSC
GDSC1	1264	SGC0946		DOT1L	Chromatin histone methylation	14	4	2.06619	1.08188	-0.984315	0.738672	0.23216	0.00456731	LUAD
GDSC1	196	Phenformin	DBI	Biguanide agent	Other	3	2	10.1743	9.03445	-1.13981	0.631483	0.579904	0.00484402	THCA
GDSC1	245	UNC0638	UNC-0638, UNC 0683	G9a and GLP methyltransferases	Chromatin histone methylation	5	3	2.439	4.02926	1.59025	0.282589	0.41506	0.00491803	OV
GDSC1	1495	Olaparib	AZD2281, KU0059436, Lynparza	PARP1, PARP2	Genome integrity	13	19	4.66723	3.55908	-1.10815	0.117709	0.730947	0.00499306	BRCA
GDSC1	1419	FEN1_3940	SN1106019609	FEN1	Genome integrity	14	20	3.45699	2.31258	-1.1444	0.00794296	0.0715575	0.00523201	BRCA
GDSC1	1371	PLX-4720	PLX4720, PLX 4720	BRAF	ERK MAPK signaling	14	19	5.17197	4.56115	-0.610819	0.300139	0.883349	0.00530024	BRCA
GDSC1	1407	Dyrk1b_0191	SN1008982787	DYRK1B	Other, kinases	6	2	1.32489	2.54515	1.22026	0.72671	0.702087	0.00534862	KIRC
GDSC2	1804	Acetalax	Oxyphenisatin acetate		Unclassified	2	2	-0.502024	5.94607	6.44809	0.803056	7.01204e-33	0.00537652	PRAD
GDSC2	1996	MIM1	MIM 1, MIM-1	MCL1	Apoptosis regulation	6	3	3.69994	5.37362	1.67368	0.803485	0.671243	0.00541295	HNSC
GDSC1	1461	TANK_1366	SN1032446568	Tankyrase 1/2 (PARP5a, PARP5b)	Genome integrity	3	2	3.40482	1.99126	-1.41357	0.921158	0.0388467	0.00541764	THCA
GDSC1	89	Parthenolide		HDAC1	Chromatin histone acetylation	3	2	3.96965	0.560418	-3.40923	0.910306	0.568101	0.00559557	LGG
GDSC2	2109	AZ6102		TNKS1, TNKS2	WNT signaling	12	4	2.67959	4.42122	1.74164	0.124481	0.770173	0.00566814	LUAD
GDSC2	1191	Bortezomib	PS-341, LDP-341, Velcade	Proteasome	Protein stability and degradation	16	20	-4.2933	-5.38949	-1.09619	0.0452288	0.0251626	0.0057076	BRCA
GDSC1	196	Phenformin	DBI	Biguanide agent	Other	5	3	7.98791	10.4695	2.48158	0.483563	0.2499	0.00581309	OV
GDSC2	1739	JAK_8517	SN1066590414, JAK_8517	JAK1, JAK2	Other, kinases	6	2	1.76658	5.38415	3.61757	0.92109	0.366751	0.00593555	HNSC
GDSC1	1037	BX795	BX-795	TBK1, PDK1 (PDPK1), IKK, AURKB, AURKC	Other, kinases	14	19	3.63044	2.48756	-1.14288	0.751709	0.53478	0.00612118	BRCA
GDSC1	1382	AZD3514	SN1019841295	AR	Hormone-related	11	4	2.35629	3.35621	0.999916	0.785064	0.329008	0.0061242	HNSC
GDSC1	275	I-BET-762	GSK525762A	BRD2, BRD3, BRD4	Chromatin other	6	2	3.95329	5.8955	1.94221	0.303449	0.803023	0.00621015	KIRC
GDSC2	1911	Dactinomycin	Actinomycin D, Cosmegen, Lyovac, Meractinomycin, Ac-De, ActD	RNA polymerase	Other	6	3	-5.68404	-3.94227	1.74177	0.298207	0.696782	0.00625557	HNSC
GDSC1	1375	Temozolomide	Temodar, Temodal, M-39831, SCH 52365	DNA alkylating agent	DNA replication	3	2	5.9768	4.82781	-1.14899	0.54791	0.000526111	0.00661347	THCA
GDSC1	1496	Cisplatin	Cisplatin	DNA crosslinker	DNA replication	14	20	3.28368	2.1893	-1.09437	0.12502	0.605933	0.00662709	BRCA
GDSC1	1413	EphB4_9721	SN1076287848	EPHB4	RTK signaling	6	2	-0.217282	2.20405	2.42133	0.262954	0.161037	0.00664279	KIRC
GDSC2	1720	AZD5991	SN1049446612, AZD5991	MCL1	Apoptosis regulation	6	3	5.51937	4.02074	-1.49864	0.159319	0.976676	0.00676374	SKCM
GDSC1	356	AT7867		AKT	PI3K/MTOR signaling	6	5	3.25579	5.23161	1.97582	0.722859	0.0957274	0.00685767	COAD/READ
GDSC2	1179	MK-1775	AZD1775	WEE1, PLK1	Cell cycle	16	20	2.55363	1.41739	-1.13624	0.049344	0.337328	0.00696726	BRCA
GDSC2	1807	Carmustine			DNA replication	6	2	6.06583	7.20415	1.13832	0.3928	0.535207	0.00705215	HNSC
GDSC2	1083	Crizotinib	Xalkori, PF2341066, PF-2341066, PF 2341066	MET, ALK, ROS1	RTK signaling	7	6	1.49584	3.24338	1.74754	0.82458	0.1412	0.00717833	COAD/READ
GDSC1	1409	AZD4877	SN1055467765	EG5	Mitosis	6	2	-2.90631	-4.14245	-1.23614	0.106953	0.685157	0.00721883	KIRC
GDSC2	1732	TAF1_5496	SN1050393042, TAF1_5496	TAF1	Other	4	4	5.5629	3.84787	-1.71503	0.235835	0.244434	0.00731186	GBM
GDSC1	576	RU-SKI.43		Shh	Other	11	5	4.62444	2.95457	-1.66986	0.0777219	0.0408315	0.00748722	HNSC
GDSC2	1558	Lapatinib	Tykerb, Tyverb	EGFR, ERBB2	EGFR signaling	3	2	6.01485	2.15593	-3.85891	0.878126	0.339521	0.00752937	THCA
GDSC1	1451	PLK_6522	SN1077317349	PLK1, PLK2, PLK3	Cell cycle	14	18	-0.163793	-2.36276	-2.19897	0.542653	0.304686	0.00757166	BRCA
GDSC2	2047	Ulixertinib	BVD-523, VRT752271	ERK1, ERK2	ERK MAPK signaling	6	3	0.358774	2.89477	2.53599	0.870596	0.125574	0.00758333	COAD/READ
GDSC2	1810	Mitoxantrone			DNA replication	7	6	1.12689	3.00837	1.88148	0.0993247	0.711634	0.00765908	COAD/READ
GDSC2	1917	AZD6738	AZD 6738, AZD-6738	ATR	Genome integrity	7	2	2.26772	0.826188	-1.44153	0.140523	0.333735	0.00774421	NB
GDSC1	165	DMOG	Dimethyloxalylglcine	HIF-PH	Metabolism	14	19	8.41568	7.0825	-1.33318	0.297827	0.904716	0.00787387	BRCA
GDSC2	2107	LJI308		RSK2, RSK1, RSK3	PI3K/MTOR signaling	5	4	4.79107	6.24823	1.45716	0.28798	0.507439	0.00788537	ESCA
GDSC1	1091	BMS-536924	BMS 536924	IGF1R, IR	IGF1R signaling	7	6	1.39644	3.19012	1.79368	0.304273	0.266248	0.00788659	COAD/READ
GDSC2	1917	AZD6738	AZD 6738, AZD-6738	ATR	Genome integrity	14	17	3.44444	2.04911	-1.39533	0.915722	0.793526	0.00793729	BRCA
GDSC1	1497	AZD4547	AZ6	FGFR1, FGFR2, FGFR3	RTK signaling	10	4	1.76826	2.31466	0.546397	0.617294	0.54983	0.00803723	HNSC
GDSC1	284	JNJ38877605		MET	RTK signaling	11	7	4.40125	5.20663	0.805383	0.839411	0.720112	0.00807245	SKCM
GDSC1	546	FTY-720	Fingolimod hydrochloride; Gilenya; TDI-132; Imusera; Gilenia	S1P	Other	2	2	2.57476	1.97849	-0.596267	0.0765316	2.07665e-27	0.00807769	PRAD
GDSC2	1091	BMS-536924	BMS 536924	IGF1R, IR	IGF1R signaling	14	17	3.85231	2.67533	-1.17698	0.734487	0.504638	0.00818099	BRCA
GDSC1	1072	Avagacestat	BMS-708163, BMS 708163	Amyloid beta20, Amyloid beta40	Other	11	4	2.64803	4.10998	1.46196	0.949517	0.177572	0.00832069	HNSC
GDSC1	356	AT7867		AKT	PI3K/MTOR signaling	6	2	3.01155	3.96026	0.948713	0.767056	0.076134	0.00857479	KIRC
GDSC2	1005	Cisplatin	cis-Diammineplatinum(II) dichloride, Platinol, CIS-DDP	DNA crosslinker	DNA replication	6	3	2.62885	4.6918	2.06295	0.391784	0.0781815	0.00861164	HNSC
GDSC1	1135	AZD4547	AZ6	FGRF1, FGFR2, FGFR3	RTK signaling	7	6	3.55515	5.03757	1.48242	0.0444898	0.826659	0.00862263	COAD/READ
GDSC2	1849	Sabutoclax	BI-97C1	BCL2, BCL-XL, BFL1, MCL1	Apoptosis regulation	7	6	-0.186117	1.08726	1.27338	0.147608	0.982953	0.00864059	COAD/READ
GDSC1	203	BMS-345541	BMS345541, IKK Inhibitor 3	IKK1, IKK2	Other, kinases	4	4	2.27029	1.2611	-1.00919	0.372489	0.849202	0.00876406	DLBC
GDSC1	273	CUDC-101	CUDC 101	HDAC1-10, EGFR, ERBB2	Other	13	4	-0.767438	2.25562	3.02305	0.789308	0.00352601	0.00880322	LUAD
GDSC2	1034	Staurosporine		Broad spectrum kinase inhibitor	RTK signaling	16	20	-1.54689	-2.82175	-1.27486	0.00611846	0.251648	0.0088584	BRCA
GDSC2	1259	Talazoparib	BMN-673, BMN 973	PARP1, PARP2	Genome integrity	6	3	2.28983	4.89467	2.60485	0.169944	0.957881	0.00888112	HNSC
GDSC1	276	CAY10603		HDAC1, HDAC6	Chromatin histone acetylation	9	2	0.668662	3.07252	2.40385	0.364749	0.216442	0.00899536	PAAD
GDSC1	1038	NU7441	KU-57788, NU-7432, NU-7741	DNAPK	Genome integrity	2	2	2.8374	1.65908	-1.17832	0.495765	2.42289e-32	0.00917699	MM
GDSC1	54	CGP-082996	CINK4, KIN001-021	CDK4	Cell cycle	3	2	4.14801	1.23529	-2.91273	0.526806	0.371666	0.00932447	LGG
GDSC2	1510	Linsitinib	OSI-906, ASP-7487	IGF1R	IGF1R signaling	7	6	2.24	4.17543	1.93543	0.649025	0.928955	0.0094189	COAD/READ
GDSC2	1372	Trametinib	GSK1120212, Mekinist	MEK1, MEK2	ERK MAPK signaling	16	20	3.05239	1.65339	-1.399	0.576257	0.794314	0.00949799	BRCA
GDSC1	285	SU11274		MET	RTK signaling	2	2	3.27746	3.60241	0.32495	0.822867	1.8673e-28	0.00955346	PRAD
GDSC1	1019	Bosutinib	SKI-606, Bosulif	SRC, ABL, TEC	Other, kinases	11	7	2.29285	0.855612	-1.43724	0.572291	0.46169	0.00960346	SKCM
GDSC2	1908	Ulixertinib	BVD-523, VRT752271	ERK1, ERK2	ERK MAPK signaling	6	3	1.80098	4.10281	2.30182	0.706681	0.438936	0.00960625	HNSC
GDSC1	1036	PLX-4720	PLX4720, PLX 4720	BRAF	ERK MAPK signaling	4	3	4.4929	2.77085	-1.72205	0.905549	0.946356	0.0097759	LAML
GDSC1	1011	Navitoclax	ABT-263, ABT263, ABT 263	BCL2, BCL-XL, BCL-W	Apoptosis regulation	8	3	1.97718	-1.69672	-3.67389	0.161802	0.50991	0.00981725	NB
GDSC2	1738	IGF1R_3801	SN1051640224, IGF1R_3801	IGFR1	IGF1R signaling	3	2	4.14349	2.39332	-1.75017	0.157831	0.474408	0.00985771	THCA
GDSC2	2046	MK-8776	SCH900776	CHEK1, CHEK2, CDK2	Cell cycle	13	19	4.38051	2.7724	-1.60811	0.273407	0.418902	0.00988395	BRCA
GDSC1	1375	Temozolomide	Temodar, Temodal, M-39831, SCH 52365	DNA alkylating agent	DNA replication	13	19	6.19863	5.55554	-0.643082	0.837265	0.188559	0.00990838	BRCA
GDSC2	1131	PRIMA-1MET	Prima 1MET, APR-246	TP53 activation	p53 pathway	3	2	6.91942	3.05819	-3.86123	0.761401	0.666102	0.0099487	THCA
GDSC2	1032	Afatinib	BIBW2992, Tovok, Gilotrif	ERBB2, EGFR	EGFR signaling	7	2	2.15942	1.26183	-0.897595	0.50741	0.98197	0.00996292	NB
GDSC2	1718	JAK1_8709	SN1049200060, JAK1_8709	JAK1	Other, kinases	6	2	3.56684	4.96051	1.39367	0.613352	0.588434	0.00998017	HNSC
GDSC2	1047	Nutlin-3a.(-)		MDM2	p53 pathway	7	5	2.69258	4.78041	2.08783	0.296686	0.331108	0.0100192	SKCM
GDSC1	1393	Gemcitabine		Pyrimidine antimetabolite	DNA replication	14	20	-1.77076	-3.13597	-1.36521	0.997358	0.132722	0.0100291	BRCA
GDSC1	376	Brivanib,.BMS-540215		VEGFR, PDGFR	RTK signaling	6	4	3.91661	4.91222	0.995609	0.871471	0.686673	0.0101714	ESCA
GDSC2	2096	VX-11e	VX11e, VX11e	ERK2	ERK MAPK signaling	7	3	0.920699	2.77959	1.85889	0.514883	0.105566	0.0105777	COAD/READ
GDSC2	1713	ERK_2440	SN1051032892, ERK_2440	ERK1,ERK2	ERK MAPK signaling	7	6	0.983903	2.78285	1.79894	0.214704	0.0996143	0.0107962	COAD/READ
GDSC1	35	NVP-TAE684	NVP-TAE 684, TAE684, TAE-684	ALK	RTK signaling	6	4	2.57221	1.20811	-1.3641	0.436838	0.507446	0.0108084	BRCA
GDSC2	1738	IGF1R_3801	SN1051640224, IGF1R_3801	IGFR1	IGF1R signaling	12	17	4.1593	2.25337	-1.90594	0.711459	0.583379	0.0110188	BRCA
GDSC2	1911	Dactinomycin	Actinomycin D, Cosmegen, Lyovac, Meractinomycin, Ac-De, ActD	RNA polymerase	Other	4	2	-6.3642	-7.97067	-1.60647	0.87506	0.0893142	0.0110556	DLBC
GDSC1	91	GSK319347A	KIN001-135, IKK-3 inhibitor	IKK	Other, kinases	5	4	3.85213	4.75035	0.898223	0.847068	0.523438	0.011095	SKCM
GDSC2	1908	Ulixertinib	BVD-523, VRT752271	ERK1, ERK2	ERK MAPK signaling	6	4	0.943284	2.58286	1.63958	0.87244	0.162108	0.0111921	COAD/READ
GDSC2	1054	Palbociclib	PD0332991, PD-0332991, PF-00080665-73	CDK4, CDK6	Cell cycle	7	6	2.59994	4.55449	1.95455	0.0852469	0.491654	0.0112327	COAD/READ
GDSC2	1617	AZD5582	GTPL7710, AOB5560	XIAP, cIAP	Apoptosis regulation	6	2	2.10605	4.78944	2.68339	0.885135	0.0268418	0.0113758	HNSC
GDSC1	1427	AZD5582	SN1021632995	IAP	Other	5	2	3.72719	1.48739	-2.2398	0.069304	0.495373	0.0115558	LGG
GDSC1	185	Linsitinib	OSI-906, ASP-7487	IGF1R	IGF1R signaling	6	3	-0.342776	2.66419	3.00696	0.854545	0.691878	0.0116142	COAD/READ
GDSC2	2170	AT13148		AKT1	PI3K/MTOR signaling	5	4	3.63624	5.3078	1.67156	0.631785	0.117117	0.0116574	ESCA
GDSC2	1709	CDK9_5038	SN1047483750, CDK9_5038	CDK9	Cell cycle	2	2	-3.8558	-1.05935	2.79644	0.05745	2.22236e-31	0.0117202	PRAD
GDSC2	1918	AZD8186	AZD 8186, AZD-8186	PI3Kalpha, PI3Kbeta	PI3K/MTOR signaling	6	3	1.83733	3.96098	2.12365	0.141328	0.889946	0.0117977	HNSC
GDSC2	1614	WZ4003	WZ 4003	NUAK1, NUAK2	Other, kinases	6	2	3.32284	5.95681	2.63398	0.00474756	0.451869	0.0118808	HNSC
GDSC2	1593	Entinostat	MS-275	HDAC1, HDAC3	Chromatin histone acetylation	6	2	2.58341	5.33853	2.75512	0.600454	0.0570361	0.0119138	HNSC
GDSC2	1912	Afuresertib	GSK2110183, GSK2110183C	AKT1, AKT2, AKT3	PI3K/MTOR signaling	2	2	1.26783	4.22819	2.96036	0.205282	5.72697e-33	0.0119302	PRAD
GDSC2	1618	GSK2606414	AK175551	PERK	Metabolism	12	17	3.65622	4.6091	0.952884	0.825166	0.559675	0.0119382	BRCA
GDSC1	1149	TW.37	TW37, TW-37	BCL2, BCL-XL, MCL1	Apoptosis regulation	2	2	0.185988	-1.76737	-1.95336	0.961453	2.90629e-31	0.0120902	PRAD
GDSC1	1046	Wee1.Inhibitor	681640, Wee1 Inhibitor	WEE1, CHEK1	Cell cycle	13	15	3.08191	2.11531	-0.966606	0.773251	0.797725	0.0120903	BRCA
GDSC2	1730	PAK_5339	SN1046290829, PAK_5339	PAK1, PAK2	Cytoskeleton	5	2	1.42698	-0.361231	-1.78821	0.24605	0.263949	0.0120972	DLBC
GDSC1	3	Rapamycin	AY-22989, Sirolimus, WY-090217, Torisel, Rapamune	MTORC1	PI3K/MTOR signaling	6	2	-0.851573	-2.45585	-1.60427	0.9527	0.00405219	0.0121869	NB
GDSC2	1249	BMS-345541		IKK-1, IKK-2	Other	10	4	3.42512	4.76727	1.34215	0.358021	0.87349	0.0123879	LUAD
GDSC1	1268	XAV939	NVP-XAV939, XAV-939, XAV 939	TNKS1, TNKS2	WNT signaling	3	2	3.96615	2.85779	-1.10836	0.892667	0.570381	0.0124342	THCA
GDSC1	1243	Piperlongumine	Piplartine	Induces reactive oxygen species	Other	14	19	2.23103	1.46575	-0.765283	0.000758887	0.645817	0.0124676	BRCA
GDSC2	1036	PLX-4720	PLX4720, PLX 4720	BRAF	ERK MAPK signaling	13	4	4.54287	6.56589	2.02302	0.0965335	0.372874	0.0124897	LUAD
GDSC1	442	IMD-0354		IKKb	Other, kinases	6	4	0.0597357	1.44307	1.38333	0.480111	0.847921	0.0124925	GBM
GDSC2	1053	MK-2206	MK 2206, MK2206	AKT1, AKT2	PI3K/MTOR signaling	5	4	2.22347	4.01175	1.78828	0.757278	0.343521	0.0126349	ESCA
GDSC1	1047	Nutlin-3a.(-)		MDM2	p53 pathway	6	2	2.26336	4.26426	2.0009	0.674513	0.378228	0.0126623	KIRC
GDSC1	207	AS601245		JNK1, JNK2, JNK2	JNK and p38 signaling	15	19	2.94826	1.84855	-1.09971	0.733844	0.374232	0.0127097	BRCA
GDSC1	1026	Tanespimycin	17-AAG, BMS-722782	HSP90	Protein stability and degradation	8	3	0.595112	-1.39955	-1.99466	0.894092	0.234803	0.0127823	NB
GDSC1	158	PF-562271	PF-00562271	FAK, FAK2	Cytoskeleton	14	19	3.0304	1.95361	-1.07678	0.643665	0.47478	0.0127948	BRCA
GDSC2	1613	VE-822	VE 822, VE822, Berzosertib	ATR	Genome integrity	4	2	3.85165	1.61336	-2.23829	0.188733	0.000304423	0.0128424	NB
GDSC1	428	Pemetrexed		TYMS	DNA replication	5	4	2.85405	5.02466	2.17061	0.622806	0.218121	0.0129535	ESCA
GDSC2	1634	AGI-6780	AK162157	IDH2 R140Q mutant	Metabolism	12	17	3.56744	4.52298	0.955541	0.67238	0.0899271	0.0129826	BRCA
GDSC1	196	Phenformin	DBI	Biguanide agent	Other	13	4	7.94972	10.2583	2.30857	0.715201	0.918404	0.0130466	LUAD
GDSC2	1814	Nelarabine	Atriance, Arranon		DNA replication	6	2	5.93394	6.62741	0.693471	0.14741	0.218329	0.0131101	HNSC
GDSC1	230	GSK429286A		ROCK1, ROCK2	Cytoskeleton	15	19	5.57327	4.87622	-0.697058	0.616221	0.780749	0.0131351	BRCA
GDSC1	29	AZ628	AZ-628, AZ 628	BRAF	ERK MAPK signaling	6	4	3.72868	1.96003	-1.76865	0.940724	0.861982	0.0132949	BRCA
GDSC1	438	Panobinostat	Farydak, LBH589	HDAC	Chromatin histone acetylation	8	3	-2.81934	-1.64061	1.17872	0.819886	0.298037	0.0134008	PAAD
GDSC1	476	SB505124	SB 505124, SB505124	TGFBR1, ACVR1B, ACVR1C	RTK signaling	15	18	2.21704	3.14613	0.929096	0.637451	0.556692	0.0134042	BRCA
GDSC2	2047	Ulixertinib	BVD-523, VRT752271	ERK1, ERK2	ERK MAPK signaling	6	3	1.99317	3.86317	1.86999	0.966065	0.565436	0.013416	HNSC
GDSC1	200	Dacinostat	NVP-LAQ824, LAQ824	HDAC1	Chromatin histone acetylation	9	3	-3.09198	-1.12412	1.96786	0.829763	0.216269	0.0135436	PAAD
GDSC2	1714	ERK_6604	SN1047587618, ERK_6604	ERK1,ERK2	ERK MAPK signaling	7	6	1.35752	3.3739	2.01638	0.988848	0.186178	0.0138097	COAD/READ
GDSC2	1060	PD0325901	PD-0325901, PD 0325901	MEK1, MEK2	ERK MAPK signaling	6	3	-0.985328	1.57518	2.56051	0.710244	0.785121	0.0138648	HNSC
GDSC2	1553	Uprosertib	GSK2141795, GSK2141795C, GSK-2141795	AKT1, AKT2, AKT3	PI3K/MTOR signaling	7	6	1.93489	4.01578	2.08089	0.126012	0.986869	0.013892	COAD/READ
GDSC1	1036	PLX-4720	PLX4720, PLX 4720	BRAF	ERK MAPK signaling	5	2	2.70407	4.59485	1.89078	0.590256	0.488122	0.0138986	LGG
GDSC1	255	CP724714	CP-724714	ERBB2	RTK signaling	15	19	2.9566	4.34435	1.38775	0.00092509	0.068254	0.0139824	BRCA
GDSC1	257	NPK76-II-72-1		PLK3	Cell cycle	9	2	2.8487	5.36547	2.51677	0.553855	0.0593783	0.0140166	PAAD
GDSC2	1799	Ibrutinib	PCI-32765, CRA-032765, PCI-32765-00	BTK	Other, kinases	4	4	0.981239	3.578	2.59676	0.0197282	0.959226	0.014031	ESCA
GDSC1	1394	AZD6738	SN1034081770	ATR	Genome integrity	13	5	2.29011	0.993555	-1.29655	0.776896	0.711041	0.0142955	LUAD
GDSC1	1372	Trametinib	GSK1120212, Mekinist	MEK1, MEK2	ERK MAPK signaling	7	3	-5.11086	-2.39299	2.71786	0.917539	0.142584	0.0144463	PAAD
GDSC1	1402	AZD7762	SN1031853762	CHEK1, CHEK2	Cell cycle	7	6	-0.250729	1.19379	1.44452	0.963899	0.0018353	0.0144932	COAD/READ
GDSC1	1042	Doramapimod	BIRB-796, BIRB 796	p38, JNK2	JNK and p38 signaling	4	3	4.90358	4.03034	-0.87324	0.0601541	0.91953	0.0145053	LAML
GDSC1	289	KIN001-042		GSK3B	WNT signaling	4	3	4.83233	4.11527	-0.717058	0.355618	0.361102	0.0146927	LAML
GDSC1	477	A-83-01		TGFB	Other	5	3	3.90923	4.88344	0.974207	0.406943	0.117225	0.0147704	OV
GDSC1	175	PAC-1	GTPL5238	Procaspase-3, Procaspase-7	Apoptosis regulation	3	2	1.93603	3.49852	1.56249	0.700266	0.332687	0.0148767	THCA
GDSC1	184	BMS-754807	BMS754807, BMS 754807	IGF1R, IR	RTK signaling	6	3	-2.26432	1.59959	3.86391	0.938854	0.636359	0.0148938	COAD/READ
GDSC1	287	KIN001-244	PDK1 inhibitor 7	PDK1 (PDPK1)	Metabolism	9	2	3.42685	5.1977	1.77085	0.40664	0.514687	0.0149327	PAAD
GDSC1	1164	XMD8-92	XMD 8-92	MAPK7	ERK MAPK signaling	3	2	3.10888	2.12924	-0.979634	0.939202	0.00357926	0.0149688	GBM
GDSC1	374	GSK1059615		PI3K	PI3K/MTOR signaling	5	2	-0.128588	0.759969	0.888558	0.456457	0.242861	0.0149921	LGG
GDSC1	374	GSK1059615		PI3K	PI3K/MTOR signaling	8	3	0.405014	2.16638	1.76137	0.538467	0.302594	0.0152169	PAAD
GDSC2	1268	XAV939	NVP-XAV939, XAV-939, XAV 939	TNKS1, TNKS2	WNT signaling	3	2	5.70305	3.90702	-1.79603	0.65254	0.641027	0.0152706	THCA
GDSC1	1464	TTK_3146	SN1080714093	TTK	Mitosis	14	20	3.89023	2.98577	-0.904462	0.533006	0.0600035	0.0154322	BRCA
GDSC2	1564	SCH772984	CS-1421	ERK1, ERK2	ERK MAPK signaling	13	4	1.59175	3.76734	2.17559	0.121397	0.515388	0.0156502	LUAD
GDSC1	1019	Bosutinib	SKI-606, Bosulif	SRC, ABL, TEC	Other, kinases	14	19	3.02161	2.3035	-0.71811	0.446335	0.285237	0.0157729	BRCA
GDSC1	1446	PI3Ka_4409	SN1037097676	PI3Kalpha, PI3Kdelta	PI3K/MTOR signaling	6	4	3.29596	2.14931	-1.14665	0.844359	0.440433	0.0158026	GBM
GDSC1	1184	AZ20		ATR	Genome integrity	2	2	1.55927	0.039103	-1.52017	0.520979	4.99373e-33	0.0158895	PRAD
GDSC1	281	Alectinib	CH5424802, CH 542802, Alecensa	ALK	RTK signaling	4	4	3.54838	2.61296	-0.935421	0.233045	0.486773	0.0159752	DLBC
GDSC2	1073	5-Fluorouracil	5-FU	Antimetabolite (DNA & RNA)	Other	5	4	4.17814	6.05922	1.88108	0.128106	0.665468	0.0159931	ESCA
GDSC1	30	Sorafenib	Nexavar, 284461-73-0, BAY 43-9006	PDGFR, KIT, VEGFR, RAF	RTK signaling	3	2	3.17689	0.715266	-2.46162	0.728118	0.394702	0.0160999	LGG
GDSC1	1060	PD0325901	PD-0325901, PD 0325901	MEK1, MEK2	ERK MAPK signaling	14	19	1.13621	-0.283912	-1.42013	0.0871785	0.326923	0.0162039	BRCA
GDSC2	1199	Tamoxifen	Nolvadex, Soltamox, Zynoplex, ICI-46474, Kessar	ESR1	Hormone-related	6	4	3.40616	4.60205	1.19589	0.962214	0.0263895	0.0162086	COAD/READ
GDSC1	1241	CHIR-99021	CT 99021, CHIR99021, CHIR 99021	GSK3A, GSK3B	WNT signaling	13	19	4.74263	3.92892	-0.813701	0.0193497	0.696032	0.0162309	BRCA
GDSC1	1170	CCT-018159	CCT018159, CCT 018159	HSP90	Protein stability and degradation	3	2	3.15939	2.15758	-1.00181	0.343108	0.595843	0.0163992	THCA
GDSC2	1734	VSP34_8731	SN1049998399, VSP34_8731	VSP34	Other	6	2	2.07403	3.49048	1.41644	0.502505	0.236501	0.0164541	HNSC
GDSC1	205	Avagacestat	BMS-708163, BMS 708163	Amyloid beta20, Amyloid beta40	Other	6	4	4.62964	5.1686	0.538967	0.461099	0.730782	0.0167606	ESCA
GDSC1	252	WZ3105		SRC, ROCK2, NTRK2, FLT3, IRAK1, others	Other	5	3	-0.107221	2.31584	2.42306	0.451882	0.301293	0.0168021	OV
GDSC2	1080	Paclitaxel	BMS-181339-01, Taxol, Onxol, Paxene, Praxel, Abraxane	Microtubule stabiliser	Mitosis	6	4	-2.90362	0.437288	3.3409	0.229241	0.290443	0.0168284	COAD/READ
GDSC1	295	NVP-BHG712	BHG712	EPHB4	RTK signaling	6	2	2.81653	5.08969	2.27316	0.275728	0.797816	0.0170331	KIRC
GDSC1	226	GSK1070916	GSK-1070916	AURKA, AURKC	Mitosis	5	3	2.2865	3.44081	1.15431	0.539529	0.818502	0.0174805	OV
GDSC1	1184	AZ20		ATR	Genome integrity	9	3	0.903405	2.96662	2.06321	0.0609879	0.334334	0.0174808	PAAD
GDSC1	222	BX-912		PDK1 (PDPK1)	Metabolism	15	19	4.44113	3.16704	-1.27409	0.300407	0.165093	0.0175176	BRCA
GDSC1	1026	Tanespimycin	17-AAG, BMS-722782	HSP90	Protein stability and degradation	7	6	-1.60587	0.153586	1.75945	0.446173	0.400361	0.0175454	COAD/READ
GDSC1	371	Torin.2		mTOR	PI3K/MTOR signaling	6	3	0.0818468	3.1546	3.07275	0.981015	0.0162734	0.0175787	PAAD
GDSC1	41	S-Trityl-L-cysteine	NSC 83265, Tritylcysteine	KIF11	Mitosis	3	3	2.16763	4.34526	2.17763	0.34014	0.818107	0.0178766	COAD/READ
GDSC1	1023	GW441756	GW 441756	NTRK1	RTK signaling	6	4	3.09286	2.44715	-0.645703	0.594517	0.713465	0.0178828	ESCA
GDSC1	1038	NU7441	KU-57788, NU-7432, NU-7741	DNAPK	Genome integrity	11	7	2.35339	1.42643	-0.926963	0.468359	0.467054	0.0179259	SKCM
GDSC1	288	WHI-P97	AC1L1GQE, KIN001-055	JAK3	Other, kinases	15	19	4.6686	4.03883	-0.629776	0.137397	0.0923453	0.0180464	BRCA
GDSC1	1018	Veliparib	ABT-888, ABT888, ABT 888	PARP1, PARP2	Genome integrity	11	4	3.80988	2.85802	-0.951863	0.894825	0.559598	0.0181351	HNSC
GDSC1	1266	ICL1100013		N-myristoyltransferase 1/2	Other	6	4	1.68702	0.174185	-1.51283	0.89642	0.228515	0.0181628	GBM
GDSC1	1036	PLX-4720	PLX4720, PLX 4720	BRAF	ERK MAPK signaling	2	2	5.0042	3.60757	-1.39663	0.346535	1.7726e-29	0.0182137	PRAD
GDSC1	140	Vinorelbine	vinorelbine tartrate, Navelbine, Exelbine	Microtubule destabiliser	Mitosis	5	2	-1.85149	-3.84324	-1.99175	0.615413	0.398835	0.0183441	KIRC
GDSC1	1409	AZD4877	SN1055467765	EG5	Mitosis	14	20	-2.19648	-3.85869	-1.66221	0.33237	0.00693565	0.018356	BRCA
GDSC1	449	CD532		AURKA	Mitosis	6	2	0.938143	0.31345	-0.624693	0.984778	0.467016	0.0183731	KIRC
GDSC1	1022	AZD7762	AZD-7762, AZD 7762	CHEK1, CHEK2	Cell cycle	9	3	0.0590747	1.61938	1.5603	0.00589871	0.903182	0.0184089	PAAD
GDSC2	1855	KRAS.(G12C).Inhibitor-12	GTPL8020	KRAS (G12C)	ERK MAPK signaling	2	2	2.73349	6.12485	3.39136	0.883188	1.38395e-30	0.0184788	PRAD
GDSC1	437	Trichostatin.A		HDAC	Chromatin histone acetylation	15	18	-2.19871	-0.971667	1.22705	0.0301881	0.971406	0.0186809	BRCA
GDSC2	1620	PFI3	PFI-3, PFI 3, AOB2221	Polybromo 1, SMARCA4, SMARCA2	Chromatin other	6	2	4.96446	5.96736	1.0029	0.189486	0.858945	0.0187046	HNSC
GDSC1	1192	GSK269962A	GSK 269962A	ROCK1, ROCK2	Cytoskeleton	13	5	2.5275	4.001	1.47351	0.581705	0.234873	0.0188659	LUAD
GDSC1	274	Belinostat	PXD101, PXD-101	HDAC1	Chromatin histone acetylation	9	2	-0.0254014	2.1774	2.2028	0.962738	0.273988	0.0188801	PAAD
GDSC1	574	Wnt-C59		PORCN	WNT signaling	6	4	2.59727	3.59771	1.00044	0.781116	0.996724	0.0190615	COAD/READ
GDSC1	1066	AZD6482	AZD 6482, AZD-6482, AK-55409	PI3Kbeta	PI3K/MTOR signaling	9	3	2.68233	4.41994	1.73761	0.176609	0.195716	0.0190942	PAAD
GDSC2	1560	Alpelisib	BYL719, BYL-719, NVP-BYL719	PI3Kalpha	PI3K/MTOR signaling	5	4	2.489	3.64082	1.15183	0.158712	0.972965	0.0191944	ESCA
GDSC1	176	IPA-3	IPA 3	PAK1	Cytoskeleton	5	2	3.16094	6.09571	2.93477	0.112755	0.629389	0.0192279	KIRC
GDSC1	1236	UNC0638	UNC-0638, UNC 0683	G9a and GLP methyltransferases	Chromatin histone methylation	2	2	2.32781	5.45576	3.12795	0.953608	2.67779e-31	0.019337	PRAD
GDSC2	1830	Gallibiscoquinazole			Unclassified	12	17	2.21988	2.90705	0.687166	0.927441	0.0488451	0.0194551	BRCA
GDSC2	1004	Vinblastine	Velban	Microtubule destabiliser	Mitosis	6	3	-4.87456	-2.31434	2.56021	0.111148	0.816927	0.0195803	HNSC
GDSC1	328	SNX-2112	SNX 2112	HSP90	Protein stability and degradation	9	2	-1.50972	2.39819	3.90791	0.180961	0.327309	0.019595	PAAD
GDSC2	1131	PRIMA-1MET	Prima 1MET, APR-246	TP53 activation	p53 pathway	4	4	5.41983	6.72153	1.3017	0.0299455	0.700828	0.0196218	ESCA
GDSC2	1932	NVP-ADW742	NVP ADW742, NVPADW742	IGF1R	IGF1R signaling	8	3	4.2372	2.45026	-1.78694	0.179565	0.230165	0.0200085	PAAD
GDSC1	1114	Cetuximab	Erbitux, IMC-C225, C225, IMC-225, L01XC06	EGFR	EGFR signaling	12	19	6.85169	6.16985	-0.681845	0.000271257	0.327515	0.0200448	BRCA
GDSC1	1133	Serdemetan	JNJ-26854165	MDM2	p53 pathway	14	5	3.15445	1.80853	-1.34593	0.0264681	0.749347	0.0201023	LUAD
GDSC2	1809	Teniposide	Vumon		DNA replication	12	17	2.76832	1.52025	-1.24807	0.788428	0.190766	0.0201344	BRCA
GDSC2	1032	Afatinib	BIBW2992, Tovok, Gilotrif	ERBB2, EGFR	EGFR signaling	5	4	-1.71586	1.01237	2.72823	0.183606	0.869323	0.020136	ESCA
GDSC1	273	CUDC-101	CUDC 101	HDAC1-10, EGFR, ERBB2	Other	9	2	-0.358555	1.33099	1.68954	0.226812	0.456922	0.020152	PAAD
GDSC2	1089	Oxaliplatin	Eloxatin	DNA alkylating agent	DNA replication	5	2	1.33268	0.237753	-1.09493	0.414661	0.262186	0.0201565	DLBC
GDSC1	34	Imatinib	Gleevec, STI-571	ABL, KIT, PDGFR	Other, kinases	5	4	2.54389	3.24653	0.702636	0.98648	0.757087	0.0203113	SKCM
GDSC1	286	KIN001-236		Angiopoietin-1 receptor	RTK signaling	9	2	4.13813	5.762	1.62387	0.518133	0.368939	0.0203165	PAAD
GDSC2	1916	AZD5363		AKT1, AKT2, AKT3, ROCK2	Other, kinases	6	4	2.46289	4.25888	1.79598	0.401457	0.807041	0.0203437	COAD/READ
GDSC1	380	BIBF-1120		VEGFR, PDGFR, FGFR	RTK signaling	6	5	2.65921	4.64538	1.98618	0.278196	0.223617	0.0205276	COAD/READ
GDSC2	2046	MK-8776	SCH900776	CHEK1, CHEK2, CDK2	Cell cycle	7	2	3.39194	1.65024	-1.7417	0.0440455	0.505928	0.0205737	NB
GDSC1	1461	TANK_1366	SN1032446568	Tankyrase 1/2 (PARP5a, PARP5b)	Genome integrity	14	20	3.41645	2.78838	-0.628066	0.722877	0.737298	0.0206382	BRCA
GDSC1	1072	Avagacestat	BMS-708163, BMS 708163	Amyloid beta20, Amyloid beta40	Other	3	2	4.0041	2.60121	-1.40289	0.504689	0.461228	0.0207077	THCA
GDSC2	2048	Vinorelbine	vinorelbine tartrate, Navelbine, Exelbine	Microtubule destabiliser	Mitosis	3	4	-4.03988	-2.41744	1.62244	0.770518	0.0309682	0.0210247	GBM
GDSC2	1738	IGF1R_3801	SN1051640224, IGF1R_3801	IGFR1	IGF1R signaling	7	6	0.998873	2.81816	1.81929	0.989798	0.447388	0.0211201	COAD/READ
GDSC1	1030	KU-55933	KU55933	ATM	Genome integrity	11	7	4.17175	3.24125	-0.930492	0.281653	0.692646	0.0211563	SKCM
GDSC2	1917	AZD6738	AZD 6738, AZD-6738	ATR	Genome integrity	4	2	0.410091	-1.01391	-1.424	0.96941	0.450199	0.0212623	DLBC
GDSC2	1560	Alpelisib	BYL719, BYL-719, NVP-BYL719	PI3Kalpha	PI3K/MTOR signaling	7	6	2.88228	4.33778	1.4555	0.997556	0.472105	0.0214469	COAD/READ
GDSC1	192	LFM-A13	DDE-28	BTK	Other, kinases	15	19	5.1097	4.51402	-0.595673	0.615789	0.613444	0.0214946	BRCA
GDSC2	1576	IWP-2	Wnt Inhibitor IWP-2	PORCN	WNT signaling	4	4	2.43557	3.57343	1.13786	0.404562	0.879836	0.021582	ESCA
GDSC1	1425	BPTES	SN1041594574	GLS	Other	6	4	3.05717	-0.1876	-3.24477	0.64396	0.0014225	0.0215852	DLBC
GDSC2	1613	VE-822	VE 822, VE822, Berzosertib	ATR	Genome integrity	7	6	2.98064	4.92502	1.94438	0.227064	0.342682	0.0216272	COAD/READ
GDSC1	1430	IGFR_3801	SN1056768819	IGFR1	IGF1R signaling	7	6	-0.379903	1.6457	2.0256	0.789813	0.703626	0.0217486	COAD/READ
GDSC2	1706	AZD5153	SN1045566955, AZD5153	BRD4	Chromatin other	4	2	2.59321	0.057385	-2.53583	0.547981	0.864457	0.0218655	NB
GDSC1	106	XMD8-85	ERK5-IN-1	ERK5, BET	Other	5	4	4.04422	2.24986	-1.79436	0.428565	0.321869	0.0219015	BRCA
GDSC1	179	5-Fluorouracil	5-FU	Antimetabolite (DNA & RNA)	Other	8	3	3.55783	1.31135	-2.24649	0.822176	0.834166	0.0219566	NB
GDSC1	258	STF-62247	STF62247	Autophagy inducer	Other	3	2	4.99584	4.46024	-0.535599	0.173799	0.815219	0.0219779	THCA
GDSC2	1401	AZD5438	SN1057898678	CDK2	Cell cycle	10	4	2.02848	3.10518	1.07669	0.731131	0.698295	0.0221301	LUAD
GDSC2	2046	MK-8776	SCH900776	CHEK1, CHEK2, CDK2	Cell cycle	6	3	3.55059	5.50038	1.94979	0.510011	0.700947	0.0221694	COAD/READ
GDSC1	1242	(5Z)-7-Oxozeaenol	5Z-7-Oxozeaenol, LL-Z1640-2	TAK1	Other, kinases	5	2	0.174494	0.837287	0.662792	0.429151	0.109361	0.0222243	LGG
GDSC2	1507	Ruxolitinib	INCB-18424, Ruxolitinib Phosphate, Jakafi	JAK1, JAK2	Other, kinases	4	4	5.1246	5.98028	0.855683	0.778895	0.543711	0.022367	ESCA
GDSC2	2170	AT13148		AKT1	PI3K/MTOR signaling	12	4	4.33512	6.58693	2.25181	0.427844	0.292504	0.0224894	LUAD
GDSC1	154	CHIR-99021	CT 99021, CHIR99021, CHIR 99021	GSK3A, GSK3B	WNT signaling	6	3	2.89069	4.28689	1.3962	0.806712	0.0452622	0.0225533	COAD/READ
GDSC1	341	Selisistat	EX-527, EX 527	SIRT1	Chromatin histone acetylation	8	3	5.5233	4.81473	-0.708566	0.426048	0.469731	0.0226264	NB
GDSC1	563	Kobe2602		RAS effector	RTK signaling	5	4	4.54819	3.34116	-1.20703	0.882171	0.279185	0.0226897	ESCA
GDSC1	180	Thapsigargin	Octanoic acid	SERCA	Other	14	18	-2.25763	-4.28486	-2.02723	0.507259	0.0798535	0.0227643	BRCA
GDSC1	284	JNJ38877605		MET	RTK signaling	6	2	3.3044	4.35508	1.05068	0.393705	0.806032	0.0227738	KIRC
GDSC2	1940	WIKI4	WIKI-4, WIKI 4	TNKS1, TNKS2	WNT signaling	14	17	4.25073	3.45673	-0.794	0.416715	0.271746	0.0228574	BRCA
GDSC2	1010	Gefitinib	ZD-1839, Iressa	EGFR	EGFR signaling	4	2	2.84447	1.64735	-1.19712	0.996341	0.00531206	0.0228863	DLBC
GDSC2	1005	Cisplatin	cis-Diammineplatinum(II) dichloride, Platinol, CIS-DDP	DNA crosslinker	DNA replication	4	2	1.13948	-0.104817	-1.2443	0.278632	0.793303	0.0229593	DLBC
GDSC1	295	NVP-BHG712	BHG712	EPHB4	RTK signaling	9	2	1.89654	4.70898	2.81244	0.345549	0.448994	0.0230798	PAAD
GDSC1	1242	(5Z)-7-Oxozeaenol	5Z-7-Oxozeaenol, LL-Z1640-2	TAK1	Other, kinases	2	2	2.61259	0.790386	-1.82221	0.565939	3.94023e-30	0.0231603	PRAD
GDSC1	1432	AZD1480	SN1044232195	JAK1, JAK2	Other, kinases	14	20	2.52871	1.48929	-1.03942	0.778597	0.0603196	0.0231858	BRCA
GDSC2	1047	Nutlin-3a.(-)		MDM2	p53 pathway	5	4	5.2584	6.52029	1.26189	0.595332	0.294287	0.0237681	ESCA
GDSC1	1429	IAP_7638	SN1043547481	IAP	Other	3	2	4.21901	3.19367	-1.02534	0.709125	0.341435	0.0238054	THCA
GDSC1	157	JNK-9L	KIN001-204, JNK inhibitor 9l	JNK2, JNK3	JNK and p38 signaling	15	19	0.48879	-0.302742	-0.791532	0.325671	0.34941	0.0240307	BRCA
GDSC2	1918	AZD8186	AZD 8186, AZD-8186	PI3Kalpha, PI3Kbeta	PI3K/MTOR signaling	3	2	5.21906	3.10562	-2.11344	0.183964	0.517727	0.0240747	THCA
GDSC1	229	Enzastaurin	LY317615	PKCB	Other, kinases	4	4	2.78801	1.67743	-1.11057	0.991211	0.340759	0.0240959	DLBC
GDSC1	182	Obatoclax.Mesylate	GX15-070MS, Obatoclax, GX15-070	BCL2, BCL-XL, BCL-W, MCL1	Apoptosis regulation	8	2	0.091496	-2.20709	-2.29858	0.0641662	0.328383	0.0241865	NB
GDSC2	1708	CDK9_5576	SN1047226266, CDK9_5576	CDK9	Cell cycle	10	4	-0.671025	0.835634	1.50666	0.273903	0.488762	0.0242891	LUAD
GDSC1	1526	Refametinib	RDEA119, BAY-86-9766, BAY 869766	MEK1, MEK2	ERK MAPK signaling	7	6	-0.902528	1.17884	2.08137	0.91574	0.985287	0.0243049	COAD/READ
GDSC1	1460	PARP_9482	SN1031920820	PARP1, PARP2, PARP5a	Genome integrity	14	20	2.12363	0.623394	-1.50024	0.150876	0.257102	0.024361	BRCA
GDSC1	1386	Doxorubicin		Anthracycline	DNA replication	14	20	-0.430293	-1.27303	-0.842739	0.688698	0.506668	0.0243736	BRCA
GDSC2	1835	Elephantin			Unclassified	7	6	2.86375	4.37304	1.50929	0.82304	0.769325	0.0244338	COAD/READ
GDSC1	439	LCL161		XIAP, cIAP1, cIAP2	Apoptosis regulation	6	4	3.79494	4.83607	1.04112	0.168629	0.837413	0.0245556	COAD/READ
GDSC1	1199	Tamoxifen	Nolvadex, Soltamox, Zynoplex, ICI-46474, Kessar	ESR1	Hormone-related	7	6	4.24232	4.79421	0.551886	0.777738	0.207241	0.024793	COAD/READ
GDSC2	1909	Venetoclax	ABT-199, Veneclexta, GDC-0199	BCL2	Apoptosis regulation	4	4	1.4842	2.73321	1.24901	0.0692412	0.243303	0.0248352	ESCA
GDSC1	1402	AZD7762	SN1031853762	CHEK1, CHEK2	Cell cycle	14	5	-0.283355	-1.2761	-0.99274	0.551841	0.691292	0.0250686	LUAD
GDSC1	1007	Docetaxel	RP-56976, Taxotere	Microtubule stabiliser	Mitosis	8	3	-4.44683	-5.98495	-1.53812	0.454157	0.332117	0.0250785	NB
GDSC1	1426	AZD7969	SN1098976045	GSK3B	WNT signaling	14	20	3.97039	2.93392	-1.03646	0.700701	0.619216	0.0251935	BRCA
GDSC1	153	Midostaurin	PKC412, benzoylstaurosporine, CGP-41251	PKC, PPK, FLT1, c-FGR, others	Other	15	19	1.26031	0.127195	-1.13312	0.684392	0.42623	0.0253066	BRCA
GDSC2	1179	MK-1775	AZD1775	WEE1, PLK1	Cell cycle	7	6	0.108	1.15449	1.04649	0.859204	0.391998	0.0254042	COAD/READ
GDSC2	1250	AZ960	AZ 960, AZ-960	JAK2, JAK3	Other, kinases	6	2	0.712303	4.14407	3.43177	0.0577499	0.513208	0.0255268	HNSC
GDSC1	155	Ponatinib	AP24534, AP-24534, KIN001-192, Iclusig	ABL, PDGFRA, VEGFR2, FGFR1, SRC, TIE2, FLT3	Other, kinases	3	2	-0.568619	1.55683	2.12545	0.145211	0.662965	0.0255373	THCA
GDSC1	1453	RAF_9304	SN1034259943	ARAF, BRAF, CRAF	ERK MAPK signaling	7	2	1.24999	2.54083	1.29084	0.386458	0.998159	0.025553	PAAD
GDSC1	91	GSK319347A	KIN001-135, IKK-3 inhibitor	IKK	Other, kinases	3	2	4.76194	2.62924	-2.1327	0.914858	0.0843537	0.0256242	LGG
GDSC1	1239	YK-4-279	YK 4-279	RNA helicase A	Other	4	4	0.071966	1.63027	1.5583	0.760149	0.398581	0.0257883	DLBC
GDSC2	1925	GDC0810	GDC-0810, GDC 0810	ESR1, ESR2	Hormone-related	6	4	5.03008	6.14382	1.11374	0.875308	0.925023	0.0259987	COAD/READ
GDSC2	1866	BDP-00009066		MRCKB_HUMAN	Cytoskeleton	14	17	3.6985	2.66232	-1.03619	0.0717907	0.0943155	0.0260447	BRCA
GDSC1	333	T0901317	TO-901317, TO901317	LXR, FXR	Other	13	4	5.12455	4.1873	-0.937257	0.363197	0.214348	0.0261826	LUAD
GDSC1	1114	Cetuximab	Erbitux, IMC-C225, C225, IMC-225, L01XC06	EGFR	EGFR signaling	6	3	5.88045	4.75727	-1.12318	0.00150666	0.442352	0.0263351	ESCA
GDSC1	150	Bicalutamide	ICI-176334, Casodex, Cosudex, ICI 176334	AR	Hormone-related	8	2	2.65816	2.12508	-0.533074	0.155964	0.221462	0.0264289	NB
GDSC2	1005	Cisplatin	cis-Diammineplatinum(II) dichloride, Platinol, CIS-DDP	DNA crosslinker	DNA replication	3	2	6.71154	2.2988	-4.41274	0.805422	0.907696	0.0264334	THCA
GDSC1	1392	Bleomycin.(10.uM)		dsDNA break induction	DNA replication	2	2	3.46068	1.0892	-2.37147	0.985017	4.69814e-31	0.0264689	PRAD
GDSC1	432	Flavopiridol		CDK	Cell cycle	4	3	-1.93043	-2.65962	-0.729185	0.555832	0.646874	0.0265067	LAML
GDSC2	1049	PD173074	PD-173074, PD 173074	FGFR1, FGFR2, FGFR3	RTK signaling	4	2	2.58432	1.23081	-1.35351	0.242202	0.678857	0.0265786	DLBC
GDSC1	1382	AZD3514	SN1019841295	AR	Hormone-related	6	4	2.71289	1.20967	-1.50321	0.949112	0.634187	0.0267692	DLBC
GDSC2	1924	Ipatasertib	GDC0068, GDC 0068, GDC-0068	AKT1, AKT, AKT3	PI3K/MTOR signaling	6	4	2.43405	4.40203	1.96797	0.00668724	0.781601	0.0267848	COAD/READ
GDSC1	1022	AZD7762	AZD-7762, AZD 7762	CHEK1, CHEK2	Cell cycle	8	3	0.008476	-1.22293	-1.2314	0.000921728	0.893408	0.0267958	NB
GDSC2	1804	Acetalax	Oxyphenisatin acetate		Unclassified	12	17	0.397318	2.6363	2.23898	0.776879	0.06049	0.0268099	BRCA
GDSC2	1036	PLX-4720	PLX4720, PLX 4720	BRAF	ERK MAPK signaling	5	4	4.14584	6.16158	2.01574	0.28194	0.955909	0.0268901	ESCA
GDSC1	1458	PARP_9495	SN1024601395	PARP1, PARP2, PARP7	Genome integrity	14	19	2.97465	2.07463	-0.900019	0.301078	0.0989373	0.0270055	BRCA
GDSC2	1042	Doramapimod	BIRB-796, BIRB 796	p38, JNK2	JNK and p38 signaling	14	20	3.92728	4.91024	0.982961	0.068229	0.757855	0.0271042	BRCA
GDSC2	1191	Bortezomib	PS-341, LDP-341, Velcade	Proteasome	Protein stability and degradation	4	2	-5.71913	-6.36451	-0.64538	0.0995706	0.692299	0.0271948	DLBC
GDSC2	2040	Foretinib	GSK1363089, XL-880, EXEL-2880, GSK089	MET, KDR, TIE2, VEGFR3/FLT4, RON, PDGFR, FGFR1, EGFR	RTK signaling	6	3	0.560308	1.87115	1.31084	0.488663	0.169653	0.0274319	COAD/READ
GDSC2	1714	ERK_6604	SN1047587618, ERK_6604	ERK1,ERK2	ERK MAPK signaling	4	4	3.25584	4.03159	0.775752	0.560231	0.163503	0.0274631	GBM
GDSC1	1495	Olaparib	AZD2281, KU0059436, Lynparza	PARP1, PARP2	Genome integrity	2	2	4.19889	2.70704	-1.49185	0.0758193	3.76526e-28	0.0275552	PRAD
GDSC1	140	Vinorelbine	vinorelbine tartrate, Navelbine, Exelbine	Microtubule destabiliser	Mitosis	6	3	-4.0693	-0.547966	3.52133	0.692204	0.249392	0.0276007	COAD/READ
GDSC2	1047	Nutlin-3a.(-)		MDM2	p53 pathway	16	20	4.56196	5.50079	0.938827	0.256137	0.0450174	0.0276944	BRCA
GDSC2	1372	Trametinib	GSK1120212, Mekinist	MEK1, MEK2	ERK MAPK signaling	8	3	-1.32646	0.903838	2.2303	0.145951	0.474662	0.0276945	PAAD
GDSC1	331	QL-X-138		BTK	Other, kinases	13	4	1.4752	3.52508	2.04988	0.990411	0.0760941	0.0277455	LUAD
GDSC2	1017	Olaparib	AZD2281, KU0059436, Lynparza	PARP1, PARP2	Genome integrity	4	4	4.45009	5.53846	1.08837	0.96802	0.0423407	0.0278607	ESCA
GDSC1	308	Foretinib	GSK1363089, XL-880, EXEL-2880, GSK089	MET, KDR, TIE2, VEGFR3/FLT4, RON, PDGFR, FGFR1, EGFR	RTK signaling	15	19	2.23445	1.20628	-1.02817	0.0235885	0.886317	0.0280813	BRCA
GDSC1	1463	AZD1332	SN1061387896	NTRK1, NTRK2, NTRK3	RTK signaling	14	20	3.39406	2.31713	-1.07693	0.103526	0.0727684	0.0282877	BRCA
GDSC2	1924	Ipatasertib	GDC0068, GDC 0068, GDC-0068	AKT1, AKT, AKT3	PI3K/MTOR signaling	3	2	6.07527	3.08003	-2.99524	0.934686	0.763421	0.0285865	THCA
GDSC2	1614	WZ4003	WZ 4003	NUAK1, NUAK2	Other, kinases	7	6	3.74542	5.14007	1.39465	0.97917	0.653293	0.0287849	COAD/READ
GDSC2	1559	Luminespib	AUY922, VER-52296,NVP-AUY922, AUY	HSP90	Protein stability and degradation	7	2	-2.44437	-3.88195	-1.43758	0.680356	0.202894	0.0287977	NB
GDSC2	1924	Ipatasertib	GDC0068, GDC 0068, GDC-0068	AKT1, AKT, AKT3	PI3K/MTOR signaling	4	4	1.7967	3.68124	1.88454	0.0953522	0.743381	0.0288481	ESCA
GDSC2	1049	PD173074	PD-173074, PD 173074	FGFR1, FGFR2, FGFR3	RTK signaling	4	4	4.02656	5.591	1.56444	0.664335	0.457906	0.0290546	ESCA
GDSC1	260	NG-25	NG25	TAK1, MAP4K2	Other, kinases	9	2	2.34728	4.87505	2.52777	0.907725	0.517284	0.0291203	PAAD
GDSC1	184	BMS-754807	BMS754807, BMS 754807	IGF1R, IR	RTK signaling	15	19	2.363	1.13064	-1.23236	0.138024	0.803544	0.0293138	BRCA
GDSC2	1634	AGI-6780	AK162157	IDH2 R140Q mutant	Metabolism	4	4	4.38926	5.46412	1.07486	0.0252125	0.60664	0.0295716	ESCA
GDSC2	1032	Afatinib	BIBW2992, Tovok, Gilotrif	ERBB2, EGFR	EGFR signaling	8	3	3.27493	2.14972	-1.12522	0.958597	0.269495	0.0295782	PAAD
GDSC2	1932	NVP-ADW742	NVP ADW742, NVPADW742	IGF1R	IGF1R signaling	6	4	1.71748	3.62077	1.90329	0.944628	0.925444	0.0297142	COAD/READ
GDSC2	1736	Selumetinib	SN1103949345, AZD1480	MEK1, MEK2	ERK MAPK signaling	10	4	2.61492	5.04192	2.427	0.9409	0.971156	0.0297226	LUAD
GDSC1	166	FTI-277		Farnesyl-transferase (FNTA)	Other	3	2	1.74973	0.302306	-1.44742	0.830737	0.105129	0.0298797	THCA
GDSC1	312	Tivozanib	AV-951, AV 951, KRN-951, KIL8951, ASP-4130	VEGFR1, VEGFR2, VEGFR3	RTK signaling	15	19	0.821386	0.388795	-0.43259	0.00380096	0.788339	0.0299415	BRCA
GDSC1	224	AS605240	KIN001-173, AS-605240	PI3Kgamma	PI3K/MTOR signaling	8	3	2.09311	4.12757	2.03447	0.989746	0.142445	0.0299634	PAAD
GDSC1	477	A-83-01		TGFB	Other	2	2	5.43949	3.62355	-1.81594	0.764652	8.319e-33	0.0300013	PRAD
GDSC2	1553	Uprosertib	GSK2141795, GSK2141795C, GSK-2141795	AKT1, AKT2, AKT3	PI3K/MTOR signaling	8	3	5.24574	4.29449	-0.951256	0.0320906	0.787353	0.0300474	PAAD
GDSC1	269	NSC-207895	XI-006, NSC207895	MDM4	p53 pathway	6	2	4.46119	5.85023	1.38904	0.92463	0.808996	0.0302187	KIRC
GDSC1	1136	Capivasertib	AZ5363	AKT	PI3K/MTOR signaling	7	6	2.53094	4.34992	1.81897	0.730907	0.995021	0.030227	COAD/READ
GDSC2	1916	AZD5363		AKT1, AKT2, AKT3, ROCK2	Other, kinases	4	4	2.15718	3.31091	1.15373	0.271418	0.226572	0.0302475	ESCA
GDSC1	310	YM201636	YM-201636, YM 201636	PIKFYVE	PI3K/MTOR signaling	13	4	2.32424	3.52877	1.20454	0.445336	0.0274242	0.0305502	LUAD
GDSC1	236	IC-87114		PI3Kdelta	PI3K/MTOR signaling	13	4	5.52516	4.54173	-0.983425	0.0602252	0.38999	0.0305596	LUAD
GDSC1	264	ACY-1215		HDAC6	Chromatin histone acetylation	8	3	2.22264	3.22582	1.00318	0.897815	0.72234	0.030569	PAAD
GDSC1	279	BIX02189	BIX 02189	MEK5, ERK5	ERK MAPK signaling	5	3	3.90293	4.77376	0.870832	0.487622	0.296937	0.0306574	OV
GDSC1	1432	AZD1480	SN1044232195	JAK1, JAK2	Other, kinases	11	4	1.03733	1.8763	0.838971	0.875845	0.861521	0.0308715	HNSC
GDSC1	1219	PFI-1		BRD4	Chromatin other	7	6	2.99341	4.21315	1.21974	0.798739	0.842234	0.0311142	COAD/READ
GDSC1	1403	AZD6094	SN1042487586	MET	RTK signaling	14	20	3.76479	3.37718	-0.387611	0.472973	0.122958	0.031139	BRCA
GDSC2	1734	VSP34_8731	SN1049998399, VSP34_8731	VSP34	Other	10	4	1.90021	2.64879	0.748574	0.361527	0.207648	0.0311455	LUAD
GDSC2	1249	BMS-345541		IKK-1, IKK-2	Other	4	4	2.8873	4.26116	1.37386	0.481643	0.48871	0.0311832	ESCA
GDSC1	163	JQ1	JQ-1, (+)-JQ-1	BRD2, BRD3, BRD4, BRDT	Chromatin other	6	3	-0.589468	2.36655	2.95602	0.406118	0.793513	0.0315775	COAD/READ
GDSC2	1922	Cediranib	AZD2171, AZD 2171, AZD-2171, Recentin	VEGFR, FLT1, FLT2, FLT3, FLT4, KIT, PDGFRB	RTK signaling	3	2	0.718466	2.06136	1.3429	0.222314	0.400463	0.0317746	KIRC
GDSC1	415	CPI-613		Metabo, Mitochondria	Other	11	5	4.57356	3.84479	-0.728769	0.333462	0.359157	0.0317983	HNSC
GDSC1	1502	Bicalutamide	ICI-176334, Casodex, Cosudex, ICI 176334	AR	Hormone-related	4	3	4.46993	3.83587	-0.634066	0.178207	0.28767	0.0318034	LAML
GDSC1	1372	Trametinib	GSK1120212, Mekinist	MEK1, MEK2	ERK MAPK signaling	10	4	-3.64007	-1.14429	2.49578	0.329591	0.991367	0.0320215	HNSC
GDSC1	136	Mitomycin-C	Mytozytrex, NSC-26980, MMC, Mitosol, Mitozytrex	DNA crosslinker	DNA replication	6	3	-1.45572	1.41996	2.87568	0.798458	0.228888	0.0321411	COAD/READ
GDSC2	1631	PRT062607	P505-15, PRT-2607, BIIB-057	SYK	Other, kinases	4	2	4.17123	2.2204	-1.95083	0.245219	0.525292	0.0322484	NB
GDSC1	127	GSK269962A	GSK 269962A	ROCK1, ROCK2	Cytoskeleton	3	2	1.7259	-0.396154	-2.12205	0.178574	0.762956	0.0322543	LGG
GDSC1	1005	Cisplatin	cis-Diammineplatinum(II) dichloride, Platinol, CIS-DDP	DNA crosslinker	DNA replication	14	19	4.1429	3.23254	-0.910368	0.389157	0.223002	0.0322879	BRCA
GDSC2	1862	MG-132	LLL cpd, MG 132, MG132	Proteasome, CAPN1	Protein stability and degradation	7	2	-1.57849	-2.64285	-1.06436	0.343193	0.222893	0.0323085	NB
GDSC2	1930	Telomerase.Inhibitor.IX	MST-312, MST 312, MST312	Telomerase	Genome integrity	4	2	-0.472172	-1.90639	-1.43422	0.150477	0.34777	0.0323836	DLBC
GDSC1	1042	Doramapimod	BIRB-796, BIRB 796	p38, JNK2	JNK and p38 signaling	2	2	4.43652	3.32407	-1.11245	0.570575	3.21636e-29	0.0324182	MM
GDSC2	1239	YK-4-279	YK 4-279	RNA helicase A	Other	6	3	1.14447	3.21362	2.06915	0.377586	0.459432	0.0325142	HNSC
GDSC1	344	THZ-2-49		CDK9	Cell cycle	11	7	3.24059	1.18018	-2.06041	0.854067	0.192309	0.0327989	SKCM
GDSC1	1490	SN-38	SN1095903706	TOP1	DNA replication	7	6	-3.8327	-2.26684	1.56586	0.376727	0.489125	0.0328883	COAD/READ
GDSC1	1184	AZ20		ATR	Genome integrity	13	19	1.81266	0.98469	-0.827969	0.764132	0.561346	0.0329447	BRCA
GDSC1	91	GSK319347A	KIN001-135, IKK-3 inhibitor	IKK	Other, kinases	6	4	3.9685	3.37379	-0.594714	0.984269	0.369774	0.033037	BRCA
GDSC2	1079	Dasatinib	BMS-354825-03, BMS-354825, Sprycel	ABL, SRC, Ephrins, PDGFR, KIT	Other, kinases	14	17	3.27292	2.02279	-1.25012	0.781691	0.571553	0.0333918	BRCA
GDSC1	272	AR-42	HDAC-42, AR 42, AR42	HDAC1	Chromatin histone acetylation	13	4	-0.246537	2.11882	2.36536	0.640393	0.0010718	0.0333961	LUAD
GDSC1	30	Sorafenib	Nexavar, 284461-73-0, BAY 43-9006	PDGFR, KIT, VEGFR, RAF	RTK signaling	3	2	3.60747	1.50856	-2.0989	0.187211	0.468822	0.0335004	ESCA
GDSC2	1179	MK-1775	AZD1775	WEE1, PLK1	Cell cycle	7	2	0.772082	-0.490671	-1.26275	0.572563	0.565197	0.0335743	NB
GDSC1	309	Y-39983		ROCK	Cytoskeleton	6	5	4.61629	5.83068	1.2144	0.279617	0.254282	0.0336433	COAD/READ
GDSC1	1037	BX795	BX-795	TBK1, PDK1 (PDPK1), IKK, AURKB, AURKC	Other, kinases	11	4	1.19292	2.30431	1.11139	0.258461	0.170883	0.0337165	HNSC
GDSC1	1129	PF-4708671	PF 4708671, PF4708671	S6K1	PI3K/MTOR signaling	14	5	4.36051	3.207	-1.15352	0.955705	0.398091	0.0337932	LUAD
GDSC2	1614	WZ4003	WZ 4003	NUAK1, NUAK2	Other, kinases	4	2	4.10675	2.4658	-1.64094	0.119592	0.0600894	0.0338144	NB
GDSC1	439	LCL161		XIAP, cIAP1, cIAP2	Apoptosis regulation	4	3	3.84406	2.67531	-1.16875	0.898994	0.230787	0.03384	LAML
GDSC2	1032	Afatinib	BIBW2992, Tovok, Gilotrif	ERBB2, EGFR	EGFR signaling	4	2	0.892328	1.71262	0.820292	0.956173	0.952683	0.0338536	LAML
GDSC2	1553	Uprosertib	GSK2141795, GSK2141795C, GSK-2141795	AKT1, AKT2, AKT3	PI3K/MTOR signaling	4	2	4.58286	3.08137	-1.50149	0.454021	0.380657	0.0338813	NB
GDSC1	269	NSC-207895	XI-006, NSC207895	MDM4	p53 pathway	4	4	2.82628	0.796872	-2.02941	0.720839	0.287995	0.0339331	DLBC
GDSC1	1422	FGFR_3831	SN1037992934	FGFR1, FGFR2, FGFR3, FGFR4	RTK signaling	14	20	4.04944	3.01678	-1.03266	0.600282	0.432326	0.0340976	BRCA
GDSC1	303	PIK-93	PIK 93, PIK93	PI3Kgamma	PI3K/MTOR signaling	6	4	2.84477	3.7309	0.886139	0.048027	0.0272083	0.0341453	GBM
GDSC2	1810	Mitoxantrone			DNA replication	2	2	-0.671878	1.48477	2.15665	0.927793	1.48165e-31	0.0341483	KIRC
GDSC1	1129	PF-4708671	PF 4708671, PF4708671	S6K1	PI3K/MTOR signaling	6	2	3.13647	4.43586	1.29939	0.444865	0.302483	0.0343122	KIRC
GDSC1	461	NSC319726		P53 Mut specific	p53 pathway	5	3	-2.41324	-0.448645	1.9646	0.548744	0.490919	0.0343469	OV
GDSC1	1268	XAV939	NVP-XAV939, XAV-939, XAV 939	TNKS1, TNKS2	WNT signaling	10	4	2.41846	3.37755	0.959085	0.223903	0.534068	0.0345482	HNSC
GDSC1	1495	Olaparib	AZD2281, KU0059436, Lynparza	PARP1, PARP2	Genome integrity	6	3	3.77401	4.73418	0.960172	0.257605	0.42218	0.0348957	ESCA
GDSC1	416	CAY10566		Stearoyl-CoA desaturase	Other	6	4	1.20776	3.92913	2.72137	0.307108	0.0683403	0.0349341	COAD/READ
GDSC1	1419	FEN1_3940	SN1106019609	FEN1	Genome integrity	2	2	3.16372	1.44293	-1.72079	0.926159	1.17615e-31	0.0349876	PRAD
GDSC2	1558	Lapatinib	Tykerb, Tyverb	EGFR, ERBB2	EGFR signaling	8	3	5.33606	3.70355	-1.63252	0.423646	0.803931	0.0352744	PAAD
GDSC1	104	Bortezomib	PS-341, LDP-341, Velcade	Proteasome	Protein stability and degradation	3	2	-4.56395	-7.21218	-2.64823	0.555307	0.53327	0.0353027	ESCA
GDSC1	1266	ICL1100013		N-myristoyltransferase 1/2	Other	14	19	3.45141	2.24544	-1.20597	0.769886	0.55325	0.0353185	BRCA
GDSC2	1997	WEHI-539	WEHI539, WEHI-539	BCL-XL	Apoptosis regulation	4	2	3.95573	2.66441	-1.29131	0.756722	0.00509012	0.0353634	DLBC
GDSC1	1444	AZD8186	SN1028722848	PI3Kbeta, PI3Kdelta	PI3K/MTOR signaling	6	2	-0.324564	1.23647	1.56103	0.420484	0.415946	0.0354203	KIRC
GDSC1	1241	CHIR-99021	CT 99021, CHIR99021, CHIR 99021	GSK3A, GSK3B	WNT signaling	8	2	3.77848	1.79642	-1.98205	0.16001	0.131352	0.0354757	NB
GDSC2	1529	Pevonedistat	MLN4924, MLN 4924, MLN-4924	NAE	Other	14	17	3.32159	1.66883	-1.65276	0.946356	0.653311	0.0355078	BRCA
GDSC1	1393	Gemcitabine		Pyrimidine antimetabolite	DNA replication	3	2	-3.24348	-4.82944	-1.58596	0.106503	0.825006	0.0355859	THCA
GDSC2	1730	PAK_5339	SN1046290829, PAK_5339	PAK1, PAK2	Cytoskeleton	4	2	2.56903	1.48872	-1.08031	0.353452	0.623878	0.0355936	NB
GDSC1	171	AKT.inhibitor.VIII	Akti-1/2, KIN001-102	AKT1, AKT2, AKT3	PI3K/MTOR signaling	6	3	1.7386	3.3938	1.65519	0.355204	0.977037	0.0357726	COAD/READ
GDSC2	1911	Dactinomycin	Actinomycin D, Cosmegen, Lyovac, Meractinomycin, Ac-De, ActD	RNA polymerase	Other	6	4	-5.10025	-3.16409	1.93616	0.133547	0.459117	0.0360662	COAD/READ
GDSC1	276	CAY10603		HDAC1, HDAC6	Chromatin histone acetylation	13	4	0.957449	3.30198	2.34453	0.885957	6.26251e-05	0.0360739	LUAD
GDSC1	1047	Nutlin-3a.(-)		MDM2	p53 pathway	9	3	3.70711	4.98072	1.27361	0.0507664	0.486466	0.036336	PAAD
GDSC1	263	FR-180204	FR 180204, FR180204, ERK Inhibitor II	ERK1, ERK2	ERK MAPK signaling	6	4	4.74709	5.83839	1.09129	0.615912	0.188656	0.0363739	ESCA
GDSC1	249	Cabozantinib	BMS-907351, XL-184, Cometriq	VEGFR, MET, RET, KIT, FLT1, FLT3, FLT4, TIE2,AXL	RTK signaling	6	4	2.60072	3.7732	1.17248	0.498692	0.183235	0.0366457	ESCA
GDSC2	1786	AZD4547	1035270-39-3	FGFR1, FGFR2, FGFR3	RTK signaling	7	6	3.47711	4.99498	1.51787	0.316227	0.0726821	0.0367738	COAD/READ
GDSC1	1242	(5Z)-7-Oxozeaenol	5Z-7-Oxozeaenol, LL-Z1640-2	TAK1	Other, kinases	11	4	0.221509	1.52669	1.30518	0.729495	0.941767	0.0368525	HNSC
GDSC1	1024	Lestaurtinib	CEP-701, SP-924, SPM-924, A-154475, KT-555	FLT3, JAK2, NTRK1, NTRK2, NTRK3	Other, kinases	9	3	-0.24315	1.4379	1.68105	0.941083	0.320008	0.0369727	PAAD
GDSC1	1263	UNC0642		G9a(EHMT2), GLP(EHMT1)	Chromatin histone methylation	14	4	2.05154	1.13814	-0.913409	0.131257	0.36657	0.03705	LUAD
GDSC2	2111	VE821	VE 821, VE-821	ATR	Genome integrity	14	17	5.3172	4.19256	-1.12463	0.705727	0.703257	0.0372485	BRCA
GDSC1	1373	Dabrafenib	GSK2118436, Tafinlar	BRAF	ERK MAPK signaling	8	6	0.57031	-2.32718	-2.89749	0.540989	0.107106	0.0373452	SKCM
GDSC2	1022	AZD7762	AZD-7762, AZD 7762	CHEK1, CHEK2	Cell cycle	7	6	0.220704	1.63372	1.41302	0.385524	0.224719	0.0373568	COAD/READ
GDSC1	290	KIN001-260	Bayer IKKb inhibitor, ACHP	IKKB	Other, kinases	9	2	4.55052	6.44792	1.89741	0.526179	0.335789	0.0375397	PAAD
GDSC1	1393	Gemcitabine		Pyrimidine antimetabolite	DNA replication	6	4	-3.74887	-4.68861	-0.939744	0.325515	0.512844	0.0377856	GBM
GDSC2	2048	Vinorelbine	vinorelbine tartrate, Navelbine, Exelbine	Microtubule destabiliser	Mitosis	7	5	-3.5168	-1.75993	1.75687	0.10638	0.99763	0.0378383	COAD/READ
GDSC1	474	ARRY-520		KIF11	Mitosis	6	4	-3.39641	-0.238274	3.15814	0.564796	0.777396	0.0380714	COAD/READ
GDSC2	1373	Dabrafenib	GSK2118436, Tafinlar	BRAF	ERK MAPK signaling	12	4	4.9179	6.41148	1.49358	0.992313	0.485308	0.038236	LUAD
GDSC1	1024	Lestaurtinib	CEP-701, SP-924, SPM-924, A-154475, KT-555	FLT3, JAK2, NTRK1, NTRK2, NTRK3	Other, kinases	7	6	-0.463915	1.08398	1.54789	0.727337	0.185526	0.0383691	COAD/READ
GDSC1	1413	EphB4_9721	SN1076287848	EPHB4	RTK signaling	8	2	0.538487	2.11754	1.57906	0.073998	0.569186	0.0383844	PAAD
GDSC2	2046	MK-8776	SCH900776	CHEK1, CHEK2, CDK2	Cell cycle	5	4	3.57154	4.8486	1.27706	0.809653	0.110236	0.0383991	ESCA
GDSC2	1714	ERK_6604	SN1047587618, ERK_6604	ERK1,ERK2	ERK MAPK signaling	6	2	2.15555	4.22758	2.07203	0.400005	0.574413	0.0384034	HNSC
GDSC1	447	ETP-45835		MNK1, MNK2	Other, kinases	3	2	5.86411	4.93692	-0.927193	0.160887	0.491136	0.038429	THCA
GDSC1	305	TPCA-1		IKK2	Other, kinases	5	3	2.20414	3.43064	1.2265	0.454201	0.608739	0.038469	OV
GDSC2	1007	Docetaxel	RP-56976, Taxotere	Microtubule stabiliser	Mitosis	7	2	-4.11324	-6.01157	-1.89833	0.856869	0.794686	0.0389193	NB
GDSC2	1372	Trametinib	GSK1120212, Mekinist	MEK1, MEK2	ERK MAPK signaling	12	4	-0.859823	1.49718	2.35701	0.0643336	0.902234	0.0389644	LUAD
GDSC2	1060	PD0325901	PD-0325901, PD 0325901	MEK1, MEK2	ERK MAPK signaling	15	18	2.37936	1.53451	-0.844852	0.969342	0.78498	0.039118	BRCA
GDSC2	2043	BIBR-1532		TERT	Genome integrity	4	4	5.56337	4.65824	-0.905133	0.130142	0.945498	0.0397408	GBM
GDSC2	1996	MIM1	MIM 1, MIM-1	MCL1	Apoptosis regulation	3	2	4.99497	2.53406	-2.46092	0.524704	0.248293	0.0399055	THCA
GDSC1	435	C-75		FAS	Apoptosis regulation	6	2	5.40727	4.03845	-1.36882	0.00238556	0.891841	0.040112	KIRC
GDSC2	1919	Osimertinib	AZD9291, AZD 9291, AZD-9291, Tagrisso, Mereletinib	EGFR	EGFR signaling	3	2	0.202704	2.16438	1.96167	0.99567	0.590937	0.0402449	KIRC
GDSC1	197	Bryostatin.1	Bryostatin	PKC	Other	6	3	-2.47036	-1.40136	1.069	0.0522759	0.282114	0.0402914	COAD/READ
GDSC1	344	THZ-2-49		CDK9	Cell cycle	6	5	1.32895	4.20672	2.87777	0.0839292	0.511396	0.040617	COAD/READ
GDSC1	249	Cabozantinib	BMS-907351, XL-184, Cometriq	VEGFR, MET, RET, KIT, FLT1, FLT3, FLT4, TIE2,AXL	RTK signaling	6	4	1.78701	3.21288	1.42586	0.198218	0.445285	0.0406845	GBM
GDSC1	17	Cyclopamine		SMO	Other	5	4	4.4563	5.44271	0.986418	0.318496	0.442016	0.0408936	SKCM
GDSC1	305	TPCA-1		IKK2	Other, kinases	6	4	3.15569	4.81666	1.66097	0.484126	0.124493	0.0409185	ESCA
GDSC1	1413	EphB4_9721	SN1076287848	EPHB4	RTK signaling	6	4	2.77356	1.88416	-0.889391	0.895917	0.341771	0.0410604	GBM
GDSC1	447	ETP-45835		MNK1, MNK2	Other, kinases	13	4	5.01498	5.83684	0.821864	0.412818	0.60074	0.0411239	LUAD
GDSC1	229	Enzastaurin	LY317615	PKCB	Other, kinases	13	4	2.127	3.99336	1.86636	0.166615	0.0417916	0.0412299	LUAD
GDSC2	1629	ML323	GTPL7898, AOB2313,	USP1, UAF1	Protein stability and degradation	12	17	4.0234	4.74498	0.721578	0.96889	0.0915505	0.0412364	BRCA
GDSC1	1243	Piperlongumine	Piplartine	Induces reactive oxygen species	Other	2	2	1.57491	1.19355	-0.381364	0.663811	1.09038e-29	0.0412849	PRAD
GDSC2	1010	Gefitinib	ZD-1839, Iressa	EGFR	EGFR signaling	4	4	0.447173	2.37969	1.93251	0.934865	0.0723504	0.0414719	ESCA
GDSC1	274	Belinostat	PXD101, PXD-101	HDAC1	Chromatin histone acetylation	13	4	0.209745	2.79494	2.5852	0.872882	2.78002e-05	0.0415813	LUAD
GDSC1	306	Fedratinib	TG101348, TG-101348, SAR302503, SAR-302503	JAK2	Other, kinases	15	19	3.57397	2.6833	-0.890671	0.0194254	0.683069	0.0418249	BRCA
GDSC2	1835	Elephantin			Unclassified	12	17	3.10051	3.84095	0.740442	0.931651	0.832919	0.0418784	BRCA
GDSC1	38	Saracatinib	AZD0530, AZD-0530, AZ-10353926	ABL, SRC	Other, kinases	5	4	2.23554	3.12421	0.888671	0.986784	0.977592	0.041965	SKCM
GDSC2	1463	AZD1332	SN1061387896	NTRK1, NTRK2, NTRK3	RTK signaling	4	2	3.87173	2.1621	-1.70962	0.34574	0.463894	0.0420816	NB
GDSC1	1014	Refametinib	RDEA119, BAY-86-9766, BAY 869766	MEK1, MEK2	ERK MAPK signaling	11	4	0.196477	1.83969	1.64321	0.790308	0.736719	0.0420925	HNSC
GDSC1	1194	SB505124	SB 505124, SB505124	TGFBR1, ACVR1B, ACVR1C	RTK signaling	13	5	4.47171	5.19206	0.720353	0.999933	0.463842	0.0421563	LUAD
GDSC1	202	GSK1904529A	GSK-1904529A, GSK 1904529A	IGF1R, IR	RTK signaling	15	19	2.43734	1.83617	-0.60117	0.370295	0.787374	0.0423782	BRCA
GDSC2	1835	Elephantin			Unclassified	5	2	1.47681	0.836251	-0.640563	0.190656	0.251087	0.0425982	DLBC
GDSC1	9	MG-132	LLL cpd, MG 132, MG132	Proteasome, CAPN1	Protein stability and degradation	3	2	0.775283	-1.57397	-2.34925	0.745443	0.401976	0.0430967	ESCA
GDSC2	1927	GSK2578215A	GSK 2578215A, GSK-2578215A	LRRK2	Other, kinases	4	4	4.76303	6.27021	1.50718	0.423581	0.493241	0.0431673	ESCA
GDSC2	1046	Wee1.Inhibitor	681640, Wee1 Inhibitor	WEE1, CHEK1	Cell cycle	4	2	0.10986	-0.371833	-0.481693	0.730439	0.4119	0.0432161	DLBC
GDSC1	1009	Tretinoin	ATRA, Vesanoid, Renova, Atralin, Tretin-X, Avita	Retinoic acid	Other	6	2	4.28117	3.0151	-1.26607	0.541648	0.0169009	0.0432479	KIRC
GDSC2	1854	MN-64		TNKS1, TNKS2	WNT signaling	4	2	5.54786	4.19728	-1.35058	0.00949641	0.208529	0.0432707	NB
GDSC1	573	LGK974		PORCN	WNT signaling	6	3	2.85848	3.9648	1.10632	0.477024	0.455724	0.0433481	COAD/READ
GDSC2	1054	Palbociclib	PD0332991, PD-0332991, PF-00080665-73	CDK4, CDK6	Cell cycle	2	2	3.17136	5.09711	1.92575	0.317296	8.14501e-33	0.0434065	PRAD
GDSC1	190	Bleomycin		dsDNA break induction	DNA replication	14	19	3.27345	1.41238	-1.86107	0.0726508	0.887699	0.0434762	BRCA
GDSC2	1372	Trametinib	GSK1120212, Mekinist	MEK1, MEK2	ERK MAPK signaling	6	3	-1.39298	1.3295	2.72248	0.356124	0.353426	0.0436256	HNSC
GDSC1	1498	Selumetinib	AZD6244, AZD-6244, ARRY-886	MEK1, MEK2	ERK MAPK signaling	8	2	0.969893	3.57294	2.60305	0.518711	0.518812	0.0436466	NB
GDSC2	1615	CZC24832	GTPL6653	PI3Kgamma	PI3K/MTOR signaling	6	2	4.67655	5.93357	1.25702	0.725508	0.0571988	0.0436503	HNSC
GDSC2	1372	Trametinib	GSK1120212, Mekinist	MEK1, MEK2	ERK MAPK signaling	4	4	-0.200743	1.15124	1.35198	0.465665	0.499411	0.0437413	GBM
GDSC1	261	TL-1-85		TAK	Other, kinases	11	7	3.40009	2.42365	-0.976442	0.599619	0.614297	0.043815	SKCM
GDSC1	262	VX-11e	VX11e, VX11e	ERK2	ERK MAPK signaling	6	2	2.59771	4.16721	1.5695	0.725286	0.886849	0.0438766	KIRC
GDSC2	1010	Gefitinib	ZD-1839, Iressa	EGFR	EGFR signaling	7	2	3.5755	2.81126	-0.764245	0.486265	0.993756	0.0441103	NB
GDSC1	1012	Vorinostat	Zolinza, SAHA, suberanilohydroxamic acid, suberoylanilide hydroxamic acid, MK-0683	HDAC inhibitor Class I, IIa, IIb, IV	Chromatin histone acetylation	11	7	1.6177	0.869861	-0.747836	0.639295	0.573197	0.0441455	SKCM
GDSC1	157	JNK-9L	KIN001-204, JNK inhibitor 9l	JNK2, JNK3	JNK and p38 signaling	6	3	-0.749267	1.51668	2.26594	0.523864	0.251325	0.0443172	COAD/READ
GDSC1	165	DMOG	Dimethyloxalylglcine	HIF-PH	Metabolism	5	4	4.80204	3.55598	-1.24606	0.0779556	0.537922	0.044335	DLBC
GDSC2	1912	Afuresertib	GSK2110183, GSK2110183C	AKT1, AKT2, AKT3	PI3K/MTOR signaling	7	5	2.4237	3.69073	1.26703	0.426532	0.130659	0.0444176	SKCM
GDSC1	1025	SB216763	SB-216763, SB 216763	GSK3A, GSK3B	WNT signaling	2	2	4.42931	3.1764	-1.25291	0.946689	7.42225e-30	0.0445086	MM
GDSC1	1239	YK-4-279	YK 4-279	RNA helicase A	Other	11	18	2.72581	1.74217	-0.98364	0.293554	0.192551	0.0445162	BRCA
GDSC1	415	CPI-613		Metabo, Mitochondria	Other	5	4	4.83656	4.23516	-0.601399	0.155718	0.563642	0.0446808	ESCA
GDSC2	1249	BMS-345541		IKK-1, IKK-2	Other	7	6	2.79976	4.08866	1.2889	0.0294674	0.29163	0.0448388	COAD/READ
GDSC1	17	Cyclopamine		SMO	Other	3	2	5.28119	2.91977	-2.36142	0.0721796	0.90765	0.0450502	LGG
GDSC1	1498	Selumetinib	AZD6244, AZD-6244, ARRY-886	MEK1, MEK2	ERK MAPK signaling	7	6	-0.995269	0.95553	1.9508	0.0893229	0.466091	0.0450752	COAD/READ
GDSC1	1066	AZD6482	AZD 6482, AZD-6482, AK-55409	PI3Kbeta	PI3K/MTOR signaling	6	2	0.0895772	1.91082	1.82124	0.107668	0.632987	0.0451154	KIRC
GDSC1	231	FMK	KIN001-242	RSK	Other, kinases	15	19	5.57371	5.04051	-0.533206	0.0586867	0.537507	0.0452139	BRCA
GDSC2	1849	Sabutoclax	BI-97C1	BCL2, BCL-XL, BFL1, MCL1	Apoptosis regulation	4	4	-0.454702	2.03596	2.49066	0.201779	0.998157	0.0453043	ESCA
GDSC1	366	TWS119		GSK3	WNT signaling	8	3	1.38556	2.50245	1.11689	0.761168	0.337122	0.0456348	NB
GDSC1	1375	Temozolomide	Temodar, Temodal, M-39831, SCH 52365	DNA alkylating agent	DNA replication	6	3	5.24442	6.11585	0.871424	0.222856	0.318505	0.0456909	ESCA
GDSC1	1054	Palbociclib	PD0332991, PD-0332991, PF-00080665-73	CDK4, CDK6	Cell cycle	5	2	1.10367	3.42563	2.32195	0.887986	0.205177	0.0458099	LGG
GDSC2	1079	Dasatinib	BMS-354825-03, BMS-354825, Sprycel	ABL, SRC, Ephrins, PDGFR, KIT	Other, kinases	2	2	3.39528	0.573369	-2.82191	0.680458	4.76922e-31	0.0458161	PRAD
GDSC2	1614	WZ4003	WZ 4003	NUAK1, NUAK2	Other, kinases	10	4	3.45424	5.14754	1.69329	0.493372	0.113533	0.0459458	LUAD
GDSC1	111	Salubrinal	EIF-2alpha Inhibitor	EIF2A	Other	3	2	4.59228	3.51472	-1.07756	0.972685	0.466491	0.046147	ESCA
GDSC1	199	Pazopanib	Votrient	CSF1R, KIT, PDGFRA, PDGFRB	RTK signaling	5	2	2.04265	4.07188	2.02923	0.137131	0.837088	0.0461841	LGG
GDSC2	1190	Gemcitabine	Gemzar, LY-188011	Pyrimidine antimetabolite	DNA replication	7	2	0.366985	-3.38283	-3.74981	0.713963	0.379	0.0464053	NB
GDSC2	1594	OSI-027	A-1065-5	MTORC1, MTORC2	PI3K/MTOR signaling	6	5	4.79616	5.75025	0.954085	0.549604	0.716425	0.0466324	COAD/READ
GDSC2	2048	Vinorelbine	vinorelbine tartrate, Navelbine, Exelbine	Microtubule destabiliser	Mitosis	6	3	-5.12724	-2.22413	2.9031	0.0870432	0.364031	0.0466667	HNSC
GDSC2	1819	Docetaxel	RP-56976, Taxotere	Microtubule stabiliser	Mitosis	6	3	-0.228784	-3.73035	-3.50156	0.226248	0.340125	0.0469052	SKCM
GDSC2	1811	Dactinomycin	Actinomycin D		Other	7	6	-3.04859	-1.60555	1.44304	0.458953	0.976433	0.0469152	COAD/READ
GDSC2	1048	Mirin		MRE11	Genome integrity	6	2	4.09823	5.61523	1.517	0.581402	0.454699	0.0469313	HNSC
GDSC1	292	Masitinib	AB1010, Masivet	KIT, PDGFRA, PDGFRB	RTK signaling	11	7	2.8446	3.85633	1.01173	0.507232	0.308147	0.0469424	SKCM
GDSC2	1017	Olaparib	AZD2281, KU0059436, Lynparza	PARP1, PARP2	Genome integrity	4	2	3.41349	1.43422	-1.97927	0.160639	0.946698	0.0471665	DLBC
GDSC1	438	Panobinostat	Farydak, LBH589	HDAC	Chromatin histone acetylation	2	2	-4.61317	-3.39821	1.21496	0.99149	5.31993e-30	0.0472397	PRAD
GDSC2	1510	Linsitinib	OSI-906, ASP-7487	IGF1R	IGF1R signaling	4	4	5.14084	3.96652	-1.17432	0.821537	0.231272	0.0472865	GBM
GDSC1	1017	Olaparib	AZD2281, KU0059436, Lynparza	PARP1, PARP2	Genome integrity	9	3	3.81766	4.61908	0.801423	0.68999	0.454693	0.0474174	PAAD
GDSC2	1814	Nelarabine	Atriance, Arranon		DNA replication	4	4	5.95003	7.1477	1.19766	0.440549	0.412782	0.0475994	ESCA
GDSC1	1025	SB216763	SB-216763, SB 216763	GSK3A, GSK3B	WNT signaling	6	3	4.63556	3.33477	-1.30079	0.681343	0.899255	0.047656	GBM
GDSC2	1083	Crizotinib	Xalkori, PF2341066, PF-2341066, PF 2341066	MET, ALK, ROS1	RTK signaling	6	2	2.92408	4.97314	2.04906	0.682196	0.0606798	0.0476769	HNSC
GDSC1	1053	MK-2206	MK 2206, MK2206	AKT1, AKT2	PI3K/MTOR signaling	9	3	1.45844	3.39401	1.93557	0.0493567	0.582359	0.0481051	PAAD
GDSC1	35	NVP-TAE684	NVP-TAE 684, TAE684, TAE-684	ALK	RTK signaling	4	3	0.779219	-0.779787	-1.55901	0.575203	0.00997363	0.0481187	LAML
GDSC1	1444	AZD8186	SN1028722848	PI3Kbeta, PI3Kdelta	PI3K/MTOR signaling	14	5	2.13815	0.995629	-1.14252	0.905767	0.651228	0.0481755	LUAD
GDSC2	2106	Uprosertib	GSK2141795, GSK2141795C, GSK-2141795	AKT1, AKT2, AKT3	PI3K/MTOR signaling	12	4	3.28024	5.41115	2.13091	0.694398	0.471285	0.0482647	LUAD
GDSC1	435	C-75		FAS	Apoptosis regulation	4	3	4.69945	3.49917	-1.20028	0.217296	0.615241	0.0484917	LAML
GDSC1	166	FTI-277		Farnesyl-transferase (FNTA)	Other	15	19	2.50006	1.95248	-0.54758	0.26877	0.748379	0.048551	BRCA
GDSC1	1143	HG-5-88-01		EGFR, ADCK4	Other, kinases	5	5	2.29073	3.22343	0.932692	0.225368	0.796173	0.0486915	COAD/READ
GDSC2	1051	Alisertib	MLN8237	AURKA	Mitosis	15	20	4.0927	3.03644	-1.05625	0.023793	0.744408	0.0488341	BRCA
GDSC1	546	FTY-720	Fingolimod hydrochloride; Gilenya; TDI-132; Imusera; Gilenia	S1P	Other	5	4	2.08135	1.46458	-0.616769	0.141367	0.753239	0.0490353	ESCA
GDSC2	1375	Temozolomide	Temodar, Temodal, M-39831, SCH 52365	DNA alkylating agent	DNA replication	5	4	5.88477	7.0374	1.15262	0.490392	0.852084	0.049122	ESCA
GDSC1	346	THZ-2-102-1		CDK7	Cell cycle	9	7	0.112363	-2.6901	-2.80246	0.183808	0.407066	0.0491692	SKCM
GDSC1	1017	Olaparib	AZD2281, KU0059436, Lynparza	PARP1, PARP2	Genome integrity	6	4	3.85607	4.39653	0.540462	0.712137	0.377924	0.0492423	ESCA
GDSC1	1371	PLX-4720	PLX4720, PLX 4720	BRAF	ERK MAPK signaling	4	3	4.60322	3.20672	-1.3965	0.392372	0.59403	0.0492508	LAML
GDSC2	1926	GNE-317	GNE317, GNE 317	PI3Kalpha	PI3K/MTOR signaling	4	4	-0.292858	0.60204	0.894899	0.144737	0.552462	0.049389	ESCA
GDSC1	346	THZ-2-102-1		CDK7	Cell cycle	6	5	-2.06761	1.50975	3.57736	0.78128	0.797546	0.0496526	COAD/READ
GDSC1	329	QL-XI-92		DDR1	Cytoskeleton	8	3	3.72567	2.327	-1.39868	0.95025	0.0272655	0.0497211	NB
GDSC2	1512	Cyclophosphamide	Cytoxan, Neosar, Cyclophosphamid, Procytox, Cyclophosphane	Alkylating agent	DNA replication	4	4	5.82115	4.96055	-0.860601	0.0727487	0.770557	0.0497673	GBM
GDSC1	439	LCL161		XIAP, cIAP1, cIAP2	Apoptosis regulation	2	2	2.57815	3.92625	1.34811	0.101255	3.61317e-29	0.0498229	PRAD
GDSC2	1054	Palbociclib	PD0332991, PD-0332991, PF-00080665-73	CDK4, CDK6	Cell cycle	5	4	3.61717	5.4381	1.82093	0.546164	0.465407	0.049884	ESCA
GDSC1	1036	PLX-4720	PLX4720, PLX 4720	BRAF	ERK MAPK signaling	14	5	3.60498	4.65923	1.05426	0.281315	0.433662	0.0499368	LUAD
GDSC2	1068	Obatoclax.Mesylate	GX15-070MS, Obatoclax, GX15-070	BCL2, BCL-XL, BCL-W, MCL1	Apoptosis regulation	7	6	0.587188	1.96357	1.37639	0.124575	0.469657	0.050014	COAD/READ
GDSC1	1012	Vorinostat	Zolinza, SAHA, suberanilohydroxamic acid, suberoylanilide hydroxamic acid, MK-0683	HDAC inhibitor Class I, IIa, IIb, IV	Chromatin histone acetylation	4	3	-0.461612	0.416435	0.878048	0.739129	0.994526	0.0501741	LAML
GDSC1	1007	Docetaxel	RP-56976, Taxotere	Microtubule stabiliser	Mitosis	11	4	-6.67617	-5.26673	1.40945	0.806315	0.299766	0.0503292	HNSC
GDSC1	1429	IAP_7638	SN1043547481	IAP	Other	2	2	4.8718	4.24202	-0.629781	0.0359072	1.21257e-30	0.0505343	PRAD
GDSC1	1218	JQ1	JQ-1, (+)-JQ-1	BRD2, BRD3, BRD4, BRDT	Chromatin other	6	2	2.29474	1.06404	-1.2307	0.00981319	0.881775	0.0506678	KIRC
GDSC1	362	CI-1033		EGFR, ERBB2, ERBB4	RTK signaling	15	18	0.586771	1.65864	1.07187	0.0569235	0.107997	0.0509943	BRCA
GDSC1	356	AT7867		AKT	PI3K/MTOR signaling	11	7	2.48941	3.2914	0.801991	0.644417	0.959342	0.0512024	SKCM
GDSC2	1561	Taselisib	GDC-0032, GDC0032, RG7604	PI3K (beta sparing)	PI3K/MTOR signaling	5	4	0.16821	1.41684	1.24863	0.369367	0.622703	0.0513156	ESCA
GDSC1	1050	ZM447439	ZM-447439, ZM 447439	AURKA, AURKB	Mitosis	14	19	3.22233	2.42035	-0.801984	0.329399	0.692392	0.0513392	BRCA
GDSC1	71	Pyrimethamine	Daraprim, Chloridine	Dihydrofolate reductase (DHFR)	Other	3	3	4.46821	5.79162	1.32341	0.0113812	0.87762	0.0514612	COAD/READ
GDSC2	1003	Camptothecin	Camptothecine, (+)-Camptothecin	TOP1	DNA replication	3	2	-0.158306	-3.71328	-3.55498	0.634253	0.547459	0.0515176	THCA
GDSC1	287	KIN001-244	PDK1 inhibitor 7	PDK1 (PDPK1)	Metabolism	6	4	2.928	4.36964	1.44164	0.970185	0.51907	0.051933	ESCA
GDSC2	1908	Ulixertinib	BVD-523, VRT752271	ERK1, ERK2	ERK MAPK signaling	8	3	2.18676	3.87406	1.6873	0.507955	0.348703	0.0520573	PAAD
GDSC2	1911	Dactinomycin	Actinomycin D, Cosmegen, Lyovac, Meractinomycin, Ac-De, ActD	RNA polymerase	Other	14	17	-2.88944	-4.18127	-1.29184	0.144879	0.00734283	0.0520615	BRCA
GDSC2	1093	GSK1904529A	GSK-1904529A, GSK 1904529A	IGF1R, IR	IGF1R signaling	5	2	3.15642	2.20241	-0.954015	0.698825	0.298924	0.0522375	DLBC
GDSC2	1200	Fulvestrant	Faslodex, ICI-182780	ESR	Hormone-related	5	4	3.0546	4.05589	1.00129	0.990931	0.427708	0.0523291	ESCA
GDSC1	1030	KU-55933	KU55933	ATM	Genome integrity	9	3	3.75339	4.84416	1.09077	0.888319	0.696684	0.0523295	PAAD
GDSC1	1185	KU-60019		ATM	Genome integrity	9	3	3.16378	4.30773	1.14394	0.50133	0.275834	0.0524084	PAAD
GDSC1	71	Pyrimethamine	Daraprim, Chloridine	Dihydrofolate reductase (DHFR)	Other	6	4	5.14399	3.89328	-1.25071	0.927549	0.0284963	0.0524339	BRCA
GDSC2	1012	Vorinostat	Zolinza, SAHA, suberanilohydroxamic acid, suberoylanilide hydroxamic acid, MK-0683	HDAC inhibitor Class I, IIa, IIb, IV	Chromatin histone acetylation	4	2	0.202064	-0.765322	-0.967386	0.413408	0.581523	0.052646	DLBC
GDSC2	1618	GSK2606414	AK175551	PERK	Metabolism	4	4	3.26672	4.70789	1.44118	0.501769	0.571096	0.0526892	ESCA
GDSC2	1083	Crizotinib	Xalkori, PF2341066, PF-2341066, PF 2341066	MET, ALK, ROS1	RTK signaling	4	2	3.83439	2.28432	-1.55007	0.793631	0.743885	0.0529187	NB
GDSC2	1093	GSK1904529A	GSK-1904529A, GSK 1904529A	IGF1R, IR	IGF1R signaling	5	4	3.67159	4.90559	1.234	0.802592	0.716964	0.0533862	ESCA
GDSC2	1827	Dihydrorotenone			Unclassified	8	3	0.249722	2.14421	1.89449	0.881263	0.474788	0.0534722	PAAD
GDSC2	1631	PRT062607	P505-15, PRT-2607, BIIB-057	SYK	Other, kinases	6	2	2.83339	4.64835	1.81496	0.0551381	0.385437	0.0535589	HNSC
GDSC2	1512	Cyclophosphamide	Cytoxan, Neosar, Cyclophosphamid, Procytox, Cyclophosphane	Alkylating agent	DNA replication	2	2	5.74595	5.14588	-0.600073	0.0708855	1.31552e-27	0.0535772	PRAD
GDSC1	286	KIN001-236		Angiopoietin-1 receptor	RTK signaling	8	3	4.80806	3.57352	-1.23454	0.671364	0.258784	0.0535865	NB
GDSC1	261	TL-1-85		TAK	Other, kinases	13	4	3.9486	5.15298	1.20439	0.307805	0.126628	0.0538156	LUAD
GDSC1	219	AT-7519	AT7519	CDK1, CDK2, CDK4, CDK6, CDK9	Cell cycle	5	3	0.276858	2.67375	2.39689	0.190125	0.536526	0.0538887	OV
GDSC1	257	NPK76-II-72-1		PLK3	Cell cycle	6	5	2.63874	4.80231	2.16357	0.0483576	0.574868	0.0539257	COAD/READ
GDSC1	1184	AZ20		ATR	Genome integrity	14	5	1.29638	0.266535	-1.02984	0.263615	0.984439	0.054044	LUAD
GDSC2	1558	Lapatinib	Tykerb, Tyverb	EGFR, ERBB2	EGFR signaling	4	4	0.312387	1.94098	1.62859	0.836299	0.637547	0.0540748	ESCA
GDSC1	1038	NU7441	KU-57788, NU-7432, NU-7741	DNAPK	Genome integrity	9	3	2.90551	3.67077	0.765258	0.924435	0.268239	0.0542142	PAAD
GDSC2	1928	I-BRD9	GSK602, GSK 602, GSK-602	BRD9	Chromatin other	6	4	4.58455	5.47557	0.891022	0.748336	0.863081	0.0544533	COAD/READ
GDSC1	287	KIN001-244	PDK1 inhibitor 7	PDK1 (PDPK1)	Metabolism	13	4	3.77728	4.89877	1.12149	0.269802	0.203518	0.0546166	LUAD
GDSC1	245	UNC0638	UNC-0638, UNC 0683	G9a and GLP methyltransferases	Chromatin histone methylation	13	4	3.58548	5.39116	1.80569	0.343694	0.184961	0.0546271	LUAD
GDSC1	576	RU-SKI.43		Shh	Other	10	7	4.20873	5.12677	0.918034	0.310001	0.0838384	0.0547357	SKCM
GDSC1	88	Entinostat	MS-275	HDAC1, HDAC3	Chromatin histone acetylation	3	2	2.77574	0.04901	-2.72673	0.189152	0.548366	0.0550541	ESCA
GDSC1	1264	SGC0946		DOT1L	Chromatin histone methylation	13	19	2.20919	1.82457	-0.384625	0.0684065	0.434315	0.0551172	BRCA
GDSC1	410	MetAP2.Inhibitor,.A832234		MetAP2	Other	4	4	1.19405	1.93405	0.74	0.292686	0.698782	0.0551996	DLBC
GDSC2	1622	Wnt-C59	AOB3540, AK161197	PORCN	WNT signaling	4	4	4.50087	5.62455	1.12367	0.0928768	0.166935	0.0554401	ESCA
GDSC2	1835	Elephantin			Unclassified	2	2	2.57129	5.31192	2.74063	0.879684	5.75899e-33	0.0556454	KIRC
GDSC1	1161	ZG-10		JNK1	JNK and p38 signaling	3	2	1.87634	0.384177	-1.49216	0.319008	0.960213	0.0557599	GBM
GDSC2	1997	WEHI-539	WEHI539, WEHI-539	BCL-XL	Apoptosis regulation	14	17	4.10832	2.81849	-1.28984	0.0872734	0.678254	0.0558222	BRCA
GDSC1	344	THZ-2-49		CDK9	Cell cycle	9	2	1.06925	3.13976	2.07052	0.68502	0.898022	0.0558435	PAAD
GDSC1	253	XMD14-99		ALK, CDK7, LTK, others	Other, kinases	6	5	4.0978	5.37055	1.27276	0.0326836	0.211929	0.0558466	COAD/READ
GDSC2	1916	AZD5363		AKT1, AKT2, AKT3, ROCK2	Other, kinases	2	2	2.44022	3.3902	0.949983	0.997897	3.18536e-32	0.0558769	PRAD
GDSC1	261	TL-1-85		TAK	Other, kinases	6	4	3.71402	4.81502	1.101	0.871609	0.11446	0.0558814	ESCA
GDSC1	1402	AZD7762	SN1031853762	CHEK1, CHEK2	Cell cycle	6	4	-0.45473	-1.27089	-0.816161	0.417365	0.339211	0.0561294	GBM
GDSC2	1564	SCH772984	CS-1421	ERK1, ERK2	ERK MAPK signaling	6	3	1.41223	3.16355	1.75132	0.431601	0.775638	0.0561506	HNSC
GDSC1	172	Embelin	Emberine, Embelic acid	XIAP	Apoptosis regulation	9	3	2.33893	3.65842	1.31949	0.0110417	0.293059	0.0562359	PAAD
GDSC1	1129	PF-4708671	PF 4708671, PF4708671	S6K1	PI3K/MTOR signaling	7	6	4.85386	3.92713	-0.926727	0.227053	0.164485	0.0562652	COAD/READ
GDSC2	2047	Ulixertinib	BVD-523, VRT752271	ERK1, ERK2	ERK MAPK signaling	7	2	1.45605	-0.616172	-2.07223	0.920955	0.288622	0.0563859	NB
GDSC2	1912	Afuresertib	GSK2110183, GSK2110183C	AKT1, AKT2, AKT3	PI3K/MTOR signaling	6	4	1.58244	3.11333	1.53089	0.0783611	0.808947	0.056395	COAD/READ
GDSC1	304	SB52334	SB-52334, SB 52334	ALK5	Other, kinases	4	4	4.2429	2.81088	-1.43202	0.44244	0.980402	0.0564686	DLBC
GDSC1	268	Sepantronium.bromide	YM155, YM-155, YM 155	BIRC5	Apoptosis regulation	13	4	-4.47469	-1.64712	2.82758	0.478177	7.10558e-05	0.0564739	LUAD
GDSC2	1441	AZD2014	SN1103949359	mTORC1, mTORC2	PI3K/MTOR signaling	10	4	1.83656	3.63756	1.801	0.078702	0.933417	0.0565266	LUAD
GDSC1	1059	AZD8055	AZD-8055	MTORC1, MTORC2	PI3K/MTOR signaling	10	7	0.184539	-0.528166	-0.712705	0.0235372	0.85926	0.0566166	SKCM
GDSC2	1083	Crizotinib	Xalkori, PF2341066, PF-2341066, PF 2341066	MET, ALK, ROS1	RTK signaling	4	4	3.18187	4.59164	1.40976	0.528493	0.602659	0.0566299	ESCA
GDSC2	1631	PRT062607	P505-15, PRT-2607, BIIB-057	SYK	Other, kinases	10	4	3.0164	4.23653	1.22013	0.472834	0.57501	0.05672	LUAD
GDSC2	1617	AZD5582	GTPL7710, AOB5560	XIAP, cIAP	Apoptosis regulation	12	16	0.314605	2.02148	1.70688	0.00371639	0.89531	0.0567384	BRCA
GDSC1	208	Ispinesib.Mesylate	SB-715992	KSP	Mitosis	6	5	-2.26463	-0.222345	2.04228	0.389983	0.843406	0.056784	COAD/READ
GDSC2	1191	Bortezomib	PS-341, LDP-341, Velcade	Proteasome	Protein stability and degradation	7	2	-4.56109	-5.51578	-0.954681	0.199135	0.895975	0.056865	NB
GDSC2	1529	Pevonedistat	MLN4924, MLN 4924, MLN-4924	NAE	Other	6	4	1.43474	3.08885	1.65411	0.977136	0.200388	0.0568929	COAD/READ
GDSC2	1200	Fulvestrant	Faslodex, ICI-182780	ESR	Hormone-related	4	4	3.5901	2.6686	-0.921505	0.644147	0.651674	0.0571071	GBM
GDSC1	293	Amuvatinib	MP470, MP 470, MP-470	KIT, PDGFRA, FLT3	RTK signaling	3	4	2.52642	-0.382991	-2.90941	0.57478	0.584634	0.0572159	DLBC
GDSC1	260	NG-25	NG25	TAK1, MAP4K2	Other, kinases	6	5	2.72389	4.46757	1.74369	0.00180187	0.531247	0.0572604	COAD/READ
GDSC1	310	YM201636	YM-201636, YM 201636	PIKFYVE	PI3K/MTOR signaling	6	2	1.96294	3.80321	1.84027	0.4178	0.26176	0.05746	KIRC
GDSC2	1557	LCL161		XIAP, IAP1, IAP2	Apoptosis regulation	6	2	4.54002	5.87666	1.33664	0.96241	0.896697	0.057575	HNSC
GDSC1	186	Bexarotene	LG-100069, Targretin, Targret, Targrexin, Targretyn, Bexarotenum	Retinioic X receptor (RXR) agonist	Other	5	2	4.14914	2.89575	-1.25339	0.148484	0.844476	0.0576534	KIRC
GDSC2	1004	Vinblastine	Velban	Microtubule destabiliser	Mitosis	7	2	-3.39989	-5.5776	-2.17771	0.644455	0.340727	0.0577312	NB
GDSC2	1622	Wnt-C59	AOB3540, AK161197	PORCN	WNT signaling	12	17	3.92981	4.69703	0.767227	0.768613	0.444633	0.0579032	BRCA
GDSC2	1739	JAK_8517	SN1066590414, JAK_8517	JAK1, JAK2	Other, kinases	4	4	1.51604	4.03257	2.51653	0.936945	0.0515379	0.0580163	GBM
GDSC2	1918	AZD8186	AZD 8186, AZD-8186	PI3Kalpha, PI3Kbeta	PI3K/MTOR signaling	2	2	3.50993	4.16693	0.656999	0.90594	8.60432e-30	0.0580207	PRAD
GDSC1	1248	Daporinad	APO866, FK866, FK866	NAMPT	Metabolism	12	17	0.439804	-1.22584	-1.66564	0.151894	0.459185	0.0580655	BRCA
GDSC1	277	Linifanib	ABT-869, ABT 869	VEGFR1, VEGFR2, VEGFR3, CSF1R, FLT3, KIT	RTK signaling	8	3	2.24811	1.6223	-0.625817	0.020182	0.449695	0.0580808	NB
GDSC2	1733	ULK1_4989	SN1049257073, ULK1_4989	ULK1	Other, kinases	6	2	1.61905	3.30671	1.68766	0.065626	0.655372	0.0581334	HNSC
GDSC2	1709	CDK9_5038	SN1047483750, CDK9_5038	CDK9	Cell cycle	10	4	-2.71094	-1.17026	1.54068	0.813603	0.754889	0.0581639	LUAD
GDSC1	308	Foretinib	GSK1363089, XL-880, EXEL-2880, GSK089	MET, KDR, TIE2, VEGFR3/FLT4, RON, PDGFR, FGFR1, EGFR	RTK signaling	6	2	0.334788	1.59581	1.26102	0.311317	0.7239	0.0582753	KIRC
GDSC1	264	ACY-1215		HDAC6	Chromatin histone acetylation	6	5	1.79301	3.06688	1.27387	0.172813	0.943179	0.0584391	COAD/READ
GDSC1	300	CX-5461	CX5461, CX 5461	RNA Polymerase 1	Other	4	4	1.00765	-0.236637	-1.24429	0.767361	0.786167	0.0585483	DLBC
GDSC1	376	Brivanib,.BMS-540215		VEGFR, PDGFR	RTK signaling	11	5	5.1908	4.37163	-0.819178	0.953516	0.751753	0.058594	HNSC
GDSC2	1022	AZD7762	AZD-7762, AZD 7762	CHEK1, CHEK2	Cell cycle	4	4	0.338216	-0.698576	-1.03679	0.640439	0.812875	0.0586172	GBM
GDSC2	1626	OTX015	Birabresib, OTX-015, MK-8628	BRD2, BRD3, BRD4	Chromatin other	7	6	2.09468	3.2509	1.15623	0.993264	0.763685	0.0591873	COAD/READ
GDSC1	154	CHIR-99021	CT 99021, CHIR99021, CHIR 99021	GSK3A, GSK3B	WNT signaling	15	19	3.56001	2.95506	-0.604951	0.0372547	0.70524	0.0594333	BRCA
GDSC1	289	KIN001-042		GSK3B	WNT signaling	15	18	4.75094	4.3267	-0.424238	0.341875	0.669499	0.0594873	BRCA
GDSC1	1004	Vinblastine	Velban	Microtubule destabiliser	Mitosis	8	3	-3.37485	-4.97656	-1.60171	0.836621	0.776513	0.0597315	NB
GDSC1	290	KIN001-260	Bayer IKKb inhibitor, ACHP	IKKB	Other, kinases	6	5	4.73134	5.85484	1.1235	0.0415872	0.276437	0.0597399	COAD/READ
GDSC1	29	AZ628	AZ-628, AZ 628	BRAF	ERK MAPK signaling	3	2	3.397	1.31697	-2.08003	0.127767	0.765651	0.0598022	ESCA
GDSC2	1852	LY2109761	5XE	TGFB1	Other	6	2	4.7867	6.23407	1.44738	0.0324242	0.329323	0.0598742	HNSC
GDSC2	1613	VE-822	VE 822, VE822, Berzosertib	ATR	Genome integrity	12	17	4.1198	2.90016	-1.21964	0.963604	0.907725	0.0598756	BRCA
GDSC1	1013	Nilotinib	Tasigna, AMN 107	ABL	ABL signaling	2	2	3.33997	2.73654	-0.60343	0.897112	1.63385e-32	0.0598989	PRAD
GDSC2	1079	Dasatinib	BMS-354825-03, BMS-354825, Sprycel	ABL, SRC, Ephrins, PDGFR, KIT	Other, kinases	6	3	-1.82958	1.23618	3.06576	0.521151	0.314931	0.0599343	HNSC
GDSC1	290	KIN001-260	Bayer IKKb inhibitor, ACHP	IKKB	Other, kinases	6	4	4.91023	5.78332	0.873094	0.40224	0.0719551	0.060006	ESCA
GDSC2	1635	Picolinici-acid	Picolinate	Inflammatory related	Other	8	3	5.83974	6.27889	0.43915	0.837429	0.668918	0.0600468	PAAD
GDSC1	573	LGK974		PORCN	WNT signaling	5	3	2.64405	3.78558	1.14153	0.79375	0.796765	0.0600636	OV
GDSC2	1057	Dactolisib	NVP-BEZ235, BEZ235	PI3K (class 1), MTORC1, MTORC2	PI3K/MTOR signaling	12	4	-1.6624	0.245342	1.90774	0.949207	0.210513	0.0600906	LUAD
GDSC1	1158	XMD11-85h		BRSK2, FLT4, MARK4, PRKCD, RET, SRPK1	Other, kinases	5	5	4.04968	4.7387	0.689025	0.0767643	0.688508	0.0602768	COAD/READ
GDSC1	221	TAK-715	KIN001-201, TAK 715	p38alpha, p38beta	JNK and p38 signaling	6	4	3.32796	4.63761	1.30965	0.393686	0.695999	0.060295	ESCA
GDSC1	1449	AZD1208	SN1028350371	PIM1, PIM2, PIM3	Other, kinases	6	4	4.70989	2.87401	-1.83588	0.927902	0.101601	0.0603501	GBM
GDSC2	1089	Oxaliplatin	Eloxatin	DNA alkylating agent	DNA replication	6	3	3.66203	4.90366	1.24163	0.691828	0.45782	0.0604491	HNSC
GDSC1	62	BMS-536924	BMS 536924	IGF1R, IR	IGF1R signaling	3	3	0.484049	3.09256	2.60851	0.345841	0.618568	0.060475	COAD/READ
GDSC2	1838	Sinularin			Unclassified	5	2	2.64109	0.815279	-1.82581	0.319164	0.699505	0.0610388	DLBC
GDSC1	1031	Elesclomol	STA-4783	HSP90	Protein stability and degradation	6	4	-2.01435	-3.27316	-1.25881	0.362747	0.746204	0.0610579	ESCA
GDSC1	1060	PD0325901	PD-0325901, PD 0325901	MEK1, MEK2	ERK MAPK signaling	11	4	-2.29377	-0.369151	1.92462	0.686848	0.306541	0.0611213	HNSC
GDSC1	382	Apitolisib	GDC0980	mTOR, PI3K	PI3K/MTOR signaling	2	2	-0.630376	1.22938	1.85975	0.0772938	6.22245e-30	0.0611369	PRAD
GDSC2	1022	AZD7762	AZD-7762, AZD 7762	CHEK1, CHEK2	Cell cycle	7	2	0.432371	-0.912469	-1.34484	0.0193058	0.775495	0.0613372	NB
GDSC2	1013	Nilotinib	Tasigna, AMN 107	ABL	ABL signaling	7	2	3.83093	2.22209	-1.60884	0.156086	0.450294	0.0613466	NB
GDSC1	276	CAY10603		HDAC1, HDAC6	Chromatin histone acetylation	3	2	0.216072	1.78406	1.56798	0.592836	0.961765	0.0614844	THCA
GDSC2	1873	Buparlisib	BKM120, NVP-BKM120	PI3Kalpha, PI3Kdelta, PI3Kbeta, PI3Kgamma	PI3K/MTOR signaling	4	4	0.584785	1.1749	0.590113	0.573499	0.224201	0.0617766	ESCA
GDSC1	342	Tenovin-6		SIRT	Chromatin histone acetylation	2	2	1.8864	2.51289	0.626486	0.766064	2.46148e-30	0.0618547	PRAD
GDSC2	1819	Docetaxel	RP-56976, Taxotere	Microtubule stabiliser	Mitosis	6	2	-4.74759	-1.56506	3.18254	0.042609	0.485905	0.061881	HNSC
GDSC1	1026	Tanespimycin	17-AAG, BMS-722782	HSP90	Protein stability and degradation	6	2	-0.621155	-2.51111	-1.88996	0.968836	0.25496	0.0619056	KIRC
GDSC1	310	YM201636	YM-201636, YM 201636	PIKFYVE	PI3K/MTOR signaling	6	4	2.13567	3.48687	1.3512	0.096179	0.330511	0.0619125	ESCA
GDSC1	1458	PARP_9495	SN1024601395	PARP1, PARP2, PARP7	Genome integrity	2	2	3.23124	0.395922	-2.83532	0.502614	1.04834e-31	0.0619247	PRAD
GDSC1	1527	Pictilisib	GDC-0941, GDC0941, RG-7621	PI3K (class 1)	PI3K/MTOR signaling	7	6	0.366325	1.60625	1.23993	0.849816	0.0181133	0.0620905	COAD/READ
GDSC2	1849	Sabutoclax	BI-97C1	BCL2, BCL-XL, BFL1, MCL1	Apoptosis regulation	6	2	-0.0122328	1.11189	1.12413	0.5225	0.0788364	0.0622371	HNSC
GDSC1	1241	CHIR-99021	CT 99021, CHIR99021, CHIR 99021	GSK3A, GSK3B	WNT signaling	6	2	1.87589	3.90298	2.02709	0.858814	0.0467987	0.0623256	KIRC
GDSC1	178	BAY-61-3606	Syk Inhibitor, BAY-613606	SYK	Other, kinases	15	19	3.73	2.74334	-0.986666	0.113551	0.362526	0.0623327	BRCA
GDSC1	292	Masitinib	AB1010, Masivet	KIT, PDGFRA, PDGFRB	RTK signaling	15	19	3.5953	4.21982	0.624521	0.0192546	0.332726	0.0623732	BRCA
GDSC1	159	HG6-64-1	KIN001-206	BRAF	ERK MAPK signaling	12	4	1.32485	3.64213	2.31728	0.619762	0.376385	0.0628222	LUAD
GDSC1	1242	(5Z)-7-Oxozeaenol	5Z-7-Oxozeaenol, LL-Z1640-2	TAK1	Other, kinases	8	3	0.327155	1.94909	1.62194	0.20527	0.615974	0.0630448	PAAD
GDSC1	222	BX-912		PDK1 (PDPK1)	Metabolism	6	2	3.22971	2.08189	-1.14782	0.274531	0.63091	0.0631725	KIRC
GDSC1	1421	FGFR_0939	SN1043317881	FGFR4	RTK signaling	2	2	2.34778	1.04218	-1.3056	0.0431973	4.44245e-31	0.063251	PRAD
GDSC2	1237	EPZ004777	EPZ-004777	DOT1L	Chromatin histone methylation	5	4	4.95266	6.25743	1.30476	0.355796	0.0236787	0.063408	ESCA
GDSC2	1624	I-BET-762	GSK525762A	BRD2, BRD3, BRD4	Chromatin other	4	2	3.60121	2.10249	-1.49873	0.88209	0.792833	0.0634375	NB
GDSC1	1069	EHT-1864	EHT 1864	RAC1, RAC2, RAC3	Cytoskeleton	4	2	3.63376	2.92844	-0.705315	0.979177	0.000150965	0.0634411	LAML
GDSC2	1401	AZD5438	SN1057898678	CDK2	Cell cycle	6	2	1.4746	3.05035	1.57575	0.642923	0.551093	0.0634819	HNSC
GDSC1	1371	PLX-4720	PLX4720, PLX 4720	BRAF	ERK MAPK signaling	11	7	2.59905	1.30373	-1.29532	0.183561	0.763466	0.0635464	SKCM
GDSC2	1578	Leflunomide	Sulol, SU-101, HWA-486, Arava	Pyrimidine synthesis inhibitor	DNA replication	4	4	5.10186	6.0399	0.938041	0.476778	0.355565	0.0637037	ESCA
GDSC2	1799	Ibrutinib	PCI-32765, CRA-032765, PCI-32765-00	BTK	Other, kinases	6	2	2.68549	5.25377	2.56828	0.291123	0.96257	0.0639343	HNSC
GDSC1	1059	AZD8055	AZD-8055	MTORC1, MTORC2	PI3K/MTOR signaling	14	19	-0.216123	0.404028	0.620152	0.990622	0.313055	0.0639634	BRCA
GDSC1	64	CMK	KIN001-128	RSK2	Other, kinases	3	2	3.69995	0.652327	-3.04762	0.523548	0.484059	0.0642401	LGG
GDSC1	147	NSC-87877	NSC 87877	SHP-1 (PTPN6), SHP-2 (PTPN11)	Other	8	3	5.2276	3.55623	-1.67138	0.033664	0.129179	0.0644716	NB
GDSC1	171	AKT.inhibitor.VIII	Akti-1/2, KIN001-102	AKT1, AKT2, AKT3	PI3K/MTOR signaling	12	4	2.04619	3.39351	1.34732	0.653894	0.465406	0.0646981	LUAD
GDSC1	449	CD532		AURKA	Mitosis	11	5	0.101258	0.601154	0.499896	0.671052	0.375033	0.0651174	HNSC
GDSC1	376	Brivanib,.BMS-540215		VEGFR, PDGFR	RTK signaling	4	3	4.04098	2.14705	-1.89393	0.601589	0.686751	0.0653906	LAML
GDSC2	1816	Fulvestrant			Hormone-related	12	17	3.92063	4.7728	0.852165	0.192912	0.890783	0.0655849	BRCA
GDSC1	1013	Nilotinib	Tasigna, AMN 107	ABL	ABL signaling	14	19	3.52156	2.9955	-0.526066	0.954973	0.98364	0.0657487	BRCA
GDSC1	211	TL-2-105		not defined	Other	11	7	3.53839	4.48054	0.942148	0.0688564	0.928008	0.0658076	SKCM
GDSC1	363	PF-00299804		EGFR, ERBB2, ERBB4	RTK signaling	6	2	1.81611	2.53805	0.721941	0.143212	0.332511	0.0658187	KIRC
GDSC1	1199	Tamoxifen	Nolvadex, Soltamox, Zynoplex, ICI-46474, Kessar	ESR1	Hormone-related	3	2	4.0985	2.96589	-1.13261	0.686493	0.317132	0.0659003	THCA
GDSC1	333	T0901317	TO-901317, TO901317	LXR, FXR	Other	6	5	4.54649	5.43214	0.885652	0.973273	0.790344	0.0660141	COAD/READ
GDSC2	1617	AZD5582	GTPL7710, AOB5560	XIAP, cIAP	Apoptosis regulation	7	6	2.77992	4.01287	1.23294	0.966792	0.364342	0.066156	COAD/READ
GDSC2	1939	UMI-77	UMI 77, UMI-77	MCL1	Apoptosis regulation	2	2	1.95025	4.18024	2.22999	0.895244	8.8351e-31	0.0662087	PRAD
GDSC1	295	NVP-BHG712	BHG712	EPHB4	RTK signaling	6	4	3.26081	3.89911	0.6383	0.763341	0.0921848	0.0664611	GBM
GDSC1	1413	EphB4_9721	SN1076287848	EPHB4	RTK signaling	2	2	3.96053	0.388313	-3.57222	0.473044	1.80695e-32	0.0665358	PRAD
GDSC1	1031	Elesclomol	STA-4783	HSP90	Protein stability and degradation	8	3	-3.03316	-4.41513	-1.38197	0.689813	0.555839	0.0667833	NB
GDSC2	1060	PD0325901	PD-0325901, PD 0325901	MEK1, MEK2	ERK MAPK signaling	13	4	0.0463715	1.77795	1.73158	0.156044	0.635522	0.0668333	LUAD
GDSC1	288	WHI-P97	AC1L1GQE, KIN001-055	JAK3	Other, kinases	8	3	4.58266	3.98817	-0.594487	0.684045	0.671286	0.0669059	NB
GDSC1	1192	GSK269962A	GSK 269962A	ROCK1, ROCK2	Cytoskeleton	3	2	2.47166	0.351938	-2.11973	0.851588	0.868249	0.0669977	THCA
GDSC2	1786	AZD4547	1035270-39-3	FGFR1, FGFR2, FGFR3	RTK signaling	7	2	2.76742	1.14405	-1.62337	0.645845	0.540453	0.0670259	NB
GDSC2	1046	Wee1.Inhibitor	681640, Wee1 Inhibitor	WEE1, CHEK1	Cell cycle	4	4	2.99995	1.73267	-1.26727	0.284895	0.712135	0.0670592	GBM
GDSC1	1020	Lenalidomide	CDC-501, CC-5013, Revlimid	CRBN	Protein stability and degradation	11	4	3.67763	2.65767	-1.01997	0.175873	0.411025	0.0671944	HNSC
GDSC1	269	NSC-207895	XI-006, NSC207895	MDM4	p53 pathway	6	5	5.14126	3.79721	-1.34404	0.715521	0.621363	0.0673187	COAD/READ
GDSC2	1853	OF-1		BRPF1B, BRPF2	Chromatin histone acetylation	4	4	5.40545	4.29522	-1.11023	0.463965	0.870067	0.0673362	GBM
GDSC1	258	STF-62247	STF62247	Autophagy inducer	Other	15	19	4.94514	4.43135	-0.51379	0.680409	0.334479	0.0674318	BRCA
GDSC1	1025	SB216763	SB-216763, SB 216763	GSK3A, GSK3B	WNT signaling	9	3	4.12693	5.33363	1.2067	0.773648	0.114642	0.0674775	PAAD
GDSC1	300	CX-5461	CX5461, CX 5461	RNA Polymerase 1	Other	5	2	1.8151	3.9751	2.15999	0.733226	0.556601	0.0675874	LGG
GDSC1	1019	Bosutinib	SKI-606, Bosulif	SRC, ABL, TEC	Other, kinases	9	3	2.19773	3.49547	1.29774	0.274141	0.462977	0.0676459	PAAD
GDSC1	236	IC-87114		PI3Kdelta	PI3K/MTOR signaling	6	3	4.77019	5.3694	0.599213	0.534947	0.757165	0.0678687	ESCA
GDSC2	1630	Entospletinib	GS-9973	SYK	Other, kinases	6	2	2.69117	4.12247	1.43131	0.854138	0.555281	0.0679632	HNSC
GDSC1	362	CI-1033		EGFR, ERBB2, ERBB4	RTK signaling	6	2	2.18321	3.28921	1.10599	0.895577	0.0801118	0.0679684	KIRC
GDSC1	1015	CI-1040	CI 1040, PD-18435, PD-184352, 212631-79-3	MEK1, MEK2	ERK MAPK signaling	2	2	4.36879	2.40546	-1.96333	0.99504	3.09226e-31	0.0679804	PRAD
GDSC1	412	Venotoclax	ABT-199, Veneclexta, GDC-0199	BCL-2 selective	Apoptosis regulation	6	4	1.08014	1.34343	0.263291	0.0139011	0.513479	0.0681046	ESCA
GDSC2	1811	Dactinomycin	Actinomycin D		Other	6	2	-2.10946	-1.07004	1.03941	0.362534	0.360911	0.0682147	HNSC
GDSC2	1810	Mitoxantrone			DNA replication	6	2	0.741103	2.58154	1.84044	0.220438	0.842289	0.0682721	HNSC
GDSC1	1434	JAK3_7406	SN1014281280	JAK3	Other, kinases	6	4	4.07379	2.7002	-1.37359	0.819684	0.964715	0.0683055	ESCA
GDSC2	2044	Pyridostatin		G-quadruplex stabiliser	DNA replication	6	3	4.16427	4.83883	0.674561	0.861646	0.158549	0.0684352	COAD/READ
GDSC1	303	PIK-93	PIK 93, PIK93	PI3Kgamma	PI3K/MTOR signaling	13	4	3.03375	4.3723	1.33855	0.780663	0.750983	0.0684549	LUAD
GDSC2	1713	ERK_2440	SN1051032892, ERK_2440	ERK1,ERK2	ERK MAPK signaling	10	4	2.02217	3.60402	1.58185	0.40379	0.764004	0.0685567	LUAD
GDSC2	2040	Foretinib	GSK1363089, XL-880, EXEL-2880, GSK089	MET, KDR, TIE2, VEGFR3/FLT4, RON, PDGFR, FGFR1, EGFR	RTK signaling	13	19	2.576	1.58109	-0.994911	0.00559743	0.0674171	0.0687523	BRCA
GDSC1	308	Foretinib	GSK1363089, XL-880, EXEL-2880, GSK089	MET, KDR, TIE2, VEGFR3/FLT4, RON, PDGFR, FGFR1, EGFR	RTK signaling	13	4	0.351985	1.87928	1.5273	0.34621	0.28015	0.0692077	LUAD
GDSC1	1394	AZD6738	SN1034081770	ATR	Genome integrity	8	3	1.95116	3.23898	1.28782	0.619259	0.571725	0.0693576	PAAD
GDSC2	1593	Entinostat	MS-275	HDAC1, HDAC3	Chromatin histone acetylation	4	2	2.31622	0.38668	-1.92954	0.874237	0.19491	0.0694216	NB
GDSC1	1403	AZD6094	SN1042487586	MET	RTK signaling	11	4	2.89454	3.36414	0.469602	0.713798	0.95512	0.0694878	HNSC
GDSC2	1713	ERK_2440	SN1051032892, ERK_2440	ERK1,ERK2	ERK MAPK signaling	12	17	4.17854	3.31201	-0.866529	0.484702	0.991954	0.0695028	BRCA
GDSC1	1496	Cisplatin	Cisplatin	DNA crosslinker	DNA replication	5	3	2.90185	0.922508	-1.97934	0.658247	0.156308	0.0700493	OV
GDSC1	29	AZ628	AZ-628, AZ 628	BRAF	ERK MAPK signaling	7	2	1.15621	3.68384	2.52763	0.717104	0.100519	0.0701941	NB
GDSC1	177	GSK650394	GSK-650394, GSK 650394	SGK2, SGK3	Other, kinases	8	2	4.25571	2.40087	-1.85484	0.244885	0.0049771	0.070317	NB
GDSC1	1010	Gefitinib	ZD-1839, Iressa	EGFR	EGFR signaling	6	4	-0.519566	0.924513	1.44408	0.802399	0.117475	0.0704553	ESCA
GDSC1	1046	Wee1.Inhibitor	681640, Wee1 Inhibitor	WEE1, CHEK1	Cell cycle	8	3	1.84071	3.27897	1.43826	0.0987675	0.353314	0.07055	PAAD
GDSC2	1073	5-Fluorouracil	5-FU	Antimetabolite (DNA & RNA)	Other	7	2	5.26964	3.29978	-1.96986	0.138569	0.330624	0.0706883	NB
GDSC1	167	OSU-03012	AR-12, OSU 03012, OSU03012, PDK1 inhibitor AR-12	PDK1 (PDPK1)	Metabolism	8	3	1.02664	2.53946	1.51282	0.804916	0.225087	0.0708809	PAAD
GDSC2	1564	SCH772984	CS-1421	ERK1, ERK2	ERK MAPK signaling	8	3	1.56965	3.6653	2.09565	0.76859	0.807157	0.0709174	PAAD
GDSC1	1527	Pictilisib	GDC-0941, GDC0941, RG-7621	PI3K (class 1)	PI3K/MTOR signaling	6	4	0.97666	-0.081598	-1.05826	0.68648	0.812844	0.0709839	GBM
GDSC1	201	Epothilone.B	Patupilone, EpoB, EPO906, GNF-PF-193	Microtubule stabiliser	Mitosis	8	2	-3.7813	-6.40048	-2.61917	0.676895	0.302765	0.0711862	NB
GDSC2	1862	MG-132	LLL cpd, MG 132, MG132	Proteasome, CAPN1	Protein stability and degradation	16	20	-0.724132	-1.35245	-0.628322	0.00440323	0.193958	0.07124	BRCA
GDSC2	1576	IWP-2	Wnt Inhibitor IWP-2	PORCN	WNT signaling	4	4	3.43222	2.22206	-1.21016	0.487514	0.467605	0.0712452	GBM
GDSC2	1131	PRIMA-1MET	Prima 1MET, APR-246	TP53 activation	p53 pathway	12	17	3.68162	4.71931	1.03768	0.474798	0.818674	0.0712481	BRCA
GDSC2	2107	LJI308		RSK2, RSK1, RSK3	PI3K/MTOR signaling	7	5	4.82794	3.96581	-0.862122	0.821477	0.0730794	0.0716884	SKCM
GDSC1	224	AS605240	KIN001-173, AS-605240	PI3Kgamma	PI3K/MTOR signaling	5	3	3.18776	5.44176	2.25401	0.865045	0.30416	0.0718012	OV
GDSC2	2096	VX-11e	VX11e, VX11e	ERK2	ERK MAPK signaling	8	3	2.77634	4.4237	1.64736	0.147851	0.743183	0.0718131	PAAD
GDSC2	1051	Alisertib	MLN8237	AURKA	Mitosis	6	2	-0.119721	3.41805	3.53777	0.0748094	0.832211	0.0718992	HNSC
GDSC1	293	Amuvatinib	MP470, MP 470, MP-470	KIT, PDGFRA, FLT3	RTK signaling	6	4	3.28709	4.62608	1.339	0.158571	0.52696	0.0723158	ESCA
GDSC2	1080	Paclitaxel	BMS-181339-01, Taxol, Onxol, Paxene, Praxel, Abraxane	Microtubule stabiliser	Mitosis	12	4	-1.87285	0.421747	2.2946	0.306402	0.363382	0.0724617	LUAD
GDSC1	258	STF-62247	STF62247	Autophagy inducer	Other	9	2	4.20625	5.70783	1.50158	0.499409	0.107391	0.0724877	PAAD
GDSC1	1262	UNC1215	UNC-1215	L3MBTL3	Chromatin other	13	19	2.91347	2.57859	-0.334882	0.891174	0.20733	0.0725529	BRCA
GDSC2	1048	Mirin		MRE11	Genome integrity	5	2	3.37051	2.79917	-0.571339	0.350361	0.493228	0.0726702	DLBC
GDSC1	1060	PD0325901	PD-0325901, PD 0325901	MEK1, MEK2	ERK MAPK signaling	9	3	-2.53282	0.124231	2.65705	0.174062	0.684444	0.0726901	PAAD
GDSC1	436	CAP-232,.TT-232,.TLN-232		Glycolysis	Metabolism	5	3	4.27751	5.60345	1.32594	0.275731	0.559758	0.0727122	OV
GDSC1	1017	Olaparib	AZD2281, KU0059436, Lynparza	PARP1, PARP2	Genome integrity	6	2	3.9288	3.46702	-0.46178	0.102912	0.480004	0.072735	KIRC
GDSC2	1806	Oxaliplatin		DNA alkylating agent	DNA replication	6	2	5.35207	6.88877	1.53669	0.69839	0.153442	0.0727361	HNSC
GDSC1	1033	Vismodegib	GDC0449, Erivedge	SMO	Other	9	3	4.10699	5.30684	1.19985	0.976685	0.15742	0.072753	PAAD
GDSC1	380	BIBF-1120		VEGFR, PDGFR, FGFR	RTK signaling	3	2	3.19925	5.35892	2.15967	0.962321	0.515858	0.0727658	THCA
GDSC1	477	A-83-01		TGFB	Other	11	5	4.07336	3.66361	-0.409743	0.0166462	0.649304	0.073138	HNSC
GDSC1	1114	Cetuximab	Erbitux, IMC-C225, C225, IMC-225, L01XC06	EGFR	EGFR signaling	5	2	4.77294	6.49699	1.72404	0.0100944	0.826367	0.0731475	KIRC
GDSC2	1936	Savolitinib	AZD6094, Volitinib, AZD-6094, AZD 6094	MET	RTK signaling	4	4	2.21753	3.30824	1.09071	0.337113	0.268423	0.0731857	ESCA
GDSC2	1909	Venetoclax	ABT-199, Veneclexta, GDC-0199	BCL2	Apoptosis regulation	6	4	2.50998	3.24698	0.736996	0.972489	0.452598	0.073217	COAD/READ
GDSC1	1194	SB505124	SB 505124, SB505124	TGFBR1, ACVR1B, ACVR1C	RTK signaling	5	4	3.60874	2.91372	-0.695015	0.748035	0.959474	0.0733476	DLBC
GDSC1	1375	Temozolomide	Temodar, Temodal, M-39831, SCH 52365	DNA alkylating agent	DNA replication	6	4	5.70488	4.82887	-0.876003	0.494332	0.959994	0.0735149	GBM
GDSC2	1511	Epirubicin	Ellence, Farmorubicin, IMI-28	Anthracycline	DNA replication	6	3	-1.13924	0.775258	1.9145	0.282431	0.477072	0.0736101	HNSC
GDSC1	1164	XMD8-92	XMD 8-92	MAPK7	ERK MAPK signaling	5	5	3.0399	4.24181	1.20191	0.511184	0.533078	0.0738346	COAD/READ
GDSC1	416	CAY10566		Stearoyl-CoA desaturase	Other	11	5	3.38717	2.85444	-0.53273	0.714522	0.262928	0.0739315	HNSC
GDSC1	175	PAC-1	GTPL5238	Procaspase-3, Procaspase-7	Apoptosis regulation	5	2	1.40443	3.68851	2.28408	0.328907	0.347495	0.0740114	KIRC
GDSC2	1852	LY2109761	5XE	TGFB1	Other	10	4	5.52102	6.43032	0.909298	0.281951	0.473137	0.0740321	LUAD
GDSC2	1239	YK-4-279	YK 4-279	RNA helicase A	Other	7	2	2.21841	0.244653	-1.97376	0.390255	0.386019	0.0741085	NB
GDSC2	1034	Staurosporine		Broad spectrum kinase inhibitor	RTK signaling	7	2	-2.59822	-4.01154	-1.41332	0.454294	0.102676	0.0741896	NB
GDSC1	1030	KU-55933	KU55933	ATM	Genome integrity	6	4	3.70141	4.53717	0.835761	0.958774	0.00287099	0.0742308	ESCA
GDSC1	346	THZ-2-102-1		CDK7	Cell cycle	12	4	-1.71312	0.947002	2.66012	0.17262	0.404627	0.0743198	LUAD
GDSC1	300	CX-5461	CX5461, CX 5461	RNA Polymerase 1	Other	8	3	2.94112	0.0353143	-2.90581	0.0802711	0.768097	0.0744029	NB
GDSC1	133	Doxorubicin	Doxil, Rubex, Adriamycin, Adriablastin, Doxorubicine	Anthracycline	DNA replication	9	3	-2.40168	-0.404109	1.99758	0.747128	0.788934	0.0744054	PAAD
GDSC1	1436	MCT1_6447	SN0177231247	MCT1	Cell cycle	5	2	4.53929	2.90196	-1.63733	0.0172416	0.978755	0.0744369	LGG
GDSC1	1129	PF-4708671	PF 4708671, PF4708671	S6K1	PI3K/MTOR signaling	9	3	3.98009	4.98669	1.00661	0.385648	0.406778	0.0745078	PAAD
GDSC2	1057	Dactolisib	NVP-BEZ235, BEZ235	PI3K (class 1), MTORC1, MTORC2	PI3K/MTOR signaling	3	2	0.678019	-2.28569	-2.96371	0.527516	0.589635	0.0745524	THCA
GDSC1	1185	KU-60019		ATM	Genome integrity	13	19	3.76863	3.20077	-0.567866	0.137858	0.0727774	0.0745764	BRCA
GDSC1	1451	PLK_6522	SN1077317349	PLK1, PLK2, PLK3	Cell cycle	7	6	-1.66374	0.102665	1.76641	0.260099	0.994764	0.0748023	COAD/READ
GDSC1	1136	Capivasertib	AZ5363	AKT	PI3K/MTOR signaling	9	3	4.16917	5.72004	1.55087	0.902095	0.900813	0.0748796	PAAD
GDSC1	328	SNX-2112	SNX 2112	HSP90	Protein stability and degradation	6	5	-1.65666	0.440565	2.09722	0.142519	0.931455	0.0749691	COAD/READ
GDSC2	1716	IRAK4_4710	SN1050852374, IRAK4_4710	IRAK4	Other, kinases	4	2	4.98278	4.13383	-0.848948	0.918989	0.614266	0.0753514	NB
GDSC2	1068	Obatoclax.Mesylate	GX15-070MS, Obatoclax, GX15-070	BCL2, BCL-XL, BCL-W, MCL1	Apoptosis regulation	2	2	0.320296	1.43956	1.11927	0.884514	5.15608e-31	0.0756778	MM
GDSC1	135	Gemcitabine	Gemzar, LY-188011	Pyrimidine antimetabolite	DNA replication	9	3	-3.07824	0.361824	3.44006	0.886677	0.791161	0.0757245	PAAD
GDSC2	1268	XAV939	NVP-XAV939, XAV-939, XAV 939	TNKS1, TNKS2	WNT signaling	7	3	4.90088	4.06066	-0.84022	0.950693	0.982282	0.0757289	SKCM
GDSC1	1031	Elesclomol	STA-4783	HSP90	Protein stability and degradation	5	2	-4.70274	-1.82692	2.87581	0.513628	0.0929946	0.0757906	LGG
GDSC1	295	NVP-BHG712	BHG712	EPHB4	RTK signaling	6	5	2.32851	4.16832	1.83981	0.171705	0.648951	0.076128	COAD/READ
GDSC2	1085	Sorafenib	Nexavar, 284461-73-0, BAY 43-9006	PDGFR, KIT, VEGFR, RAF	Other, kinases	16	20	2.2098	2.7613	0.551507	0.00400658	0.958085	0.0762272	BRCA
GDSC1	1426	AZD7969	SN1098976045	GSK3B	WNT signaling	8	3	2.4016	1.22715	-1.17445	0.322406	0.520124	0.0764547	NB
GDSC2	1180	Dinaciclib	SCH727965, SCH 727965, SCH-727-965, MK-7965	CDK1, CDK2, CDK5, CDK9	Cell cycle	2	2	-3.19344	-0.937342	2.2561	0.147539	3.23594e-30	0.0765003	PRAD
GDSC2	1511	Epirubicin	Ellence, Farmorubicin, IMI-28	Anthracycline	DNA replication	7	2	-0.835288	-2.52823	-1.69294	0.7245	0.31458	0.0765642	NB
GDSC1	257	NPK76-II-72-1		PLK3	Cell cycle	15	19	3.79845	2.84323	-0.955216	0.516751	0.837868	0.0766195	BRCA
GDSC2	1083	Crizotinib	Xalkori, PF2341066, PF-2341066, PF 2341066	MET, ALK, ROS1	RTK signaling	16	20	3.99903	3.16561	-0.833417	0.748081	0.713888	0.0766459	BRCA
GDSC2	1925	GDC0810	GDC-0810, GDC 0810	ESR1, ESR2	Hormone-related	6	3	4.76513	3.86518	-0.899942	0.296273	0.901184	0.0767764	HNSC
GDSC1	155	Ponatinib	AP24534, AP-24534, KIN001-192, Iclusig	ABL, PDGFRA, VEGFR2, FGFR1, SRC, TIE2, FLT3	Other, kinases	15	19	1.93494	1.34405	-0.590896	0.0300205	0.355122	0.0768638	BRCA
GDSC1	1243	Piperlongumine	Piplartine	Induces reactive oxygen species	Other	5	4	1.25988	0.512361	-0.747515	0.0413821	0.727318	0.0769816	DLBC
GDSC2	1168	Erlotinib	Tarceva, RG-1415, CP-358774, OSI-774, Ro-508231, R-1415	EGFR	EGFR signaling	4	2	2.11429	0.873471	-1.24082	0.54322	0.511063	0.0770107	DLBC
GDSC2	1017	Olaparib	AZD2281, KU0059436, Lynparza	PARP1, PARP2	Genome integrity	6	3	3.90268	4.94782	1.04514	0.402853	0.492189	0.07706	HNSC
GDSC1	1409	AZD4877	SN1055467765	EG5	Mitosis	7	6	-3.26192	-1.31541	1.94651	0.778785	0.445026	0.0771519	COAD/READ
GDSC1	1199	Tamoxifen	Nolvadex, Soltamox, Zynoplex, ICI-46474, Kessar	ESR1	Hormone-related	11	4	3.14018	3.9916	0.85142	0.963844	0.0627723	0.0772266	HNSC
GDSC1	37	Crizotinib	Xalkori, PF2341066, PF-2341066, PF 2341066	MET, ALK, ROS1	RTK signaling	5	4	2.76335	3.18964	0.426297	0.811174	0.87221	0.0773093	SKCM
GDSC1	1015	CI-1040	CI 1040, PD-18435, PD-184352, 212631-79-3	MEK1, MEK2	ERK MAPK signaling	14	19	3.63284	2.95726	-0.675585	0.227847	0.0791243	0.0775514	BRCA
GDSC2	1806	Oxaliplatin		DNA alkylating agent	DNA replication	10	4	5.25988	6.84143	1.58155	0.258074	0.6473	0.0776415	LUAD
GDSC1	1054	Palbociclib	PD0332991, PD-0332991, PF-00080665-73	CDK4, CDK6	Cell cycle	11	4	0.488608	1.77646	1.28785	0.518816	0.645895	0.0780263	HNSC
GDSC2	1932	NVP-ADW742	NVP ADW742, NVPADW742	IGF1R	IGF1R signaling	2	2	1.89957	4.23785	2.33828	0.105583	4.61658e-30	0.0780726	PRAD
GDSC1	289	KIN001-042		GSK3B	WNT signaling	6	2	4.12908	4.60723	0.478144	0.742226	0.135476	0.0782988	KIRC
GDSC1	372	Pilaralisib	XL-147	PI3K	PI3K/MTOR signaling	8	3	2.77674	3.38273	0.605988	0.846626	0.726664	0.0783432	NB
GDSC2	1931	MIRA-1	MIRA 1, MIRA1, NSC19630, NSC-19630, NSC 19630	TP53	p53 pathway	4	4	5.55232	6.7127	1.16038	0.578812	0.147937	0.078359	ESCA
GDSC2	1013	Nilotinib	Tasigna, AMN 107	ABL	ABL signaling	7	5	2.41368	3.86373	1.45005	0.485633	0.764357	0.0784689	SKCM
GDSC2	1734	VSP34_8731	SN1049998399, VSP34_8731	VSP34	Other	7	6	1.9782	2.95269	0.974485	0.625499	0.249887	0.0785134	COAD/READ
GDSC1	262	VX-11e	VX11e, VX11e	ERK2	ERK MAPK signaling	15	19	4.09674	3.56788	-0.52886	0.267437	0.519657	0.0786047	BRCA
GDSC2	1830	Gallibiscoquinazole			Unclassified	8	3	3.76319	2.51316	-1.25003	0.514569	0.4477	0.0786993	PAAD
GDSC2	1053	MK-2206	MK 2206, MK2206	AKT1, AKT2	PI3K/MTOR signaling	8	3	5.18659	3.89115	-1.29544	0.750953	0.746262	0.078709	PAAD
GDSC1	304	SB52334	SB-52334, SB 52334	ALK5	Other, kinases	6	4	4.38874	5.16059	0.771848	0.905615	0.749764	0.0789147	ESCA
GDSC1	1036	PLX-4720	PLX4720, PLX 4720	BRAF	ERK MAPK signaling	11	7	1.93119	0.354233	-1.57696	0.0591776	0.712087	0.0789805	SKCM
GDSC1	1373	Dabrafenib	GSK2118436, Tafinlar	BRAF	ERK MAPK signaling	7	3	1.89365	3.38464	1.49099	0.721278	0.939406	0.0790429	PAAD
GDSC1	366	TWS119		GSK3	WNT signaling	15	18	2.92894	2.29953	-0.629409	0.88811	0.494016	0.0790501	BRCA
GDSC2	1088	Irinotecan	Camptosar, (+)-Irinotecan, Irinotecanum, irinotecan hydrochloride	TOP1	DNA replication	3	2	5.23346	1.57857	-3.65489	0.239785	0.60088	0.0792114	THCA
GDSC2	1634	AGI-6780	AK162157	IDH2 R140Q mutant	Metabolism	7	6	4.17343	4.91374	0.740309	0.176139	0.20382	0.0793033	COAD/READ
GDSC2	1614	WZ4003	WZ 4003	NUAK1, NUAK2	Other, kinases	2	2	2.34567	5.30572	2.96005	0.248215	5.02569e-30	0.0795086	KIRC
GDSC1	271	VNLG/124	HDAC inhibitor XV	HDAC,RAR	Chromatin histone acetylation	9	2	4.02899	4.9922	0.96321	0.991175	0.212611	0.0796216	PAAD
GDSC2	1093	GSK1904529A	GSK-1904529A, GSK 1904529A	IGF1R, IR	IGF1R signaling	7	2	4.39396	2.71744	-1.67652	0.375302	0.508641	0.0797118	NB
GDSC1	1009	Tretinoin	ATRA, Vesanoid, Renova, Atralin, Tretin-X, Avita	Retinoic acid	Other	14	19	3.43084	4.19719	0.766344	0.254185	0.796155	0.0797653	BRCA
GDSC1	1013	Nilotinib	Tasigna, AMN 107	ABL	ABL signaling	7	3	3.12618	2.47897	-0.647212	0.216066	0.506956	0.0800059	NB
GDSC1	1149	TW.37	TW37, TW-37	BCL2, BCL-XL, MCL1	Apoptosis regulation	8	3	-1.54268	-0.572282	0.970395	0.753334	0.493902	0.0800526	NB
GDSC1	294	MPS-1-IN-1		MPS1	Mitosis	6	5	2.87207	4.191	1.31893	0.0597198	0.532605	0.0801415	COAD/READ
GDSC1	1427	AZD5582	SN1021632995	IAP	Other	6	4	3.05521	0.29281	-2.7624	0.859937	0.0764239	0.0805718	GBM
GDSC1	442	IMD-0354		IKKb	Other, kinases	5	3	1.7372	0.429975	-1.30723	0.274066	0.675306	0.080618	OV
GDSC1	1184	AZ20		ATR	Genome integrity	7	6	1.57589	2.33687	0.760984	0.131932	0.474631	0.0806366	COAD/READ
GDSC2	1089	Oxaliplatin	Eloxatin	DNA alkylating agent	DNA replication	7	2	4.10376	2.54285	-1.5609	0.770066	0.164626	0.0807126	NB
GDSC1	1427	AZD5582	SN1021632995	IAP	Other	11	4	0.570347	2.97156	2.40121	0.00331486	0.427919	0.0807949	HNSC
GDSC2	1838	Sinularin			Unclassified	4	2	3.7722	1.76174	-2.01045	0.505791	0.0428794	0.081039	NB
GDSC1	1394	AZD6738	SN1034081770	ATR	Genome integrity	2	2	2.54591	1.05728	-1.48863	0.995147	5.65843e-31	0.081315	PRAD
GDSC2	1714	ERK_6604	SN1047587618, ERK_6604	ERK1,ERK2	ERK MAPK signaling	10	4	2.47397	4.0121	1.53813	0.642727	0.998614	0.0813617	LUAD
GDSC1	1046	Wee1.Inhibitor	681640, Wee1 Inhibitor	WEE1, CHEK1	Cell cycle	11	6	1.85986	1.19423	-0.665637	0.0209899	0.47146	0.0815224	SKCM
GDSC1	1402	AZD7762	SN1031853762	CHEK1, CHEK2	Cell cycle	8	2	-0.530731	0.426245	0.956976	0.0711679	0.575758	0.0815642	PAAD
GDSC2	1080	Paclitaxel	BMS-181339-01, Taxol, Onxol, Paxene, Praxel, Abraxane	Microtubule stabiliser	Mitosis	6	3	-4.5683	-2.00888	2.55942	0.383459	0.259073	0.0817914	HNSC
GDSC1	273	CUDC-101	CUDC 101	HDAC1-10, EGFR, ERBB2	Other	11	7	0.731062	-0.414869	-1.14593	0.0769005	0.445674	0.0818338	SKCM
GDSC1	1048	Mirin		MRE11	Genome integrity	13	5	5.17157	6.24507	1.07351	0.14608	0.664082	0.0818545	LUAD
GDSC1	1143	HG-5-88-01		EGFR, ADCK4	Other, kinases	8	4	2.87117	4.25017	1.379	0.713015	0.919286	0.081915	SKCM
GDSC2	1563	EPZ5676	EPZ-5676, Pinometostat	DOT1L	Chromatin histone methylation	7	2	5.64893	4.67989	-0.969043	0.969791	0.821476	0.0821249	NB
GDSC1	409	eEF2K.Inhibitor,.A-484954		eEF2K	Other, kinases	4	3	5.52768	4.76473	-0.762956	0.858699	0.438245	0.0821728	LAML
GDSC1	1042	Doramapimod	BIRB-796, BIRB 796	p38, JNK2	JNK and p38 signaling	5	3	4.08556	4.82312	0.737563	0.934441	0.253336	0.0823705	OV
GDSC2	1191	Bortezomib	PS-341, LDP-341, Velcade	Proteasome	Protein stability and degradation	6	4	-4.76869	-4.01201	0.756673	0.103172	0.651187	0.0824209	COAD/READ
GDSC2	1720	AZD5991	SN1049446612, AZD5991	MCL1	Apoptosis regulation	4	4	4.14733	6.09124	1.94391	0.246739	0.509051	0.082444	ESCA
GDSC2	1013	Nilotinib	Tasigna, AMN 107	ABL	ABL signaling	12	4	4.37514	5.54371	1.16857	0.645622	0.466318	0.0824685	LUAD
GDSC2	1079	Dasatinib	BMS-354825-03, BMS-354825, Sprycel	ABL, SRC, Ephrins, PDGFR, KIT	Other, kinases	7	2	2.86433	0.694576	-2.16975	0.656637	0.0297834	0.0826017	NB
GDSC1	6	PHA-665752	PHA665752, PHA 665752	MET	RTK signaling	3	3	3.69432	2.94568	-0.748647	0.328611	0.88252	0.0826542	COAD/READ
GDSC1	1262	UNC1215	UNC-1215	L3MBTL3	Chromatin other	3	2	2.67042	2.24281	-0.427609	0.760386	0.150799	0.0828097	THCA
GDSC2	1915	AZD3759		EGFR	EGFR signaling	6	3	1.25511	3.07499	1.81987	0.483678	0.382274	0.082895	HNSC
GDSC2	1912	Afuresertib	GSK2110183, GSK2110183C	AKT1, AKT2, AKT3	PI3K/MTOR signaling	3	2	4.2997	1.79618	-2.50352	0.213357	0.619246	0.0830897	THCA
GDSC1	1433	JAK1_3715	SN1042605297	JAK1	Other, kinases	11	4	3.99434	4.55834	0.563999	0.243468	0.54277	0.08317	HNSC
GDSC1	410	MetAP2.Inhibitor,.A832234		MetAP2	Other	6	4	2.14879	3.18314	1.03435	0.972962	0.507713	0.0832543	COAD/READ
GDSC1	446	MIM1		MCL-1	Apoptosis regulation	2	2	2.53878	3.49968	0.960901	0.989496	8.31997e-31	0.0832665	PRAD
GDSC2	1998	BPD-00008900			Other	14	17	5.32289	4.78981	-0.53308	0.0719733	0.402165	0.0834091	BRCA
GDSC1	279	BIX02189	BIX 02189	MEK5, ERK5	ERK MAPK signaling	9	2	3.83666	5.44729	1.61064	0.199215	0.251636	0.0834402	PAAD
GDSC2	1873	Buparlisib	BKM120, NVP-BKM120	PI3Kalpha, PI3Kdelta, PI3Kbeta, PI3Kgamma	PI3K/MTOR signaling	6	3	0.136252	0.999001	0.862749	0.464578	0.714662	0.0834437	HNSC
GDSC1	266	Zibotentan	ZD4054, ZD-4054	Endothelin-1 receptor (EDNRA)	Other	6	4	5.6098	5.88085	0.271048	0.0535808	0.715392	0.0835939	ESCA
GDSC2	1807	Carmustine			DNA replication	10	4	6.30435	7.48768	1.18333	0.379598	0.803804	0.0836622	LUAD
GDSC1	170	Shikonin	Anchusin	not defined	Other	8	3	0.209759	-0.926357	-1.13612	0.268171	0.849238	0.0837247	NB
GDSC2	1012	Vorinostat	Zolinza, SAHA, suberanilohydroxamic acid, suberoylanilide hydroxamic acid, MK-0683	HDAC inhibitor Class I, IIa, IIb, IV	Chromatin histone acetylation	7	2	1.31943	0.301499	-1.01793	0.390978	0.454796	0.0837849	NB
GDSC2	1085	Sorafenib	Nexavar, 284461-73-0, BAY 43-9006	PDGFR, KIT, VEGFR, RAF	Other, kinases	4	4	2.44647	3.43969	0.993215	0.296881	0.348705	0.0838178	ESCA
GDSC1	261	TL-1-85		TAK	Other, kinases	6	5	3.37911	4.72626	1.34715	0.000991918	0.438911	0.0846086	COAD/READ
GDSC1	409	eEF2K.Inhibitor,.A-484954		eEF2K	Other, kinases	6	4	5.57399	5.89363	0.319637	0.476405	0.424659	0.0846299	ESCA
GDSC2	1804	Acetalax	Oxyphenisatin acetate		Unclassified	4	4	1.45779	5.54343	4.08563	0.212622	0.948561	0.0847745	ESCA
GDSC2	1563	EPZ5676	EPZ-5676, Pinometostat	DOT1L	Chromatin histone methylation	5	4	5.35244	6.3137	0.961264	0.0993462	0.800602	0.0847878	ESCA
GDSC1	1199	Tamoxifen	Nolvadex, Soltamox, Zynoplex, ICI-46474, Kessar	ESR1	Hormone-related	4	3	3.55345	2.90074	-0.65271	0.257388	0.404259	0.0851613	LAML
GDSC1	190	Bleomycin		dsDNA break induction	DNA replication	9	3	1.08535	3.8929	2.80755	0.0316312	0.892802	0.0851758	PAAD
GDSC2	1034	Staurosporine		Broad spectrum kinase inhibitor	RTK signaling	6	3	-4.2613	-2.64533	1.61597	0.735966	0.194556	0.0852134	HNSC
GDSC2	1627	GSK343	GTPL8240, AOB3680, AK175558	EZH2	Chromatin histone methylation	4	4	2.98096	3.86191	0.880957	0.596392	0.704874	0.0853783	ESCA
GDSC2	1007	Docetaxel	RP-56976, Taxotere	Microtubule stabiliser	Mitosis	3	2	-2.61059	-5.95042	-3.33983	0.4687	0.38373	0.085427	THCA
GDSC1	257	NPK76-II-72-1		PLK3	Cell cycle	5	3	2.5171	4.01725	1.50015	0.283309	0.55716	0.0855259	OV
GDSC1	1502	Bicalutamide	ICI-176334, Casodex, Cosudex, ICI 176334	AR	Hormone-related	4	3	4.40386	5.10931	0.705452	0.619497	0.458453	0.0855781	OV
GDSC1	1402	AZD7762	SN1031853762	CHEK1, CHEK2	Cell cycle	3	2	0.068728	-1.80646	-1.87519	0.819258	0.323369	0.0858	THCA
GDSC1	1039	SL0101	SL-0101, SL 0101-1	RSK, AURKB, PIM1, PIM3	Other, kinases	4	3	3.8971	3.03579	-0.861308	0.481401	0.470122	0.0858206	LAML
GDSC2	2046	MK-8776	SCH900776	CHEK1, CHEK2, CDK2	Cell cycle	8	3	4.33464	5.76852	1.43388	0.13409	0.777827	0.085832	PAAD
GDSC1	1218	JQ1	JQ-1, (+)-JQ-1	BRD2, BRD3, BRD4, BRDT	Chromatin other	3	2	2.57526	1.39454	-1.18072	0.999162	0.0255282	0.085869	THCA
GDSC1	1372	Trametinib	GSK1120212, Mekinist	MEK1, MEK2	ERK MAPK signaling	7	6	-3.98348	-1.77939	2.20409	0.640007	0.633572	0.0860402	COAD/READ
GDSC1	1459	PARP_0108	SN1044053371	PARP1, PARP2, PARP6	Genome integrity	14	20	2.23359	1.18275	-1.05084	0.269231	0.291663	0.0861764	BRCA
GDSC2	1630	Entospletinib	GS-9973	SYK	Other, kinases	4	4	3.35456	4.49617	1.1416	0.441464	0.649106	0.0864773	ESCA
GDSC1	1020	Lenalidomide	CDC-501, CC-5013, Revlimid	CRBN	Protein stability and degradation	8	3	4.11924	3.33095	-0.788291	0.333033	0.543459	0.0865206	NB
GDSC1	286	KIN001-236		Angiopoietin-1 receptor	RTK signaling	6	4	4.15617	5.03296	0.876787	0.158223	0.461584	0.0865759	ESCA
GDSC2	1375	Temozolomide	Temodar, Temodal, M-39831, SCH 52365	DNA alkylating agent	DNA replication	6	2	6.10155	5.1167	-0.984849	0.536149	0.79939	0.0866176	HNSC
GDSC1	258	STF-62247	STF62247	Autophagy inducer	Other	6	4	4.66233	5.00608	0.343747	0.45547	0.964289	0.0866339	ESCA
GDSC2	1853	OF-1		BRPF1B, BRPF2	Chromatin histone acetylation	12	17	3.3652	4.21275	0.847551	0.0976932	0.0905997	0.0868795	BRCA
GDSC1	1497	AZD4547	AZ6	FGFR1, FGFR2, FGFR3	RTK signaling	6	3	2.42369	2.76476	0.341064	0.0827016	0.995722	0.0869631	ESCA
GDSC1	1005	Cisplatin	cis-Diammineplatinum(II) dichloride, Platinol, CIS-DDP	DNA crosslinker	DNA replication	6	4	3.10479	2.09446	-1.01033	0.965615	0.0902945	0.0872106	GBM
GDSC2	1553	Uprosertib	GSK2141795, GSK2141795C, GSK-2141795	AKT1, AKT2, AKT3	PI3K/MTOR signaling	4	4	2.15969	4.00626	1.84658	0.570661	0.619272	0.0873481	ESCA
GDSC1	229	Enzastaurin	LY317615	PKCB	Other, kinases	15	18	2.92078	3.73332	0.812545	0.422999	0.180956	0.0875528	BRCA
GDSC2	2047	Ulixertinib	BVD-523, VRT752271	ERK1, ERK2	ERK MAPK signaling	12	4	2.22152	3.96704	1.74552	0.735632	0.441505	0.0876659	LUAD
GDSC1	1006	Cytarabine	Ara-Cytidine, Arabinosyl Cytosine, U-19920	Antimetabolite	Other	14	19	1.77847	0.941234	-0.837237	0.434093	0.0397952	0.0876979	BRCA
GDSC2	1838	Sinularin			Unclassified	12	17	2.88142	3.54576	0.664338	0.138169	0.206998	0.0877094	BRCA
GDSC1	1143	HG-5-88-01		EGFR, ADCK4	Other, kinases	3	2	4.47931	3.08265	-1.39666	0.996613	0.579179	0.0879287	GBM
GDSC2	1624	I-BET-762	GSK525762A	BRD2, BRD3, BRD4	Chromatin other	7	6	2.95414	3.91421	0.960064	0.268816	0.948284	0.0880411	COAD/READ
GDSC1	1463	AZD1332	SN1061387896	NTRK1, NTRK2, NTRK3	RTK signaling	6	2	1.01834	1.7243	0.705966	0.672341	0.210079	0.0881905	KIRC
GDSC1	1015	CI-1040	CI 1040, PD-18435, PD-184352, 212631-79-3	MEK1, MEK2	ERK MAPK signaling	9	3	1.43141	2.98166	1.55025	0.242381	0.724928	0.0883446	PAAD
GDSC2	1553	Uprosertib	GSK2141795, GSK2141795C, GSK-2141795	AKT1, AKT2, AKT3	PI3K/MTOR signaling	2	2	0.663915	4.12846	3.46455	0.957416	1.10592e-31	0.0885747	PRAD
GDSC1	176	IPA-3	IPA 3	PAK1	Cytoskeleton	8	2	4.25191	1.93046	-2.32145	0.02641	0.404107	0.0887081	NB
GDSC2	1936	Savolitinib	AZD6094, Volitinib, AZD-6094, AZD 6094	MET	RTK signaling	4	2	1.73503	0.710485	-1.02455	0.50726	0.148743	0.088743	DLBC
GDSC1	71	Pyrimethamine	Daraprim, Chloridine	Dihydrofolate reductase (DHFR)	Other	3	2	4.59858	2.84624	-1.75234	0.481853	0.944543	0.088994	ESCA
GDSC1	1029	Motesanib	AMG-706, AMG 706, AMG706	VEGFR, RET, KIT, PDGFR	RTK signaling	7	4	3.00247	2.51132	-0.491158	0.273355	0.800587	0.0890072	DLBC
GDSC2	1375	Temozolomide	Temodar, Temodal, M-39831, SCH 52365	DNA alkylating agent	DNA replication	4	2	2.83631	4.52384	1.68753	0.531592	0.150148	0.0890207	DLBC
GDSC1	366	TWS119		GSK3	WNT signaling	6	4	1.61587	2.68398	1.0681	0.766988	0.291199	0.0890283	ESCA
GDSC2	1068	Obatoclax.Mesylate	GX15-070MS, Obatoclax, GX15-070	BCL2, BCL-XL, BCL-W, MCL1	Apoptosis regulation	4	2	1.88083	0.188525	-1.69231	0.241848	0.387686	0.0892506	NB
GDSC1	1498	Selumetinib	AZD6244, AZD-6244, ARRY-886	MEK1, MEK2	ERK MAPK signaling	6	3	2.52404	1.25834	-1.2657	0.778727	0.261661	0.0892742	ESCA
GDSC1	279	BIX02189	BIX 02189	MEK5, ERK5	ERK MAPK signaling	6	4	4.2945	5.29606	1.00156	0.964568	0.312677	0.0893339	ESCA
GDSC2	1627	GSK343	GTPL8240, AOB3680, AK175558	EZH2	Chromatin histone methylation	6	2	2.19728	3.31706	1.11979	0.948986	0.38769	0.0894635	HNSC
GDSC2	1852	LY2109761	5XE	TGFB1	Other	4	4	5.72401	4.92245	-0.801559	0.733752	0.807325	0.0897079	GBM
GDSC1	202	GSK1904529A	GSK-1904529A, GSK 1904529A	IGF1R, IR	RTK signaling	3	2	2.16203	1.68016	-0.481871	0.998898	0.590117	0.0899045	THCA
GDSC1	229	Enzastaurin	LY317615	PKCB	Other, kinases	5	3	1.45012	3.79816	2.34804	0.766517	0.505849	0.0900794	OV
GDSC2	1630	Entospletinib	GS-9973	SYK	Other, kinases	2	2	1.92935	4.48609	2.55674	0.0646226	5.05711e-29	0.0901243	KIRC
GDSC1	306	Fedratinib	TG101348, TG-101348, SAR302503, SAR-302503	JAK2	Other, kinases	6	2	2.37983	3.90538	1.52555	0.597221	0.19829	0.0901403	KIRC
GDSC1	1459	PARP_0108	SN1044053371	PARP1, PARP2, PARP6	Genome integrity	3	2	0.97836	-1.36852	-2.34688	0.709062	0.000338859	0.0904956	THCA
GDSC2	1054	Palbociclib	PD0332991, PD-0332991, PF-00080665-73	CDK4, CDK6	Cell cycle	12	4	3.86182	5.64086	1.77903	0.250203	0.05813	0.0905284	LUAD
GDSC1	312	Tivozanib	AV-951, AV 951, KRN-951, KIL8951, ASP-4130	VEGFR1, VEGFR2, VEGFR3	RTK signaling	4	4	-0.0890283	-0.454346	-0.365318	0.961549	0.369243	0.0907931	DLBC
GDSC2	1179	MK-1775	AZD1775	WEE1, PLK1	Cell cycle	5	4	0.391498	1.30064	0.909146	0.0463326	0.916447	0.0909028	ESCA
GDSC1	1421	FGFR_0939	SN1043317881	FGFR4	RTK signaling	6	4	2.68776	1.21737	-1.47038	0.656722	0.0806621	0.090911	DLBC
GDSC2	1441	AZD2014	SN1103949359	mTORC1, mTORC2	PI3K/MTOR signaling	6	2	1.90465	4.4831	2.57845	0.615474	0.595645	0.0910669	HNSC
GDSC2	1931	MIRA-1	MIRA 1, MIRA1, NSC19630, NSC-19630, NSC 19630	TP53	p53 pathway	4	2	3.37275	1.33076	-2.04199	0.594026	0.00640577	0.0911032	DLBC
GDSC2	1998	BPD-00008900			Other	3	2	6.39395	4.58537	-1.80857	0.688452	0.318461	0.0912354	THCA
GDSC2	2111	VE821	VE 821, VE-821	ATR	Genome integrity	7	3	3.74839	5.46722	1.71883	0.170523	0.764303	0.0913956	COAD/READ
GDSC1	1004	Vinblastine	Velban	Microtubule destabiliser	Mitosis	11	4	-5.09693	-4.35354	0.743397	0.693034	0.110932	0.0917386	HNSC
GDSC2	1561	Taselisib	GDC-0032, GDC0032, RG7604	PI3K (beta sparing)	PI3K/MTOR signaling	7	6	0.940677	2.302	1.36132	0.000628901	0.725091	0.0918051	COAD/READ
GDSC2	1838	Sinularin			Unclassified	4	4	4.22084	3.25988	-0.960961	0.753759	0.397142	0.0919568	GBM
GDSC1	230	GSK429286A		ROCK1, ROCK2	Cytoskeleton	6	5	5.44972	6.10378	0.654062	0.704912	0.478536	0.0922517	COAD/READ
GDSC1	310	YM201636	YM-201636, YM 201636	PIKFYVE	PI3K/MTOR signaling	9	2	2.61098	3.90182	1.29084	0.477457	0.0780373	0.092388	PAAD
GDSC1	552	BAM7		Bax activator	Other	6	4	4.78799	5.71967	0.931685	0.267031	0.815765	0.092539	COAD/READ
GDSC2	1005	Cisplatin	cis-Diammineplatinum(II) dichloride, Platinol, CIS-DDP	DNA crosslinker	DNA replication	7	2	3.22083	1.88597	-1.33485	0.119615	0.637157	0.0925792	NB
GDSC2	1564	SCH772984	CS-1421	ERK1, ERK2	ERK MAPK signaling	7	6	-0.531345	1.29883	1.83018	0.30814	0.990328	0.0927231	COAD/READ
GDSC2	1613	VE-822	VE 822, VE822, Berzosertib	ATR	Genome integrity	5	2	1.32554	-0.55738	-1.88292	0.742276	0.00059957	0.092871	DLBC
GDSC2	2096	VX-11e	VX11e, VX11e	ERK2	ERK MAPK signaling	12	4	2.5521	4.07403	1.52193	0.430589	0.686971	0.09299	LUAD
GDSC1	1421	FGFR_0939	SN1043317881	FGFR4	RTK signaling	4	3	3.18946	2.11431	-1.07515	0.865532	0.290205	0.0929946	LAML
GDSC2	1049	PD173074	PD-173074, PD 173074	FGFR1, FGFR2, FGFR3	RTK signaling	4	2	3.42201	1.56485	-1.85716	0.481587	0.12125	0.0932804	LAML
GDSC2	1806	Oxaliplatin		DNA alkylating agent	DNA replication	7	6	3.88069	5.11481	1.23412	0.40643	0.375998	0.0933203	COAD/READ
GDSC2	1558	Lapatinib	Tykerb, Tyverb	EGFR, ERBB2	EGFR signaling	4	2	2.15856	1.20499	-0.953568	0.341875	0.963425	0.0934232	DLBC
GDSC1	332	XMD15-27		CAMK2	Other, kinases	11	7	4.58578	5.01218	0.426396	0.654774	0.190845	0.0935775	SKCM
GDSC2	1913	AGI-5198	IDH-C35	IDH1 (R132H)	Metabolism	3	2	6.47415	4.60329	-1.87086	0.770652	0.458475	0.0936594	THCA
GDSC2	1712	Eg5_9814	SN1047613775, Eg5_9814	KSP11	Other	4	4	-3.29517	-1.52308	1.77209	0.356106	0.45877	0.0939128	GBM
GDSC1	159	HG6-64-1	KIN001-206	BRAF	ERK MAPK signaling	15	18	2.52254	1.65017	-0.872361	0.904705	0.38022	0.0939614	BRCA
GDSC1	1038	NU7441	KU-57788, NU-7432, NU-7741	DNAPK	Genome integrity	14	19	3.1519	2.62288	-0.529018	0.024752	0.738445	0.0939906	BRCA
GDSC2	1629	ML323	GTPL7898, AOB2313,	USP1, UAF1	Protein stability and degradation	8	3	5.07066	5.68648	0.615819	0.954341	0.215146	0.0939907	PAAD
GDSC2	1926	GNE-317	GNE317, GNE 317	PI3Kalpha	PI3K/MTOR signaling	8	3	0.918009	2.05455	1.13654	0.954881	0.632203	0.0940752	PAAD
GDSC1	1024	Lestaurtinib	CEP-701, SP-924, SPM-924, A-154475, KT-555	FLT3, JAK2, NTRK1, NTRK2, NTRK3	Other, kinases	11	4	-1.1399	0.131565	1.27146	0.556979	0.434419	0.0942284	HNSC
GDSC2	1866	BDP-00009066		MRCKB_HUMAN	Cytoskeleton	6	3	1.76793	3.4407	1.67278	0.749019	0.352197	0.0942461	HNSC
GDSC1	186	Bexarotene	LG-100069, Targretin, Targret, Targrexin, Targretyn, Bexarotenum	Retinioic X receptor (RXR) agonist	Other	11	5	4.13457	3.22274	-0.911828	0.385029	0.201935	0.0942533	HNSC
GDSC1	154	CHIR-99021	CT 99021, CHIR99021, CHIR 99021	GSK3A, GSK3B	WNT signaling	10	7	1.79558	2.72961	0.934034	0.536668	0.329437	0.0943721	SKCM
GDSC2	1819	Docetaxel	RP-56976, Taxotere	Microtubule stabiliser	Mitosis	4	2	-0.219401	-5.67701	-5.45761	0.735486	0.389262	0.0944048	NB
GDSC1	228	AKT.inhibitor.VIII	Akti-1/2, KIN001-102	AKT1, AKT2, AKT3	PI3K/MTOR signaling	5	3	1.65209	3.23308	1.58099	0.503325	0.504731	0.0944712	OV
GDSC2	1997	WEHI-539	WEHI539, WEHI-539	BCL-XL	Apoptosis regulation	7	5	4.43089	3.37827	-1.05262	0.73407	0.274126	0.0948688	SKCM
GDSC2	1849	Sabutoclax	BI-97C1	BCL2, BCL-XL, BFL1, MCL1	Apoptosis regulation	5	2	-2.39275	-3.78088	-1.38812	0.284235	0.61346	0.0948703	DLBC
GDSC1	202	GSK1904529A	GSK-1904529A, GSK 1904529A	IGF1R, IR	RTK signaling	5	2	1.68285	2.661	0.97815	0.369924	0.320576	0.0949094	KIRC
GDSC1	562	AGI-6780		IDH2(R140Q)	Metabolism	2	2	1.8576	1.20463	-0.652972	0.704911	3.01237e-31	0.0949753	PRAD
GDSC1	1019	Bosutinib	SKI-606, Bosulif	SRC, ABL, TEC	Other, kinases	7	3	3.00291	1.77292	-1.22999	0.922969	0.459409	0.0950027	NB
GDSC1	268	Sepantronium.bromide	YM155, YM-155, YM 155	BIRC5	Apoptosis regulation	11	7	-2.8766	-4.49426	-1.61766	0.61254	0.0392503	0.0953384	SKCM
GDSC1	271	VNLG/124	HDAC inhibitor XV	HDAC,RAR	Chromatin histone acetylation	6	4	3.6484	4.3822	0.733802	0.519952	0.143772	0.0959759	ESCA
GDSC2	1714	ERK_6604	SN1047587618, ERK_6604	ERK1,ERK2	ERK MAPK signaling	8	3	2.85994	4.88978	2.02984	0.308703	0.701476	0.0960441	PAAD
GDSC2	1032	Afatinib	BIBW2992, Tovok, Gilotrif	ERBB2, EGFR	EGFR signaling	6	3	-0.114752	2.1976	2.31235	0.465077	0.485284	0.0964536	HNSC
GDSC1	1433	JAK1_3715	SN1042605297	JAK1	Other, kinases	7	6	4.53626	5.23133	0.695062	0.00909212	0.585531	0.096527	COAD/READ
GDSC2	1441	AZD2014	SN1103949359	mTORC1, mTORC2	PI3K/MTOR signaling	7	6	1.74798	2.9009	1.15293	0.689413	0.176334	0.0967668	COAD/READ
GDSC1	437	Trichostatin.A		HDAC	Chromatin histone acetylation	8	3	-1.14753	-0.155166	0.992367	0.178132	0.134685	0.0967751	PAAD
GDSC1	1526	Refametinib	RDEA119, BAY-86-9766, BAY 869766	MEK1, MEK2	ERK MAPK signaling	6	2	0.882029	1.67142	0.789392	0.529106	0.148274	0.0969897	KIRC
GDSC2	1853	OF-1		BRPF1B, BRPF2	Chromatin histone acetylation	2	2	4.29069	2.92599	-1.3647	0.98625	3.43783e-31	0.0970323	PRAD
GDSC1	135	Gemcitabine	Gemzar, LY-188011	Pyrimidine antimetabolite	DNA replication	8	2	-0.903144	-4.05505	-3.15191	0.76491	0.313527	0.0970962	NB
GDSC1	1241	CHIR-99021	CT 99021, CHIR99021, CHIR 99021	GSK3A, GSK3B	WNT signaling	7	6	4.00649	5.04217	1.03568	0.638546	0.643913	0.0971257	COAD/READ
GDSC1	253	XMD14-99		ALK, CDK7, LTK, others	Other, kinases	9	2	4.16204	5.52113	1.35908	0.457871	0.172431	0.0973661	PAAD
GDSC2	2107	LJI308		RSK2, RSK1, RSK3	PI3K/MTOR signaling	12	4	5.37327	6.43413	1.06087	0.871692	0.610655	0.0974965	LUAD
GDSC2	1617	AZD5582	GTPL7710, AOB5560	XIAP, cIAP	Apoptosis regulation	4	4	1.32121	4.0708	2.74959	0.978935	0.911022	0.0977093	ESCA
GDSC2	1630	Entospletinib	GS-9973	SYK	Other, kinases	5	2	2.86031	0.986962	-1.87335	0.175539	0.988225	0.0977419	DLBC
GDSC2	1057	Dactolisib	NVP-BEZ235, BEZ235	PI3K (class 1), MTORC1, MTORC2	PI3K/MTOR signaling	4	4	-2.36225	-0.899173	1.46308	0.352174	0.523392	0.0978101	ESCA
GDSC1	1496	Cisplatin	Cisplatin	DNA crosslinker	DNA replication	6	4	2.50994	1.52865	-0.981287	0.421523	0.501578	0.0978445	ESCA
GDSC2	1862	MG-132	LLL cpd, MG 132, MG132	Proteasome, CAPN1	Protein stability and degradation	12	4	-0.956876	-1.62511	-0.668237	0.386516	0.862803	0.0979044	LUAD
GDSC2	1626	OTX015	Birabresib, OTX-015, MK-8628	BRD2, BRD3, BRD4	Chromatin other	4	2	3.12978	1.13677	-1.99301	0.977042	0.911212	0.0979348	NB
GDSC2	1855	KRAS.(G12C).Inhibitor-12	GTPL8020	KRAS (G12C)	ERK MAPK signaling	4	2	4.96142	2.34378	-2.61763	0.606667	0.0128045	0.0979616	NB
GDSC1	461	NSC319726		P53 Mut specific	p53 pathway	2	2	-5.97182	-2.86982	3.102	0.978177	4.22447e-31	0.0979839	PRAD
GDSC2	1816	Fulvestrant			Hormone-related	4	4	5.19107	5.81694	0.625875	0.714089	0.431894	0.0980054	ESCA
GDSC1	264	ACY-1215		HDAC6	Chromatin histone acetylation	8	3	0.730721	-0.163719	-0.89444	0.706057	0.956778	0.0981959	NB
GDSC1	104	Bortezomib	PS-341, LDP-341, Velcade	Proteasome	Protein stability and degradation	4	3	-6.2334	-5.93199	0.30141	0.347789	0.897831	0.0984175	LAML
GDSC2	1939	UMI-77	UMI 77, UMI-77	MCL1	Apoptosis regulation	4	4	2.62028	4.01036	1.39009	0.160425	0.0796069	0.0984748	ESCA
GDSC2	1372	Trametinib	GSK1120212, Mekinist	MEK1, MEK2	ERK MAPK signaling	7	6	-3.86429	-1.2722	2.59209	0.184404	0.629642	0.0985156	COAD/READ
GDSC1	439	LCL161		XIAP, cIAP1, cIAP2	Apoptosis regulation	5	2	4.02655	2.70802	-1.31853	0.349744	0.395125	0.098692	LGG
GDSC2	1919	Osimertinib	AZD9291, AZD 9291, AZD-9291, Tagrisso, Mereletinib	EGFR	EGFR signaling	4	2	0.546478	1.88872	1.34224	0.288819	0.660135	0.0988365	LAML
GDSC2	1621	PCI-34051	AK298746	HDAC8, HDAC6, HDAC1	Chromatin histone acetylation	7	3	4.14044	5.07852	0.938075	0.196989	0.558675	0.099522	SKCM
GDSC2	1925	GDC0810	GDC-0810, GDC 0810	ESR1, ESR2	Hormone-related	14	17	4.337	5.01702	0.680023	0.341179	0.0238921	0.0995389	BRCA
GDSC1	1494	SN-38	7-Ethyl-10-Hydroxy-Camptothecin, SN 38	TOP1	DNA replication	7	4	-5.75893	-6.83252	-1.07359	0.505441	0.656267	0.0995703	DLBC
GDSC1	245	UNC0638	UNC-0638, UNC 0683	G9a and GLP methyltransferases	Chromatin histone methylation	6	5	3.01573	4.13969	1.12395	0.0583332	0.45742	0.0995935	COAD/READ
GDSC1	199	Pazopanib	Votrient	CSF1R, KIT, PDGFRA, PDGFRB	RTK signaling	6	3	4.41237	5.43506	1.02269	0.282888	0.179951	0.0997055	COAD/READ
GDSC1	37	Crizotinib	Xalkori, PF2341066, PF-2341066, PF 2341066	MET, ALK, ROS1	RTK signaling	3	3	3.1158	3.86148	0.745686	0.668965	0.951136	0.0997219	COAD/READ
GDSC2	1096	Tozasertib	MK 0457,MK-0457,MK-045, VX-680 VX 680 VX-68	AURKA, AURKB, AURKC, others	Mitosis	15	20	4.22325	3.46239	-0.760858	0.758183	0.936595	0.0997454	BRCA
GDSC1	1494	SN-38	7-Ethyl-10-Hydroxy-Camptothecin, SN 38	TOP1	DNA replication	14	20	-2.41457	-3.28019	-0.865619	0.888407	0.128963	0.0998721	BRCA
GDSC1	1407	Dyrk1b_0191	SN1008982787	DYRK1B	Other, kinases	8	3	2.29204	1.03978	-1.25226	0.0653992	0.292384	0.0999145	NB
GDSC1	106	XMD8-85	ERK5-IN-1	ERK5, BET	Other	3	2	3.44481	1.62838	-1.81643	0.186874	0.501892	0.099967	LGG
GDSC2	1941	Sepantronium.bromide	YM155, YM-155, YM 155	BIRC5	Apoptosis regulation	2	2	-3.43597	-4.74449	-1.30853	0.995947	2.23006e-30	0.100081	PRAD
GDSC1	264	ACY-1215		HDAC6	Chromatin histone acetylation	15	18	0.845771	1.41334	0.567566	0.0346302	0.316666	0.100142	BRCA
GDSC2	1200	Fulvestrant	Faslodex, ICI-182780	ESR	Hormone-related	7	5	2.81771	3.34947	0.531761	0.187984	0.621672	0.100162	SKCM
GDSC2	2040	Foretinib	GSK1363089, XL-880, EXEL-2880, GSK089	MET, KDR, TIE2, VEGFR3/FLT4, RON, PDGFR, FGFR1, EGFR	RTK signaling	6	3	0.213813	1.04289	0.829081	0.909292	0.390122	0.100201	HNSC
GDSC1	1436	MCT1_6447	SN0177231247	MCT1	Cell cycle	10	6	4.41691	3.79822	-0.618693	0.152875	0.186264	0.100455	SKCM
GDSC2	1835	Elephantin			Unclassified	3	2	5.74924	2.68558	-3.06366	0.286151	0.764284	0.100602	THCA
GDSC2	1006	Cytarabine	Ara-Cytidine, Arabinosyl Cytosine, U-19920	Antimetabolite	Other	3	2	4.35892	0.985001	-3.37392	0.130274	0.842209	0.100692	THCA
GDSC2	1622	Wnt-C59	AOB3540, AK161197	PORCN	WNT signaling	8	3	4.63851	5.78602	1.14751	0.0171838	0.498137	0.100753	PAAD
GDSC2	1631	PRT062607	P505-15, PRT-2607, BIIB-057	SYK	Other, kinases	4	4	3.09849	4.06895	0.970457	0.232692	0.738332	0.100831	ESCA
GDSC1	289	KIN001-042		GSK3B	WNT signaling	6	4	4.1012	4.59503	0.493831	0.62053	0.00390895	0.100912	ESCA
GDSC1	1441	AZD2014	SN1103949359	mTORC1, mTORC2	PI3K/MTOR signaling	7	6	0.244449	1.51172	1.26727	0.306366	0.691579	0.101204	COAD/READ
GDSC1	1058	Pictilisib	GDC-0941, GDC0941, RG-7621	PI3K (class 1)	PI3K/MTOR signaling	7	6	0.768808	1.98892	1.22011	0.724137	0.76375	0.101257	COAD/READ
GDSC2	1908	Ulixertinib	BVD-523, VRT752271	ERK1, ERK2	ERK MAPK signaling	2	2	3.32283	4.75435	1.43153	0.0523487	7.01643e-29	0.10133	PRAD
GDSC2	1007	Docetaxel	RP-56976, Taxotere	Microtubule stabiliser	Mitosis	16	20	-3.46247	-4.19944	-0.736972	0.567133	0.0114798	0.101972	BRCA
GDSC2	1939	UMI-77	UMI 77, UMI-77	MCL1	Apoptosis regulation	3	2	4.16777	3.14275	-1.02503	0.531057	0.685954	0.102102	KIRC
GDSC1	249	Cabozantinib	BMS-907351, XL-184, Cometriq	VEGFR, MET, RET, KIT, FLT1, FLT3, FLT4, TIE2,AXL	RTK signaling	6	2	2.73642	3.92326	1.18684	0.853001	0.666885	0.102103	KIRC
GDSC1	312	Tivozanib	AV-951, AV 951, KRN-951, KIL8951, ASP-4130	VEGFR1, VEGFR2, VEGFR3	RTK signaling	3	2	0.616539	0.370233	-0.246306	0.179036	0.898726	0.102162	THCA
GDSC2	1598	LGK974	LGK-974	PORCN	WNT signaling	5	4	4.16218	5.24496	1.08277	0.896781	0.0155002	0.102315	ESCA
GDSC1	262	VX-11e	VX11e, VX11e	ERK2	ERK MAPK signaling	9	2	0.733018	3.83814	3.10512	0.783677	0.112329	0.102427	PAAD
GDSC1	283	Omipalisib	GSK2126458, GSK-2126458, EX-8678, GSK458	PI3K (class 1), MTORC1, MTORC2	PI3K/MTOR signaling	9	2	-3.77062	-1.8722	1.89843	0.778761	0.168027	0.102691	PAAD
GDSC2	1816	Fulvestrant			Hormone-related	2	2	4.50189	5.42179	0.919895	0.892877	4.60439e-30	0.102762	PRAD
GDSC1	1490	SN-38	SN1095903706	TOP1	DNA replication	8	2	-4.36066	-2.68303	1.67763	0.760944	0.777992	0.102847	PAAD
GDSC2	1449	AZD1208	SN1028350371	PIM1, PIM2, PIM3	Other, kinases	10	4	5.80247	6.37472	0.572248	0.0117435	0.529216	0.102999	LUAD
GDSC2	1563	EPZ5676	EPZ-5676, Pinometostat	DOT1L	Chromatin histone methylation	6	3	5.21819	5.97675	0.758554	0.798993	0.949814	0.103239	HNSC
GDSC1	342	Tenovin-6		SIRT	Chromatin histone acetylation	5	4	1.00171	0.315841	-0.685872	0.778826	0.740949	0.103337	DLBC
GDSC2	1005	Cisplatin	cis-Diammineplatinum(II) dichloride, Platinol, CIS-DDP	DNA crosslinker	DNA replication	5	4	3.70234	5.56424	1.8619	0.819869	0.338242	0.103533	ESCA
GDSC1	317	WYE-125132		mTOR	PI3K/MTOR signaling	15	18	-1.58257	-0.749648	0.832921	0.791318	0.390277	0.10362	BRCA
GDSC1	437	Trichostatin.A		HDAC	Chromatin histone acetylation	2	2	-3.6551	-1.48099	2.17411	0.857024	3.08731e-33	0.104113	PRAD
GDSC2	1047	Nutlin-3a.(-)		MDM2	p53 pathway	3	2	2.20907	5.24751	3.03844	0.418717	0.900451	0.104173	KIRC
GDSC1	1069	EHT-1864	EHT 1864	RAC1, RAC2, RAC3	Cytoskeleton	13	19	3.26321	3.69238	0.429166	0.882595	0.614266	0.104226	BRCA
GDSC1	274	Belinostat	PXD101, PXD-101	HDAC1	Chromatin histone acetylation	5	2	-0.248451	1.09815	1.3466	0.54834	0.441137	0.104292	LGG
GDSC2	1593	Entinostat	MS-275	HDAC1, HDAC3	Chromatin histone acetylation	4	4	2.39226	3.81892	1.42665	0.969377	0.021508	0.104367	GBM
GDSC2	1239	YK-4-279	YK 4-279	RNA helicase A	Other	14	17	3.85801	2.85725	-1.00075	0.228792	0.10394	0.104397	BRCA
GDSC2	1006	Cytarabine	Ara-Cytidine, Arabinosyl Cytosine, U-19920	Antimetabolite	Other	7	2	1.89322	-0.745501	-2.63873	0.415895	0.442811	0.104584	NB
GDSC2	1635	Picolinici-acid	Picolinate	Inflammatory related	Other	6	2	4.5724	5.7718	1.1994	0.24208	0.462419	0.1046	HNSC
GDSC2	1007	Docetaxel	RP-56976, Taxotere	Microtubule stabiliser	Mitosis	7	4	-4.14332	-2.33199	1.81133	0.0816743	0.126141	0.104666	COAD/READ
GDSC1	341	Selisistat	EX-527, EX 527	SIRT1	Chromatin histone acetylation	6	4	5.55705	4.97446	-0.58259	0.0428353	0.671791	0.104715	GBM
GDSC1	303	PIK-93	PIK 93, PIK93	PI3Kgamma	PI3K/MTOR signaling	9	2	2.21464	4.3361	2.12146	0.216438	0.103532	0.104976	PAAD
GDSC1	1392	Bleomycin.(10.uM)		dsDNA break induction	DNA replication	11	7	1.00483	2.38047	1.37563	0.440917	0.687174	0.105004	SKCM
GDSC1	167	OSU-03012	AR-12, OSU 03012, OSU03012, PDK1 inhibitor AR-12	PDK1 (PDPK1)	Metabolism	8	2	2.28629	1.48732	-0.798966	0.724425	0.544127	0.105134	NB
GDSC1	1248	Daporinad	APO866, FK866, FK866	NAMPT	Metabolism	6	2	-1.79403	-4.48237	-2.68834	0.572651	0.453967	0.105142	KIRC
GDSC1	332	XMD15-27		CAMK2	Other, kinases	6	4	4.34942	5.20626	0.856845	0.337835	0.231454	0.105299	ESCA
GDSC2	1941	Sepantronium.bromide	YM155, YM-155, YM 155	BIRC5	Apoptosis regulation	4	4	-3.78905	-4.8088	-1.01975	0.166244	0.796397	0.105726	GBM
GDSC1	410	MetAP2.Inhibitor,.A832234		MetAP2	Other	11	5	1.9625	1.22897	-0.733522	0.502418	0.365013	0.105734	HNSC
GDSC1	1170	CCT-018159	CCT018159, CCT 018159	HSP90	Protein stability and degradation	11	4	2.20062	2.62448	0.423863	0.965701	0.150364	0.105777	HNSC
GDSC1	127	GSK269962A	GSK 269962A	ROCK1, ROCK2	Cytoskeleton	4	3	2.51627	1.00866	-1.50761	0.742242	0.871921	0.106217	LAML
GDSC1	1185	KU-60019		ATM	Genome integrity	6	4	3.4472	2.54914	-0.898061	0.463012	0.107092	0.106413	GBM
GDSC1	229	Enzastaurin	LY317615	PKCB	Other, kinases	11	7	3.00632	3.86859	0.862272	0.162714	0.337159	0.106415	SKCM
GDSC2	1268	XAV939	NVP-XAV939, XAV-939, XAV 939	TNKS1, TNKS2	WNT signaling	4	2	4.90396	3.66744	-1.23652	0.399199	0.276513	0.107133	NB
GDSC1	1203	QL-XII-61		BMX, BTK	Other, kinases	3	2	4.06535	2.99154	-1.07381	0.998234	0.00927832	0.10732	GBM
GDSC1	235	QL-XII-47		BTK, BMX	Other, kinases	15	19	1.11558	1.75135	0.63577	0.0153567	0.626846	0.107485	BRCA
GDSC2	1808	Topotecan			DNA replication	5	2	-2.44677	-4.14733	-1.70056	0.398934	0.431589	0.107491	DLBC
GDSC1	1019	Bosutinib	SKI-606, Bosulif	SRC, ABL, TEC	Other, kinases	3	2	0.565757	1.77203	1.20627	0.717081	0.827982	0.107521	THCA
GDSC1	1015	CI-1040	CI 1040, PD-18435, PD-184352, 212631-79-3	MEK1, MEK2	ERK MAPK signaling	6	4	2.61719	1.82585	-0.79134	0.0138498	0.931913	0.107607	GBM
GDSC1	1441	AZD2014	SN1103949359	mTORC1, mTORC2	PI3K/MTOR signaling	11	4	-0.571991	-1.10143	-0.529443	0.428848	0.119358	0.107684	HNSC
GDSC1	332	XMD15-27		CAMK2	Other, kinases	9	2	4.69613	5.67101	0.974877	0.174438	0.34439	0.107738	PAAD
GDSC2	1910	ABT737		BCL2, BCL-XL, BCL-W, BCL-B, BFL1	Apoptosis regulation	14	17	2.86331	1.8078	-1.05551	0.0013735	0.936662	0.107845	BRCA
GDSC2	1549	Sapitinib	AZD8931	EGFR, ERBB2, ERBB3	EGFR signaling	8	3	4.68254	3.68688	-0.995657	0.126218	0.641978	0.1081	PAAD
GDSC1	1001	AICA.Ribonucleotide	AICAR, N1-(b-D-Ribofuranosyl)-5-aminoimidazole-4-carboxamide	AMPK agonist	Metabolism	6	4	9.43708	7.91365	-1.52343	0.0799018	0.625293	0.108218	GBM
GDSC2	1811	Dactinomycin	Actinomycin D		Other	3	2	-0.623961	-2.98537	-2.36141	0.147071	0.613699	0.108536	THCA
GDSC1	1437	MCT4_1422	SN1043999849	MCT4	Other	6	4	4.07708	3.09982	-0.977256	0.946127	0.069716	0.108811	DLBC
GDSC1	461	NSC319726		P53 Mut specific	p53 pathway	14	17	-4.40613	-2.91252	1.49361	0.0609744	0.480749	0.108824	BRCA
GDSC1	576	RU-SKI.43		Shh	Other	2	2	4.33474	5.44152	1.10678	0.033133	2.33573e-27	0.108829	PRAD
GDSC1	477	A-83-01		TGFB	Other	4	4	3.17668	3.86688	0.690201	0.605395	0.603083	0.108829	DLBC
GDSC1	1012	Vorinostat	Zolinza, SAHA, suberanilohydroxamic acid, suberoylanilide hydroxamic acid, MK-0683	HDAC inhibitor Class I, IIa, IIb, IV	Chromatin histone acetylation	9	3	1.8532	3.22789	1.37469	0.028797	0.42246	0.108848	PAAD
GDSC1	179	5-Fluorouracil	5-FU	Antimetabolite (DNA & RNA)	Other	9	2	2.84548	5.72755	2.88208	0.511113	0.278896	0.108887	PAAD
GDSC2	1034	Staurosporine		Broad spectrum kinase inhibitor	RTK signaling	4	2	-3.98896	-4.81373	-0.824774	0.964568	0.128396	0.109085	DLBC
GDSC1	1175	Rucaparib	PF-01367338, AG-014699, AG-14447, AG-14699	PARP1, PARP2	Genome integrity	8	3	3.14664	2.21714	-0.929497	0.78322	0.0429259	0.109435	NB
GDSC1	362	CI-1033		EGFR, ERBB2, ERBB4	RTK signaling	6	4	0.0791652	1.52574	1.44658	0.939442	0.560134	0.109523	ESCA
GDSC1	1259	Talazoparib	BMN-673, BMN 973	PARP1, PARP2	Genome integrity	3	2	2.94474	0.141456	-2.80328	0.999723	0.0121544	0.109912	THCA
GDSC2	1613	VE-822	VE 822, VE822, Berzosertib	ATR	Genome integrity	2	2	2.49029	5.06186	2.57157	0.241388	4.55664e-31	0.109974	KIRC
GDSC2	1808	Topotecan			DNA replication	3	2	1.55542	-1.39945	-2.95487	0.73631	0.404146	0.109981	THCA
GDSC1	158	PF-562271	PF-00562271	FAK, FAK2	Cytoskeleton	6	3	1.29144	2.92749	1.63605	0.540564	0.83711	0.110016	COAD/READ
GDSC2	1706	AZD5153	SN1045566955, AZD5153	BRD4	Chromatin other	10	4	1.22799	3.30157	2.07358	0.244381	0.653509	0.110037	LUAD
GDSC1	410	MetAP2.Inhibitor,.A832234		MetAP2	Other	4	3	1.87864	1.19869	-0.679941	0.799288	0.263986	0.110163	LAML
GDSC1	1022	AZD7762	AZD-7762, AZD 7762	CHEK1, CHEK2	Cell cycle	6	4	-0.010944	-0.75622	-0.745276	0.773827	0.804299	0.110186	GBM
GDSC2	1912	Afuresertib	GSK2110183, GSK2110183C	AKT1, AKT2, AKT3	PI3K/MTOR signaling	4	4	1.51662	2.93252	1.4159	0.49807	0.536929	0.110371	ESCA
GDSC1	1433	JAK1_3715	SN1042605297	JAK1	Other, kinases	14	20	5.00712	4.48143	-0.525684	7.15687e-05	0.816741	0.110446	BRCA
GDSC2	1827	Dihydrorotenone			Unclassified	6	2	0.457061	-0.906806	-1.36387	0.391534	0.262297	0.110749	HNSC
GDSC2	1560	Alpelisib	BYL719, BYL-719, NVP-BYL719	PI3Kalpha	PI3K/MTOR signaling	7	5	4.00405	4.92498	0.920929	0.985327	0.439973	0.11075	SKCM
GDSC1	136	Mitomycin-C	Mytozytrex, NSC-26980, MMC, Mitosol, Mitozytrex	DNA crosslinker	DNA replication	9	3	-0.788568	0.837665	1.62623	0.767247	0.17979	0.110864	PAAD
GDSC2	1088	Irinotecan	Camptosar, (+)-Irinotecan, Irinotecanum, irinotecan hydrochloride	TOP1	DNA replication	5	2	0.109413	-0.701691	-0.811104	0.568565	0.504522	0.110906	DLBC
GDSC2	1819	Docetaxel	RP-56976, Taxotere	Microtubule stabiliser	Mitosis	10	4	-1.99074	0.88234	2.87308	0.492211	0.77905	0.110955	LUAD
GDSC1	1030	KU-55933	KU55933	ATM	Genome integrity	14	18	4.42878	3.88365	-0.545124	0.136424	0.221443	0.110955	BRCA
GDSC2	1053	MK-2206	MK 2206, MK2206	AKT1, AKT2	PI3K/MTOR signaling	3	2	6.39656	4.32167	-2.07489	0.59287	0.363956	0.111096	THCA
GDSC1	1009	Tretinoin	ATRA, Vesanoid, Renova, Atralin, Tretin-X, Avita	Retinoic acid	Other	7	4	3.33818	2.29471	-1.04347	0.605225	0.594049	0.111099	DLBC
GDSC1	252	WZ3105		SRC, ROCK2, NTRK2, FLT3, IRAK1, others	Other	13	4	-0.392189	1.14622	1.53841	0.0214065	0.145293	0.111203	LUAD
GDSC2	1814	Nelarabine	Atriance, Arranon		DNA replication	4	2	6.20891	5.2619	-0.947012	0.69068	0.351296	0.1114	NB
GDSC1	546	FTY-720	Fingolimod hydrochloride; Gilenya; TDI-132; Imusera; Gilenia	S1P	Other	5	3	2.27375	2.86708	0.593328	0.597918	0.673083	0.111571	OV
GDSC1	478	LDN-193189		BMP	Other	6	4	0.734672	0.18072	-0.553953	0.190894	0.134584	0.111668	GBM
GDSC1	1039	SL0101	SL-0101, SL 0101-1	RSK, AURKB, PIM1, PIM3	Other, kinases	13	19	4.91298	4.42336	-0.489621	0.826939	0.738511	0.112053	BRCA
GDSC2	1910	ABT737		BCL2, BCL-XL, BCL-W, BCL-B, BFL1	Apoptosis regulation	6	4	1.86227	2.87766	1.01538	0.723503	0.25398	0.112195	COAD/READ
GDSC2	1818	Vincristine			Mitosis	7	6	-1.90801	0.122662	2.03067	0.0373485	0.50894	0.112227	COAD/READ
GDSC1	1401	AZD5438	SN1057898678	CDK2	Cell cycle	6	4	1.0776	0.441134	-0.636466	0.649039	0.733247	0.11233	GBM
GDSC1	438	Panobinostat	Farydak, LBH589	HDAC	Chromatin histone acetylation	15	18	-3.55991	-2.65957	0.900343	4.34914e-05	0.912366	0.112414	BRCA
GDSC1	333	T0901317	TO-901317, TO901317	LXR, FXR	Other	6	4	4.34282	4.91111	0.568283	0.850646	0.0544459	0.112777	ESCA
GDSC1	328	SNX-2112	SNX 2112	HSP90	Protein stability and degradation	13	4	-0.0778619	2.05872	2.13658	0.569311	0.527188	0.113033	LUAD
GDSC2	1996	MIM1	MIM 1, MIM-1	MCL1	Apoptosis regulation	14	17	4.6847	4.11366	-0.571043	0.505272	0.152918	0.113051	BRCA
GDSC1	1242	(5Z)-7-Oxozeaenol	5Z-7-Oxozeaenol, LL-Z1640-2	TAK1	Other, kinases	6	3	2.45641	0.626587	-1.82982	0.0834611	0.682274	0.11308	ESCA
GDSC1	253	XMD14-99		ALK, CDK7, LTK, others	Other, kinases	6	4	4.46166	5.00871	0.547042	0.328514	0.46663	0.113334	ESCA
GDSC1	1136	Capivasertib	AZ5363	AKT	PI3K/MTOR signaling	2	2	3.29643	2.58378	-0.712646	0.999775	1.05927e-32	0.113414	PRAD
GDSC2	1032	Afatinib	BIBW2992, Tovok, Gilotrif	ERBB2, EGFR	EGFR signaling	3	2	4.27309	2.26778	-2.00531	0.406394	0.573307	0.113455	THCA
GDSC1	1050	ZM447439	ZM-447439, ZM 447439	AURKA, AURKB	Mitosis	8	3	2.28368	1.2235	-1.06019	0.361834	0.182789	0.113495	NB
GDSC2	1631	PRT062607	P505-15, PRT-2607, BIIB-057	SYK	Other, kinases	4	4	4.82184	3.67039	-1.15145	0.752936	0.129294	0.11364	GBM
GDSC1	17	Cyclopamine		SMO	Other	3	2	5.63815	5.27214	-0.366017	0.830353	0.00912519	0.113679	ESCA
GDSC1	1192	GSK269962A	GSK 269962A	ROCK1, ROCK2	Cytoskeleton	2	2	3.1553	1.07482	-2.08048	0.966792	1.83619e-32	0.113704	PRAD
GDSC1	1011	Navitoclax	ABT-263, ABT263, ABT 263	BCL2, BCL-XL, BCL-W	Apoptosis regulation	9	3	1.78183	2.97492	1.19309	0.390714	0.217659	0.113722	PAAD
GDSC2	1428	IAP_5620	SN1043546339	IAP	Other	6	2	5.28728	6.177	0.889726	0.881403	0.0490219	0.113876	HNSC
GDSC2	1733	ULK1_4989	SN1049257073, ULK1_4989	ULK1	Other, kinases	2	2	1.2224	2.79392	1.57152	0.959891	6.2942e-33	0.113944	PRAD
GDSC2	2043	BIBR-1532		TERT	Genome integrity	5	4	5.12334	5.99459	0.871252	0.199475	0.755129	0.113984	ESCA
GDSC2	1053	MK-2206	MK 2206, MK2206	AKT1, AKT2	PI3K/MTOR signaling	7	6	2.12244	3.60764	1.48521	0.00325314	0.757512	0.114023	COAD/READ
GDSC2	1813	Fludarabine	Fludara		Unclassified	6	2	5.53056	6.52458	0.994021	0.165235	0.913357	0.114028	HNSC
GDSC1	1437	MCT4_1422	SN1043999849	MCT4	Other	6	4	4.26146	4.66017	0.398714	0.613362	0.720841	0.114056	ESCA
GDSC2	2107	LJI308		RSK2, RSK1, RSK3	PI3K/MTOR signaling	4	2	3.86017	3.48682	-0.373347	0.719846	0.69318	0.114106	DLBC
GDSC1	206	Ruxolitinib	INCB-18424, Ruxolitinib Phosphate, Jakafi	JAK1, JAK2	Other, kinases	6	5	4.29851	4.76582	0.467318	0.86869	0.529544	0.114375	COAD/READ
GDSC1	89	Parthenolide		HDAC1	Chromatin histone acetylation	4	3	2.38751	1.25523	-1.13227	0.181981	0.947019	0.114534	DLBC
GDSC1	1028	VX-702	VX702, VX 702	p38	JNK and p38 signaling	8	3	3.40174	2.86624	-0.535507	0.899052	0.129983	0.114539	NB
GDSC2	1507	Ruxolitinib	INCB-18424, Ruxolitinib Phosphate, Jakafi	JAK1, JAK2	Other, kinases	6	2	4.03804	5.13171	1.09367	0.975233	0.0531408	0.114617	HNSC
GDSC1	1502	Bicalutamide	ICI-176334, Casodex, Cosudex, ICI 176334	AR	Hormone-related	2	2	4.86707	4.34216	-0.52491	0.886769	1.75518e-29	0.11476	PRAD
GDSC1	283	Omipalisib	GSK2126458, GSK-2126458, EX-8678, GSK458	PI3K (class 1), MTORC1, MTORC2	PI3K/MTOR signaling	13	4	-3.03825	-1.56078	1.47748	0.179158	0.0310437	0.114879	LUAD
GDSC1	304	SB52334	SB-52334, SB 52334	ALK5	Other, kinases	15	19	3.78674	4.42002	0.633278	0.547219	0.639083	0.115118	BRCA
GDSC2	1855	KRAS.(G12C).Inhibitor-12	GTPL8020	KRAS (G12C)	ERK MAPK signaling	7	6	4.36804	5.68836	1.32033	0.655024	0.994788	0.115143	COAD/READ
GDSC2	1919	Osimertinib	AZD9291, AZD 9291, AZD-9291, Tagrisso, Mereletinib	EGFR	EGFR signaling	2	2	2.81287	1.85018	-0.962688	0.957083	1.51413e-31	0.11557	PRAD
GDSC1	5	Sunitinib	Sutent, Sunitinib Malate, SU-11248	PDGFR, KIT, VEGFR, FLT3, RET, CSF1R	RTK signaling	3	2	4.75008	1.97616	-2.77393	0.140289	0.828248	0.115657	LGG
GDSC1	1143	HG-5-88-01		EGFR, ADCK4	Other, kinases	3	3	3.68794	2.08184	-1.60611	0.191477	0.781362	0.11574	ESCA
GDSC2	1085	Sorafenib	Nexavar, 284461-73-0, BAY 43-9006	PDGFR, KIT, VEGFR, RAF	Other, kinases	12	4	3.06741	4.27828	1.21087	0.772483	0.125305	0.115756	LUAD
GDSC2	1011	Navitoclax	ABT-263, ABT263, ABT 263	BCL2, BCL-XL, BCL-W	Apoptosis regulation	4	4	3.50177	2.24234	-1.25943	0.21577	0.382956	0.115784	GBM
GDSC2	1730	PAK_5339	SN1046290829, PAK_5339	PAK1, PAK2	Cytoskeleton	6	2	1.84305	3.46062	1.61757	0.44023	0.321295	0.116039	HNSC
GDSC1	282	Pelitinib	EKB-569, EKB 569	EGFR	EGFR signaling	13	4	0.608438	2.54129	1.93285	0.533605	0.948771	0.116184	LUAD
GDSC1	1219	PFI-1		BRD4	Chromatin other	6	4	3.46279	2.36362	-1.09916	0.164295	0.493083	0.116191	ESCA
GDSC1	1394	AZD6738	SN1034081770	ATR	Genome integrity	6	4	1.78085	0.906996	-0.873849	0.475112	0.517446	0.116266	GBM
GDSC1	305	TPCA-1		IKK2	Other, kinases	11	7	3.62583	2.598	-1.02783	0.960676	0.658978	0.11642	SKCM
GDSC1	1039	SL0101	SL-0101, SL 0101-1	RSK, AURKB, PIM1, PIM3	Other, kinases	2	2	4.19811	3.56354	-0.634571	0.188938	2.49262e-29	0.116575	MM
GDSC1	476	SB505124	SB 505124, SB505124	TGFBR1, ACVR1B, ACVR1C	RTK signaling	5	2	3.19121	5.31116	2.11995	0.211575	0.424818	0.116583	LGG
GDSC1	236	IC-87114		PI3Kdelta	PI3K/MTOR signaling	2	2	5.70005	5.09444	-0.605606	0.575275	2.51877e-29	0.116812	PRAD
GDSC1	306	Fedratinib	TG101348, TG-101348, SAR302503, SAR-302503	JAK2	Other, kinases	6	5	1.96423	2.83666	0.872432	0.0445442	0.634417	0.116924	COAD/READ
GDSC2	1093	GSK1904529A	GSK-1904529A, GSK 1904529A	IGF1R, IR	IGF1R signaling	3	2	5.84323	3.7563	-2.08693	0.378774	0.487933	0.116957	THCA
GDSC2	1553	Uprosertib	GSK2141795, GSK2141795C, GSK-2141795	AKT1, AKT2, AKT3	PI3K/MTOR signaling	15	20	1.61641	2.68519	1.06878	0.671601	0.778145	0.117002	BRCA
GDSC1	1526	Refametinib	RDEA119, BAY-86-9766, BAY 869766	MEK1, MEK2	ERK MAPK signaling	6	4	1.24936	1.82708	0.57772	0.100338	0.715717	0.117052	GBM
GDSC2	1560	Alpelisib	BYL719, BYL-719, NVP-BYL719	PI3Kalpha	PI3K/MTOR signaling	4	4	4.73887	3.66554	-1.07333	0.78723	0.000267632	0.117067	GBM
GDSC2	1080	Paclitaxel	BMS-181339-01, Taxol, Onxol, Paxene, Praxel, Abraxane	Microtubule stabiliser	Mitosis	7	2	-1.71266	-3.92882	-2.21616	0.240339	0.965816	0.117158	NB
GDSC1	1496	Cisplatin	Cisplatin	DNA crosslinker	DNA replication	3	2	2.37297	0.701037	-1.67193	0.62434	0.290519	0.11742	THCA
GDSC2	1047	Nutlin-3a.(-)		MDM2	p53 pathway	4	4	3.37388	5.63735	2.26348	0.825818	0.00450091	0.11773	GBM
GDSC1	1025	SB216763	SB-216763, SB 216763	GSK3A, GSK3B	WNT signaling	8	3	4.33817	3.48873	-0.849443	0.505584	0.58756	0.117839	NB
GDSC2	1190	Gemcitabine	Gemzar, LY-188011	Pyrimidine antimetabolite	DNA replication	6	3	-1.88455	1.01857	2.90312	0.557559	0.493279	0.11797	HNSC
GDSC1	1530	PFI-3	BDF00016096	SMARCA2, SMARCA4, PB1	Chromatin other	13	5	4.88034	4.25326	-0.627079	0.0605451	0.0386184	0.118145	LUAD
GDSC2	2110	GSK591	EPZ015866, GSK3203591	PMRT5	Chromatin histone methylation	12	4	4.90882	5.88338	0.974565	0.836789	0.0100276	0.118313	LUAD
GDSC2	1046	Wee1.Inhibitor	681640, Wee1 Inhibitor	WEE1, CHEK1	Cell cycle	6	4	2.37749	3.63235	1.25486	0.186994	0.503935	0.118369	COAD/READ
GDSC2	1180	Dinaciclib	SCH727965, SCH 727965, SCH-727-965, MK-7965	CDK1, CDK2, CDK5, CDK9	Cell cycle	6	2	-3.28873	-2.21546	1.07327	0.374957	0.320868	0.118575	HNSC
GDSC2	1553	Uprosertib	GSK2141795, GSK2141795C, GSK-2141795	AKT1, AKT2, AKT3	PI3K/MTOR signaling	6	2	2.28115	4.18618	1.90502	0.27221	0.675247	0.118591	HNSC
GDSC1	275	I-BET-762	GSK525762A	BRD2, BRD3, BRD4	Chromatin other	6	4	4.07941	4.83862	0.759211	0.656219	0.880744	0.118747	GBM
GDSC2	1549	Sapitinib	AZD8931	EGFR, ERBB2, ERBB3	EGFR signaling	6	3	0.793964	3.08567	2.2917	0.698124	0.618953	0.118803	HNSC
GDSC2	1012	Vorinostat	Zolinza, SAHA, suberanilohydroxamic acid, suberoylanilide hydroxamic acid, MK-0683	HDAC inhibitor Class I, IIa, IIb, IV	Chromatin histone acetylation	3	2	3.2342	1.59628	-1.63792	0.998515	0.526009	0.118836	THCA
GDSC1	253	XMD14-99		ALK, CDK7, LTK, others	Other, kinases	8	3	4.01932	3.17006	-0.849264	0.082193	0.761569	0.119062	NB
GDSC1	203	BMS-345541	BMS345541, IKK Inhibitor 3	IKK1, IKK2	Other, kinases	8	3	2.9058	3.74486	0.83906	0.181442	0.185772	0.119192	NB
GDSC1	170	Shikonin	Anchusin	not defined	Other	5	2	0.548061	-0.759031	-1.30709	0.361334	0.694773	0.119284	LGG
GDSC2	1560	Alpelisib	BYL719, BYL-719, NVP-BYL719	PI3Kalpha	PI3K/MTOR signaling	2	2	2.70358	4.45856	1.75498	0.936899	4.30646e-31	0.119289	PRAD
GDSC1	1017	Olaparib	AZD2281, KU0059436, Lynparza	PARP1, PARP2	Genome integrity	7	4	2.91569	2.05886	-0.856829	0.465072	0.856948	0.119299	DLBC
GDSC2	1736	Selumetinib	SN1103949345, AZD1480	MEK1, MEK2	ERK MAPK signaling	8	3	2.83067	4.52579	1.69512	0.528614	0.38636	0.11933	PAAD
GDSC1	1392	Bleomycin.(10.uM)		dsDNA break induction	DNA replication	14	5	2.27548	0.560896	-1.71458	0.880063	0.73344	0.11952	LUAD
GDSC2	1549	Sapitinib	AZD8931	EGFR, ERBB2, ERBB3	EGFR signaling	3	2	6.36986	4.50218	-1.86768	0.392565	0.662601	0.119566	THCA
GDSC1	293	Amuvatinib	MP470, MP 470, MP-470	KIT, PDGFRA, FLT3	RTK signaling	15	19	2.98945	3.8965	0.907056	0.167403	0.191386	0.119664	BRCA
GDSC1	1049	PD173074	PD-173074, PD 173074	FGFR1, FGFR2, FGFR3	RTK signaling	11	4	2.57787	3.20575	0.62788	0.0534575	0.243578	0.119665	HNSC
GDSC1	1	Erlotinib	Tarceva, RG-1415, CP-358774, OSI-774, Ro-508231, R-1415	EGFR	EGFR signaling	7	2	2.82317	1.90162	-0.921544	0.559483	0.253696	0.11983	NB
GDSC1	1022	AZD7762	AZD-7762, AZD 7762	CHEK1, CHEK2	Cell cycle	3	2	0.129745	-0.820331	-0.950076	0.167979	0.553838	0.119908	THCA
GDSC1	295	NVP-BHG712	BHG712	EPHB4	RTK signaling	11	5	3.74316	4.30265	0.559485	0.656135	0.171736	0.120051	HNSC
GDSC1	52	GNF-2	KIN001-013	BCR-ABL	ABL signaling	4	3	2.64473	2.17804	-0.466693	0.492605	0.707437	0.1203	LAML
GDSC1	263	FR-180204	FR 180204, FR180204, ERK Inhibitor II	ERK1, ERK2	ERK MAPK signaling	13	4	4.7613	5.60862	0.847317	0.409337	0.346036	0.120445	LUAD
GDSC1	1426	AZD7969	SN1098976045	GSK3B	WNT signaling	7	6	2.89125	3.89136	1.00011	0.527351	0.876151	0.120527	COAD/READ
GDSC2	1507	Ruxolitinib	INCB-18424, Ruxolitinib Phosphate, Jakafi	JAK1, JAK2	Other, kinases	5	2	3.67028	2.28109	-1.38919	0.811541	0.00434765	0.12057	DLBC
GDSC2	1854	MN-64		TNKS1, TNKS2	WNT signaling	7	6	4.90754	5.56402	0.656485	0.966951	0.0463691	0.120571	COAD/READ
GDSC2	1716	IRAK4_4710	SN1050852374, IRAK4_4710	IRAK4	Other, kinases	4	4	4.54863	5.82907	1.28044	0.193078	0.0581238	0.120573	ESCA
GDSC1	283	Omipalisib	GSK2126458, GSK-2126458, EX-8678, GSK458	PI3K (class 1), MTORC1, MTORC2	PI3K/MTOR signaling	6	4	-3.69545	-2.54481	1.15065	0.920524	0.102707	0.12058	GBM
GDSC1	194	Luminespib	AUY922, VER-52296,NVP-AUY922, AUY	HSP90	Protein stability and degradation	8	2	-2.56346	-3.84051	-1.27705	0.788728	0.254421	0.120607	NB
GDSC2	1997	WEHI-539	WEHI539, WEHI-539	BCL-XL	Apoptosis regulation	4	4	4.65405	3.96497	-0.68908	0.151682	0.898142	0.120819	ESCA
GDSC1	269	NSC-207895	XI-006, NSC207895	MDM4	p53 pathway	11	7	4.47138	3.66433	-0.807042	0.0656075	0.287964	0.120868	SKCM
GDSC1	265	Tubastatin.A		HDAC1, HDAC6, HDAC8	Chromatin histone acetylation	6	2	4.59307	5.98392	1.39085	0.209129	0.708974	0.120883	KIRC
GDSC1	1413	EphB4_9721	SN1076287848	EPHB4	RTK signaling	11	4	0.204136	1.67076	1.46663	0.0943417	0.876831	0.12096	HNSC
GDSC1	257	NPK76-II-72-1		PLK3	Cell cycle	13	4	3.03431	4.52786	1.49355	0.56158	0.955833	0.121186	LUAD
GDSC1	1445	AZD8835	SN1040214596	PI3Kalpha, PI3Kdelta	PI3K/MTOR signaling	6	4	3.40438	2.4158	-0.988583	0.174361	0.563285	0.12122	GBM
GDSC1	303	PIK-93	PIK 93, PIK93	PI3Kgamma	PI3K/MTOR signaling	6	4	2.68442	4.0926	1.40818	0.611598	0.601607	0.121241	ESCA
GDSC1	272	AR-42	HDAC-42, AR 42, AR42	HDAC1	Chromatin histone acetylation	11	7	0.691994	-0.240074	-0.932068	0.0101297	0.369984	0.121252	SKCM
GDSC1	185	Linsitinib	OSI-906, ASP-7487	IGF1R	IGF1R signaling	12	4	1.73817	3.03699	1.29882	0.748547	0.906354	0.121289	LUAD
GDSC1	288	WHI-P97	AC1L1GQE, KIN001-055	JAK3	Other, kinases	6	4	3.27482	4.66794	1.39312	0.14984	0.214986	0.121301	ESCA
GDSC1	438	Panobinostat	Farydak, LBH589	HDAC	Chromatin histone acetylation	5	3	-2.2495	-0.537097	1.7124	0.141849	0.912332	0.121303	OV
GDSC2	1922	Cediranib	AZD2171, AZD 2171, AZD-2171, Recentin	VEGFR, FLT1, FLT2, FLT3, FLT4, KIT, PDGFRB	RTK signaling	6	3	1.70077	3.01334	1.31257	0.732892	0.154383	0.121453	HNSC
GDSC1	286	KIN001-236		Angiopoietin-1 receptor	RTK signaling	6	5	4.4767	5.32504	0.848342	0.26241	0.219591	0.121585	COAD/READ
GDSC1	245	UNC0638	UNC-0638, UNC 0683	G9a and GLP methyltransferases	Chromatin histone methylation	4	3	1.88945	2.46707	0.57762	0.668898	0.554428	0.121652	LAML
GDSC1	1133	Serdemetan	JNJ-26854165	MDM2	p53 pathway	6	2	2.11366	2.77577	0.662111	0.617559	0.966235	0.12181	KIRC
GDSC1	341	Selisistat	EX-527, EX 527	SIRT1	Chromatin histone acetylation	3	2	5.54626	4.671	-0.875264	0.99954	0.486584	0.121816	THCA
GDSC1	1530	PFI-3	BDF00016096	SMARCA2, SMARCA4, PB1	Chromatin other	8	3	4.34978	4.9218	0.572016	0.0194907	0.559912	0.122057	PAAD
GDSC2	1802	Zoledronate	Zoledronic acid, Zometa, Reclast		Unclassified	4	4	3.47537	4.52445	1.04908	0.196537	0.72123	0.122095	ESCA
GDSC1	291	KIN001-266		MAP3K8	ERK MAPK signaling	11	7	3.88906	3.02711	-0.86195	0.1566	0.0341802	0.122159	SKCM
GDSC1	1413	EphB4_9721	SN1076287848	EPHB4	RTK signaling	8	3	1.95024	0.465618	-1.48462	0.306762	0.858688	0.122166	NB
GDSC1	344	THZ-2-49		CDK9	Cell cycle	13	4	2.12148	4.12022	1.99874	0.275709	0.467652	0.122409	LUAD
GDSC1	208	Ispinesib.Mesylate	SB-715992	KSP	Mitosis	15	19	-1.10113	-1.91985	-0.818722	0.186219	0.765124	0.122547	BRCA
GDSC2	1089	Oxaliplatin	Eloxatin	DNA alkylating agent	DNA replication	7	6	2.71638	3.82184	1.10546	0.815166	0.738617	0.122742	COAD/READ
GDSC1	119	Lapatinib	Tykerb, Tyverb	EGFR, ERBB2	RTK signaling	5	4	0.543881	2.71581	2.17193	0.799818	0.253113	0.122771	BRCA
GDSC1	173	FH535		PPARgamma, PPARdelta	Other	5	2	1.64184	2.69696	1.05512	0.94805	0.505459	0.122797	LGG
GDSC2	1375	Temozolomide	Temodar, Temodal, M-39831, SCH 52365	DNA alkylating agent	DNA replication	2	2	6.59367	5.99849	-0.595172	0.8352	2.84423e-29	0.1229	PRAD
GDSC1	1490	SN-38	SN1095903706	TOP1	DNA replication	3	2	-3.2616	-5.89332	-2.63173	0.642027	0.188306	0.123257	THCA
GDSC1	260	NG-25	NG25	TAK1, MAP4K2	Other, kinases	6	4	3.08777	4.29014	1.20236	0.463909	0.53737	0.12326	ESCA
GDSC1	1498	Selumetinib	AZD6244, AZD-6244, ARRY-886	MEK1, MEK2	ERK MAPK signaling	2	2	3.54124	1.29729	-2.24395	0.984954	1.13673e-31	0.123326	PRAD
GDSC1	1461	TANK_1366	SN1032446568	Tankyrase 1/2 (PARP5a, PARP5b)	Genome integrity	8	2	1.67166	3.04329	1.37163	0.908081	0.127382	0.12339	PAAD
GDSC1	332	XMD15-27		CAMK2	Other, kinases	4	4	4.00032	3.06258	-0.937739	0.735723	0.720858	0.123542	DLBC
GDSC1	225	Genentech.Cpd.10		AURKA, AURKB	Mitosis	8	3	2.55304	1.36348	-1.18956	0.895103	0.718319	0.123607	NB
GDSC1	201	Epothilone.B	Patupilone, EpoB, EPO906, GNF-PF-193	Microtubule stabiliser	Mitosis	15	19	-3.59745	-4.49291	-0.895451	0.92722	0.337087	0.123979	BRCA
GDSC1	1426	AZD7969	SN1098976045	GSK3B	WNT signaling	8	2	2.35271	3.42704	1.07433	0.775677	0.950438	0.12403	PAAD
GDSC1	438	Panobinostat	Farydak, LBH589	HDAC	Chromatin histone acetylation	6	4	-2.8479	-2.39874	0.449156	0.961338	0.906915	0.124298	GBM
GDSC2	1511	Epirubicin	Ellence, Farmorubicin, IMI-28	Anthracycline	DNA replication	4	2	-3.45254	-4.76409	-1.31155	0.105923	0.85398	0.1243	DLBC
GDSC2	1003	Camptothecin	Camptothecine, (+)-Camptothecin	TOP1	DNA replication	7	6	-2.01104	-0.509833	1.50121	0.495651	0.80308	0.124414	COAD/READ
GDSC2	1733	ULK1_4989	SN1049257073, ULK1_4989	ULK1	Other, kinases	4	4	1.79001	3.0832	1.29319	0.499266	0.034431	0.124475	ESCA
GDSC1	1049	PD173074	PD-173074, PD 173074	FGFR1, FGFR2, FGFR3	RTK signaling	2	2	2.89996	0.484268	-2.4157	0.678258	2.42538e-31	0.125093	PRAD
GDSC1	83	JW-7-52-1		MTOR	PI3K/MTOR signaling	2	2	0.995858	-2.30754	-3.3034	0.0807053	2.99665e-30	0.125167	ESCA
GDSC2	1910	ABT737		BCL2, BCL-XL, BCL-W, BCL-B, BFL1	Apoptosis regulation	3	2	3.6009	1.0154	-2.58549	0.835557	0.536655	0.125228	THCA
GDSC1	436	CAP-232,.TT-232,.TLN-232		Glycolysis	Metabolism	10	7	2.88498	3.48533	0.60035	0.0172472	0.594717	0.125244	SKCM
GDSC1	406	LIMK1.inhibitor.BMS4		LIMK1	Cytoskeleton	2	2	3.95349	4.58255	0.62906	0.861434	1.12895e-32	0.125545	PRAD
GDSC1	1052	RO-3306		CDK1	Cell cycle	9	3	3.4163	4.43525	1.01894	0.0597992	0.286783	0.125615	PAAD
GDSC2	1806	Oxaliplatin		DNA alkylating agent	DNA replication	5	2	2.4284	1.49856	-0.929842	0.310819	0.740144	0.125671	DLBC
GDSC2	1620	PFI3	PFI-3, PFI 3, AOB2221	Polybromo 1, SMARCA4, SMARCA2	Chromatin other	4	4	5.33188	6.07551	0.743629	0.0682047	0.591717	0.125728	ESCA
GDSC1	1032	Afatinib	BIBW2992, Tovok, Gilotrif	ERBB2, EGFR	EGFR signaling	11	4	-1.43614	0.259664	1.6958	0.903896	0.784224	0.125759	HNSC
GDSC1	293	Amuvatinib	MP470, MP 470, MP-470	KIT, PDGFRA, FLT3	RTK signaling	11	7	3.5247	4.37276	0.848061	0.578933	0.921133	0.125799	SKCM
GDSC1	1025	SB216763	SB-216763, SB 216763	GSK3A, GSK3B	WNT signaling	7	5	4.36759	5.34057	0.972975	0.471352	0.432399	0.125899	COAD/READ
GDSC1	427	Ara-G	9-??-D-Arabinofuranosyl guanine	Anti-metabolite	Other	4	3	4.92173	3.88195	-1.03978	0.147399	0.929769	0.125914	LAML
GDSC1	110	Seliciclib	Roscovitine, CYC-202, AL-39256	CDK2, CDK7, CDK9	Cell cycle	7	2	4.16786	5.25541	1.08756	0.372082	0.333642	0.12602	NB
GDSC2	1631	PRT062607	P505-15, PRT-2607, BIIB-057	SYK	Other, kinases	7	3	2.45622	3.81736	1.36114	0.651717	0.669232	0.126612	SKCM
GDSC1	200	Dacinostat	NVP-LAQ824, LAQ824	HDAC1	Chromatin histone acetylation	8	2	-2.66915	-4.14388	-1.47473	0.849141	0.7438	0.127324	NB
GDSC1	291	KIN001-266		MAP3K8	ERK MAPK signaling	6	4	3.61411	4.70843	1.09431	0.986115	0.134873	0.127372	ESCA
GDSC1	300	CX-5461	CX5461, CX 5461	RNA Polymerase 1	Other	6	5	3.78952	2.86408	-0.925448	0.300349	0.695338	0.12755	COAD/READ
GDSC2	1079	Dasatinib	BMS-354825-03, BMS-354825, Sprycel	ABL, SRC, Ephrins, PDGFR, KIT	Other, kinases	3	2	-2.03704	0.806133	2.84317	0.689983	0.519037	0.127574	KIRC
GDSC2	1940	WIKI4	WIKI-4, WIKI 4	TNKS1, TNKS2	WNT signaling	4	2	3.16269	2.64613	-0.516562	0.966846	0.621457	0.127645	LAML
GDSC1	1409	AZD4877	SN1055467765	EG5	Mitosis	14	5	-3.48956	-2.07109	1.41847	0.030043	0.528776	0.127706	LUAD
GDSC1	178	BAY-61-3606	Syk Inhibitor, BAY-613606	SYK	Other, kinases	5	2	1.98382	3.79911	1.81529	0.831839	0.643674	0.127808	KIRC
GDSC1	184	BMS-754807	BMS754807, BMS 754807	IGF1R, IR	RTK signaling	4	3	1.60349	-0.189247	-1.79274	0.651326	0.322223	0.127857	LAML
GDSC1	1266	ICL1100013		N-myristoyltransferase 1/2	Other	10	4	0.331972	1.31738	0.985409	0.195587	0.844559	0.128113	HNSC
GDSC1	1401	AZD5438	SN1057898678	CDK2	Cell cycle	8	2	0.222468	1.06681	0.844337	0.700596	0.642156	0.128397	PAAD
GDSC1	326	GSK690693	GSK 690693, GSK-690693	AKT1, AKT2, AKT3	PI3K/MTOR signaling	4	4	2.96857	0.702747	-2.26582	0.244713	0.128081	0.128442	DLBC
GDSC1	205	Avagacestat	BMS-708163, BMS 708163	Amyloid beta20, Amyloid beta40	Other	9	2	4.59798	5.38081	0.782836	0.921478	0.325794	0.128543	PAAD
GDSC1	1047	Nutlin-3a.(-)		MDM2	p53 pathway	6	4	4.05205	4.61256	0.560515	0.111017	0.371626	0.128631	ESCA
GDSC1	382	Apitolisib	GDC0980	mTOR, PI3K	PI3K/MTOR signaling	6	5	0.424658	1.65493	1.23027	0.238528	0.100559	0.128953	COAD/READ
GDSC2	1512	Cyclophosphamide	Cytoxan, Neosar, Cyclophosphamid, Procytox, Cyclophosphane	Alkylating agent	DNA replication	6	4	5.47047	6.26793	0.797458	0.738167	0.490012	0.128971	COAD/READ
GDSC1	1039	SL0101	SL-0101, SL 0101-1	RSK, AURKB, PIM1, PIM3	Other, kinases	9	3	4.10149	4.87546	0.77397	0.437927	0.345885	0.129201	PAAD
GDSC1	381	AST-1306		EGFR, ERBB4	RTK signaling	6	2	1.364	1.91383	0.549827	0.918551	0.037719	0.129625	KIRC
GDSC1	1192	GSK269962A	GSK 269962A	ROCK1, ROCK2	Cytoskeleton	11	4	1.00319	2.61716	1.61397	0.00683364	0.273675	0.129625	HNSC
GDSC2	1005	Cisplatin	cis-Diammineplatinum(II) dichloride, Platinol, CIS-DDP	DNA crosslinker	DNA replication	2	2	3.54851	2.62256	-0.925955	0.995871	1.27426e-30	0.129711	PRAD
GDSC1	446	MIM1		MCL-1	Apoptosis regulation	13	4	4.71545	3.83989	-0.875563	0.981987	0.702609	0.129728	LUAD
GDSC1	552	BAM7		Bax activator	Other	15	18	3.74053	4.40044	0.659913	0.716543	0.0783719	0.129919	BRCA
GDSC2	1512	Cyclophosphamide	Cytoxan, Neosar, Cyclophosphamid, Procytox, Cyclophosphane	Alkylating agent	DNA replication	4	4	5.1263	5.85938	0.733082	0.825544	0.0332854	0.130036	ESCA
GDSC2	1613	VE-822	VE 822, VE822, Berzosertib	ATR	Genome integrity	6	2	3.40387	5.23817	1.83429	0.204124	0.337796	0.130139	HNSC
GDSC1	298	OSI-930	OSI 930 OSI930	KIT	RTK signaling	6	4	4.20617	4.76076	0.554584	0.392472	0.189742	0.130142	ESCA
GDSC2	1615	CZC24832	GTPL6653	PI3Kgamma	PI3K/MTOR signaling	4	4	5.18173	6.07701	0.895281	0.78964	0.625781	0.130203	ESCA
GDSC1	91	GSK319347A	KIN001-135, IKK-3 inhibitor	IKK	Other, kinases	3	3	4.51963	4.93709	0.417461	0.10777	0.884566	0.13038	COAD/READ
GDSC1	1129	PF-4708671	PF 4708671, PF4708671	S6K1	PI3K/MTOR signaling	3	2	4.21155	3.55252	-0.659023	0.334442	0.466045	0.13042	THCA
GDSC1	317	WYE-125132		mTOR	PI3K/MTOR signaling	6	2	-0.752063	0.651315	1.40338	0.309755	0.387466	0.130471	KIRC
GDSC1	285	SU11274		MET	RTK signaling	6	5	4.05108	4.88563	0.834542	0.440665	0.980024	0.130492	COAD/READ
GDSC2	1593	Entinostat	MS-275	HDAC1, HDAC3	Chromatin histone acetylation	8	3	3.7119	4.87069	1.15879	0.604329	0.0310277	0.130515	PAAD
GDSC2	1736	Selumetinib	SN1103949345, AZD1480	MEK1, MEK2	ERK MAPK signaling	4	4	4.1212	5.29867	1.17747	0.463551	0.46608	0.130616	GBM
GDSC1	205	Avagacestat	BMS-708163, BMS 708163	Amyloid beta20, Amyloid beta40	Other	6	5	4.41534	5.03434	0.618999	0.786887	0.983796	0.130784	COAD/READ
GDSC1	204	Tipifarnib	Zarnestra	Farnesyl-transferase (FNTA)	Other	15	19	2.15149	1.32152	-0.829966	0.0554483	0.0489351	0.131122	BRCA
GDSC2	2096	VX-11e	VX11e, VX11e	ERK2	ERK MAPK signaling	4	4	2.67862	3.93874	1.26011	0.865131	0.354151	0.131156	GBM
GDSC2	1011	Navitoclax	ABT-263, ABT263, ABT 263	BCL2, BCL-XL, BCL-W	Apoptosis regulation	2	2	4.4726	2.92351	-1.54909	0.270221	4.55911e-30	0.131183	PRAD
GDSC1	150	Bicalutamide	ICI-176334, Casodex, Cosudex, ICI 176334	AR	Hormone-related	11	7	2.63389	2.93002	0.296136	0.605455	0.911823	0.131451	SKCM
GDSC1	266	Zibotentan	ZD4054, ZD-4054	Endothelin-1 receptor (EDNRA)	Other	6	2	5.61185	5.95941	0.347561	0.648896	0.0117284	0.131542	KIRC
GDSC1	140	Vinorelbine	vinorelbine tartrate, Navelbine, Exelbine	Microtubule destabiliser	Mitosis	15	19	-3.20491	-4.00012	-0.795216	0.0569711	0.408755	0.131643	BRCA
GDSC2	1563	EPZ5676	EPZ-5676, Pinometostat	DOT1L	Chromatin histone methylation	5	2	4.3494	3.57725	-0.772142	0.835191	0.99851	0.131681	DLBC
GDSC2	1560	Alpelisib	BYL719, BYL-719, NVP-BYL719	PI3Kalpha	PI3K/MTOR signaling	16	20	2.45502	3.22332	0.768298	0.903167	0.985439	0.131689	BRCA
GDSC2	1559	Luminespib	AUY922, VER-52296,NVP-AUY922, AUY	HSP90	Protein stability and degradation	4	4	-2.05501	-3.12783	-1.07282	0.112143	0.802285	0.131712	GBM
GDSC1	546	FTY-720	Fingolimod hydrochloride; Gilenya; TDI-132; Imusera; Gilenia	S1P	Other	8	3	2.13142	1.59349	-0.537925	0.373553	0.208101	0.1319	NB
GDSC2	1806	Oxaliplatin		DNA alkylating agent	DNA replication	2	2	3.99887	6.04831	2.04945	0.761193	8.08891e-32	0.131947	KIRC
GDSC1	208	Ispinesib.Mesylate	SB-715992	KSP	Mitosis	8	3	-2.01723	-0.572196	1.44504	0.398269	0.810558	0.13244	NB
GDSC1	288	WHI-P97	AC1L1GQE, KIN001-055	JAK3	Other, kinases	11	7	4.46104	3.62728	-0.833753	0.0515392	0.126953	0.1328	SKCM
GDSC1	249	Cabozantinib	BMS-907351, XL-184, Cometriq	VEGFR, MET, RET, KIT, FLT1, FLT3, FLT4, TIE2,AXL	RTK signaling	15	19	3.69882	3.26729	-0.431521	0.815239	0.976742	0.133015	BRCA
GDSC2	1733	ULK1_4989	SN1049257073, ULK1_4989	ULK1	Other, kinases	7	6	2.4452	3.69888	1.25368	0.345206	0.164936	0.133082	COAD/READ
GDSC1	291	KIN001-266		MAP3K8	ERK MAPK signaling	13	4	3.50281	4.54482	1.04201	0.201678	0.509555	0.133091	LUAD
GDSC1	1050	ZM447439	ZM-447439, ZM 447439	AURKA, AURKB	Mitosis	9	3	2.18059	3.14224	0.96165	0.861319	0.0842588	0.133398	PAAD
GDSC2	1053	MK-2206	MK 2206, MK2206	AKT1, AKT2	PI3K/MTOR signaling	2	2	2.25933	4.74852	2.48919	0.991922	9.47612e-33	0.133399	PRAD
GDSC2	1918	AZD8186	AZD 8186, AZD-8186	PI3Kalpha, PI3Kbeta	PI3K/MTOR signaling	3	2	0.50154	2.83706	2.33552	0.632559	0.844988	0.133906	KIRC
GDSC1	289	KIN001-042		GSK3B	WNT signaling	5	3	5.16126	4.28259	-0.878675	0.686266	0.267447	0.133985	OV
GDSC1	1175	Rucaparib	PF-01367338, AG-014699, AG-14447, AG-14699	PARP1, PARP2	Genome integrity	9	3	3.36119	4.32743	0.966242	0.679929	0.249804	0.134113	PAAD
GDSC1	300	CX-5461	CX5461, CX 5461	RNA Polymerase 1	Other	9	2	2.42567	4.97193	2.54625	0.204038	0.138286	0.134228	PAAD
GDSC2	1811	Dactinomycin	Actinomycin D		Other	4	4	-2.43597	-1.38891	1.04706	0.262932	0.380127	0.134281	ESCA
GDSC1	1053	MK-2206	MK 2206, MK2206	AKT1, AKT2	PI3K/MTOR signaling	5	3	2.06362	0.997409	-1.06621	0.473622	0.714354	0.134319	GBM
GDSC1	249	Cabozantinib	BMS-907351, XL-184, Cometriq	VEGFR, MET, RET, KIT, FLT1, FLT3, FLT4, TIE2,AXL	RTK signaling	9	2	2.14068	3.54862	1.40794	0.875865	0.265522	0.134509	PAAD
GDSC2	1818	Vincristine			Mitosis	4	2	-0.774578	-3.58433	-2.80975	0.635784	0.439785	0.134598	NB
GDSC1	1527	Pictilisib	GDC-0941, GDC0941, RG-7621	PI3K (class 1)	PI3K/MTOR signaling	4	3	0.496187	1.27907	0.782885	0.50844	0.310647	0.134642	OV
GDSC2	1996	MIM1	MIM 1, MIM-1	MCL1	Apoptosis regulation	4	2	2.7069	1.13238	-1.57452	0.0616075	0.538531	0.134864	DLBC
GDSC1	155	Ponatinib	AP24534, AP-24534, KIN001-192, Iclusig	ABL, PDGFRA, VEGFR2, FGFR1, SRC, TIE2, FLT3	Other, kinases	6	3	0.874827	2.38052	1.5057	0.791085	0.28457	0.134907	COAD/READ
GDSC1	1199	Tamoxifen	Nolvadex, Soltamox, Zynoplex, ICI-46474, Kessar	ESR1	Hormone-related	6	4	3.45117	4.0235	0.572334	0.75345	0.199354	0.135202	ESCA
GDSC2	1813	Fludarabine	Fludara		Unclassified	12	17	5.71476	4.62863	-1.08613	0.00385012	0.273623	0.135322	BRCA
GDSC1	1437	MCT4_1422	SN1043999849	MCT4	Other	14	20	4.51237	3.96824	-0.544133	0.130723	0.470988	0.135331	BRCA
GDSC2	1057	Dactolisib	NVP-BEZ235, BEZ235	PI3K (class 1), MTORC1, MTORC2	PI3K/MTOR signaling	4	2	-3.37693	-4.50693	-1.13	0.392173	0.200501	0.136061	DLBC
GDSC1	203	BMS-345541	BMS345541, IKK Inhibitor 3	IKK1, IKK2	Other, kinases	6	5	2.86327	3.60006	0.736788	0.7656	0.818342	0.136089	COAD/READ
GDSC2	1553	Uprosertib	GSK2141795, GSK2141795C, GSK-2141795	AKT1, AKT2, AKT3	PI3K/MTOR signaling	10	4	3.05637	4.08209	1.02572	0.319188	0.576607	0.13624	LUAD
GDSC1	1460	PARP_9482	SN1031920820	PARP1, PARP2, PARP5a	Genome integrity	3	2	0.437812	-2.32335	-2.76116	0.996091	0.0281945	0.136243	THCA
GDSC2	1933	P22077	P 22077, P-22077	USP7, USP47	Protein stability and degradation	4	2	2.41214	1.31188	-1.10026	0.49877	0.00750172	0.136334	DLBC
GDSC2	1738	IGF1R_3801	SN1051640224, IGF1R_3801	IGFR1	IGF1R signaling	6	2	0.258016	1.76899	1.51097	0.814922	0.959879	0.136347	HNSC
GDSC2	1730	PAK_5339	SN1046290829, PAK_5339	PAK1, PAK2	Cytoskeleton	2	2	1.49468	3.0492	1.55451	0.991602	2.94498e-31	0.136485	PRAD
GDSC1	381	AST-1306		EGFR, ERBB4	RTK signaling	6	4	0.0258375	1.20848	1.18264	0.962001	0.343391	0.136566	ESCA
GDSC2	1928	I-BRD9	GSK602, GSK 602, GSK-602	BRD9	Chromatin other	4	4	4.65065	5.52171	0.87106	0.711413	0.118729	0.136695	ESCA
GDSC1	203	BMS-345541	BMS345541, IKK Inhibitor 3	IKK1, IKK2	Other, kinases	6	4	2.86456	3.54457	0.680004	0.856456	0.0689862	0.136738	ESCA
GDSC2	1557	LCL161		XIAP, IAP1, IAP2	Apoptosis regulation	12	17	4.13066	4.94665	0.815984	0.0714115	0.0743642	0.136994	BRCA
GDSC1	1458	PARP_9495	SN1024601395	PARP1, PARP2, PARP7	Genome integrity	11	3	0.885256	1.78447	0.89921	0.318055	0.741433	0.137185	HNSC
GDSC1	427	Ara-G	9-??-D-Arabinofuranosyl guanine	Anti-metabolite	Other	6	2	5.6408	5.92453	0.283733	0.630684	0.395851	0.137288	KIRC
GDSC2	1401	AZD5438	SN1057898678	CDK2	Cell cycle	12	17	3.42244	2.62724	-0.795197	0.0550045	0.186045	0.137625	BRCA
GDSC2	1936	Savolitinib	AZD6094, Volitinib, AZD-6094, AZD 6094	MET	RTK signaling	7	2	2.85727	2.22643	-0.630835	0.117411	0.275125	0.138083	NB
GDSC2	1819	Docetaxel	RP-56976, Taxotere	Microtubule stabiliser	Mitosis	6	6	-2.60124	-0.260604	2.34063	0.414814	0.240146	0.138348	COAD/READ
GDSC1	409	eEF2K.Inhibitor,.A-484954		eEF2K	Other, kinases	6	5	5.82782	6.42997	0.602149	0.988951	0.0382127	0.138395	COAD/READ
GDSC1	34	Imatinib	Gleevec, STI-571	ABL, KIT, PDGFR	Other, kinases	3	2	3.87616	2.95035	-0.925804	0.38264	0.300891	0.138586	LGG
GDSC1	172	Embelin	Emberine, Embelic acid	XIAP	Apoptosis regulation	6	3	2.70836	4.26463	1.55626	0.340765	0.393773	0.139101	COAD/READ
GDSC1	410	MetAP2.Inhibitor,.A832234		MetAP2	Other	13	4	2.6089	3.05101	0.442106	0.746896	0.609413	0.139335	LUAD
GDSC2	1996	MIM1	MIM 1, MIM-1	MCL1	Apoptosis regulation	6	4	3.97386	4.72518	0.751318	0.113059	0.941262	0.139343	COAD/READ
GDSC1	197	Bryostatin.1	Bryostatin	PKC	Other	15	19	-2.52489	-3.01425	-0.489357	0.0518605	0.56846	0.139367	BRCA
GDSC2	2110	GSK591	EPZ015866, GSK3203591	PMRT5	Chromatin histone methylation	4	2	3.66523	1.9434	-1.72184	0.328164	0.342766	0.139559	DLBC
GDSC2	1558	Lapatinib	Tykerb, Tyverb	EGFR, ERBB2	EGFR signaling	6	3	1.51905	3.32962	1.81057	0.276889	0.380464	0.139709	HNSC
GDSC2	1808	Topotecan			DNA replication	7	6	0.792095	2.18466	1.39256	0.763294	0.935042	0.139721	COAD/READ
GDSC1	1429	IAP_7638	SN1043547481	IAP	Other	4	2	3.82451	2.51102	-1.31348	0.867108	0.341595	0.139727	LAML
GDSC1	1413	EphB4_9721	SN1076287848	EPHB4	RTK signaling	5	3	1.65541	3.60522	1.94981	0.558325	0.705805	0.139786	OV
GDSC1	211	TL-2-105		not defined	Other	15	18	3.47692	4.05975	0.582827	0.0219106	0.920315	0.140106	BRCA
GDSC1	1135	AZD4547	AZ6	FGRF1, FGFR2, FGFR3	RTK signaling	6	4	2.48992	3.38773	0.897811	0.200207	0.947604	0.140235	ESCA
GDSC2	2047	Ulixertinib	BVD-523, VRT752271	ERK1, ERK2	ERK MAPK signaling	4	4	2.64804	3.58017	0.932136	0.977976	0.425974	0.140248	GBM
GDSC1	303	PIK-93	PIK 93, PIK93	PI3Kgamma	PI3K/MTOR signaling	6	5	3.02211	4.30643	1.28433	0.00158177	0.673559	0.14049	COAD/READ
GDSC2	1576	IWP-2	Wnt Inhibitor IWP-2	PORCN	WNT signaling	6	2	2.47426	3.43037	0.956114	0.322285	0.606612	0.140537	HNSC
GDSC2	2110	GSK591	EPZ015866, GSK3203591	PMRT5	Chromatin histone methylation	5	4	3.58289	4.58188	0.998992	0.130652	0.688698	0.140632	ESCA
GDSC1	304	SB52334	SB-52334, SB 52334	ALK5	Other, kinases	5	2	3.35131	5.38421	2.03289	0.906634	0.383473	0.141007	LGG
GDSC2	2106	Uprosertib	GSK2141795, GSK2141795C, GSK-2141795	AKT1, AKT2, AKT3	PI3K/MTOR signaling	7	5	1.61489	2.3287	0.713807	0.0241771	0.955914	0.141162	SKCM
GDSC1	573	LGK974		PORCN	WNT signaling	15	18	2.13029	1.66539	-0.4649	0.780611	0.704064	0.141232	BRCA
GDSC2	2045	AMG-319	AMG319	PI3K (beta sparing)	PI3K/MTOR signaling	5	4	5.62448	6.09018	0.465697	0.129941	0.339622	0.141337	ESCA
GDSC2	1060	PD0325901	PD-0325901, PD 0325901	MEK1, MEK2	ERK MAPK signaling	7	2	0.611123	-2.33167	-2.94279	0.885118	0.020172	0.141569	NB
GDSC1	170	Shikonin	Anchusin	not defined	Other	5	2	-0.356903	0.641401	0.998303	0.667368	0.666476	0.141751	KIRC
GDSC1	436	CAP-232,.TT-232,.TLN-232		Glycolysis	Metabolism	6	4	4.38833	5.61486	1.22653	0.381697	0.589879	0.141877	COAD/READ
GDSC1	180	Thapsigargin	Octanoic acid	SERCA	Other	5	2	-1.60653	-4.53305	-2.92652	0.497618	0.389191	0.142004	KIRC
GDSC1	1066	AZD6482	AZD 6482, AZD-6482, AK-55409	PI3Kbeta	PI3K/MTOR signaling	11	4	1.6105	2.48842	0.877913	0.141615	0.15872	0.142058	HNSC
GDSC2	1199	Tamoxifen	Nolvadex, Soltamox, Zynoplex, ICI-46474, Kessar	ESR1	Hormone-related	7	2	3.82831	2.71848	-1.10983	0.999838	0.618485	0.142198	NB
GDSC1	231	FMK	KIN001-242	RSK	Other, kinases	6	3	4.8563	5.92806	1.07175	0.730038	0.166168	0.142217	COAD/READ
GDSC1	1016	Temsirolimus	CCI-779, Torisel	MTOR	PI3K/MTOR signaling	3	2	-2.70172	-3.40126	-0.699534	0.147733	0.940348	0.142222	THCA
GDSC2	1079	Dasatinib	BMS-354825-03, BMS-354825, Sprycel	ABL, SRC, Ephrins, PDGFR, KIT	Other, kinases	8	3	2.556	0.12511	-2.43089	0.112904	0.276892	0.142306	PAAD
GDSC2	1428	IAP_5620	SN1043546339	IAP	Other	3	2	7.03133	5.15794	-1.87339	0.924562	0.366056	0.142383	THCA
GDSC1	165	DMOG	Dimethyloxalylglcine	HIF-PH	Metabolism	6	3	7.52267	8.89189	1.36923	0.205708	0.607002	0.142384	COAD/READ
GDSC1	476	SB505124	SB 505124, SB505124	TGFBR1, ACVR1B, ACVR1C	RTK signaling	2	2	1.54888	3.40434	1.85546	0.0891719	1.70488e-31	0.142536	PRAD
GDSC2	1549	Sapitinib	AZD8931	EGFR, ERBB2, ERBB3	EGFR signaling	3	2	2.27487	4.53487	2.26001	0.415953	0.703567	0.142541	KIRC
GDSC2	1799	Ibrutinib	PCI-32765, CRA-032765, PCI-32765-00	BTK	Other, kinases	4	4	5.66637	5.11273	-0.553639	0.564214	0.193778	0.14272	GBM
GDSC1	1047	Nutlin-3a.(-)		MDM2	p53 pathway	3	2	3.37554	4.1103	0.734766	0.73668	0.3761	0.142802	THCA
GDSC1	277	Linifanib	ABT-869, ABT 869	VEGFR1, VEGFR2, VEGFR3, CSF1R, FLT3, KIT	RTK signaling	6	4	2.3214	2.75664	0.435245	0.203712	0.521524	0.142802	ESCA
GDSC2	1720	AZD5991	SN1049446612, AZD5991	MCL1	Apoptosis regulation	4	2	4.43802	1.26035	-3.17767	0.390362	0.192819	0.143022	NB
GDSC1	1403	AZD6094	SN1042487586	MET	RTK signaling	6	4	2.63017	2.12867	-0.5015	0.515849	0.977206	0.143056	DLBC
GDSC1	1016	Temsirolimus	CCI-779, Torisel	MTOR	PI3K/MTOR signaling	14	19	-2.40578	-1.68645	0.719332	0.803129	0.515512	0.143237	BRCA
GDSC2	1931	MIRA-1	MIRA 1, MIRA1, NSC19630, NSC-19630, NSC 19630	TP53	p53 pathway	6	3	5.33938	6.00386	0.664473	0.43849	0.806887	0.14336	HNSC
GDSC1	249	Cabozantinib	BMS-907351, XL-184, Cometriq	VEGFR, MET, RET, KIT, FLT1, FLT3, FLT4, TIE2,AXL	RTK signaling	6	5	2.90997	4.00845	1.09848	0.00913967	0.733627	0.143764	COAD/READ
GDSC1	306	Fedratinib	TG101348, TG-101348, SAR302503, SAR-302503	JAK2	Other, kinases	5	3	1.75635	3.31244	1.55609	0.813351	0.395943	0.14379	OV
GDSC1	301	PHA-793887	PHA793887, PHA 793887	CDK2, CDK7, CDK5	Cell cycle	5	3	2.6375	4.08661	1.44911	0.778684	0.410236	0.144086	OV
GDSC1	1199	Tamoxifen	Nolvadex, Soltamox, Zynoplex, ICI-46474, Kessar	ESR1	Hormone-related	5	4	3.35812	2.73215	-0.625971	0.547208	0.388985	0.144245	DLBC
GDSC1	1236	UNC0638	UNC-0638, UNC 0683	G9a and GLP methyltransferases	Chromatin histone methylation	6	4	4.06914	2.83851	-1.23063	0.679419	0.0137812	0.144278	ESCA
GDSC1	1028	VX-702	VX702, VX 702	p38	JNK and p38 signaling	10	4	2.35857	3.01227	0.653698	0.60904	0.29465	0.144429	HNSC
GDSC1	226	GSK1070916	GSK-1070916	AURKA, AURKC	Mitosis	6	3	1.94999	3.06839	1.1184	0.929869	0.877708	0.144447	GBM
GDSC1	177	GSK650394	GSK-650394, GSK 650394	SGK2, SGK3	Other, kinases	9	3	2.74759	4.82359	2.076	0.475122	0.749451	0.144461	PAAD
GDSC1	317	WYE-125132		mTOR	PI3K/MTOR signaling	4	3	-1.02115	-2.52985	-1.50869	0.655665	0.616113	0.144483	LAML
GDSC2	1428	IAP_5620	SN1043546339	IAP	Other	7	3	5.57553	3.86859	-1.70693	0.0565354	0.186443	0.144643	SKCM
GDSC1	151	QS11	944328-88-5	ARFGAP1	Other	8	2	3.95203	2.43769	-1.51434	0.356725	0.412844	0.144662	NB
GDSC1	279	BIX02189	BIX 02189	MEK5, ERK5	ERK MAPK signaling	6	5	4.22014	5.37304	1.1529	0.310474	0.349275	0.144947	COAD/READ
GDSC2	1922	Cediranib	AZD2171, AZD 2171, AZD-2171, Recentin	VEGFR, FLT1, FLT2, FLT3, FLT4, KIT, PDGFRB	RTK signaling	3	2	4.41512	2.12926	-2.28586	0.672618	0.392774	0.144997	THCA
GDSC1	199	Pazopanib	Votrient	CSF1R, KIT, PDGFRA, PDGFRB	RTK signaling	12	4	3.04523	4.11198	1.06674	0.119881	0.712445	0.145042	LUAD
GDSC1	295	NVP-BHG712	BHG712	EPHB4	RTK signaling	15	19	4.10351	3.6384	-0.465104	0.871646	0.710718	0.145114	BRCA
GDSC1	305	TPCA-1		IKK2	Other, kinases	6	5	2.89513	4.02172	1.12659	0.0793256	0.926442	0.145201	COAD/READ
GDSC1	363	PF-00299804		EGFR, ERBB2, ERBB4	RTK signaling	6	4	0.193376	1.68618	1.4928	0.756588	0.349216	0.145339	ESCA
GDSC2	1862	MG-132	LLL cpd, MG 132, MG132	Proteasome, CAPN1	Protein stability and degradation	4	2	-2.09612	-2.45525	-0.359137	0.979041	0.02288	0.145441	DLBC
GDSC1	1170	CCT-018159	CCT018159, CCT 018159	HSP90	Protein stability and degradation	8	3	3.13927	2.22882	-0.910448	0.489045	0.999077	0.145693	NB
GDSC1	1007	Docetaxel	RP-56976, Taxotere	Microtubule stabiliser	Mitosis	6	2	-4.02456	-5.4401	-1.41554	0.554051	0.780129	0.145701	KIRC
GDSC1	265	Tubastatin.A		HDAC1, HDAC6, HDAC8	Chromatin histone acetylation	15	19	4.21717	4.68942	0.472246	0.617285	0.504722	0.145936	BRCA
GDSC1	190	Bleomycin		dsDNA break induction	DNA replication	6	3	1.78945	4.20408	2.41462	0.30637	0.747436	0.146013	COAD/READ
GDSC1	1239	YK-4-279	YK 4-279	RNA helicase A	Other	6	4	2.23967	3.72094	1.48127	0.407675	0.207279	0.146057	COAD/READ
GDSC1	1378	Bleomycin.(50.uM)		dsDNA break induction	DNA replication	6	4	3.122	1.75049	-1.3715	0.922782	0.670647	0.146086	DLBC
GDSC1	260	NG-25	NG25	TAK1, MAP4K2	Other, kinases	6	2	3.01846	4.73808	1.71962	0.904388	0.10333	0.146161	KIRC
GDSC2	1618	GSK2606414	AK175551	PERK	Metabolism	6	2	3.109	4.45185	1.34284	0.00637734	0.448538	0.14638	HNSC
GDSC2	1239	YK-4-279	YK 4-279	RNA helicase A	Other	6	4	2.19529	4.04553	1.85024	0.0931028	0.758988	0.146615	COAD/READ
GDSC2	1873	Buparlisib	BKM120, NVP-BKM120	PI3Kalpha, PI3Kdelta, PI3Kbeta, PI3Kgamma	PI3K/MTOR signaling	3	2	2.07552	0.661528	-1.41399	0.438914	0.56495	0.146752	THCA
GDSC2	2040	Foretinib	GSK1363089, XL-880, EXEL-2880, GSK089	MET, KDR, TIE2, VEGFR3/FLT4, RON, PDGFR, FGFR1, EGFR	RTK signaling	4	4	-0.111793	1.42585	1.53764	0.597476	0.0249857	0.146806	GBM
GDSC2	1916	AZD5363		AKT1, AKT2, AKT3, ROCK2	Other, kinases	3	2	4.93603	2.56576	-2.37027	0.448292	0.24503	0.146929	THCA
GDSC1	437	Trichostatin.A		HDAC	Chromatin histone acetylation	5	3	-0.692902	0.556394	1.2493	0.0288961	0.657375	0.147028	OV
GDSC1	256	JW-7-24-1		LCK	Other, kinases	13	4	2.10246	3.27381	1.17135	0.333019	0.311339	0.147034	LUAD
GDSC1	1149	TW.37	TW37, TW-37	BCL2, BCL-XL, MCL1	Apoptosis regulation	6	2	-1.59195	-0.864155	0.727791	0.770013	0.0231616	0.147087	KIRC
GDSC2	1926	GNE-317	GNE317, GNE 317	PI3Kalpha	PI3K/MTOR signaling	6	4	0.207581	1.85111	1.64353	0.988488	0.00120908	0.147418	COAD/READ
GDSC1	1057	Dactolisib	NVP-BEZ235, BEZ235	PI3K (class 1), MTORC1, MTORC2	PI3K/MTOR signaling	9	3	-2.32036	-0.682506	1.63786	0.0495315	0.790906	0.147856	PAAD
GDSC1	562	AGI-6780		IDH2(R140Q)	Metabolism	11	5	1.24311	0.924313	-0.318799	0.719659	0.169332	0.147924	HNSC
GDSC2	1401	AZD5438	SN1057898678	CDK2	Cell cycle	4	4	2.57682	4.07975	1.50293	0.410976	0.685917	0.14793	ESCA
GDSC2	1915	AZD3759		EGFR	EGFR signaling	5	4	0.976103	2.04044	1.06433	0.381635	0.783	0.148158	ESCA
GDSC2	1814	Nelarabine	Atriance, Arranon		DNA replication	4	4	6.55558	6.05758	-0.498002	0.967399	0.376915	0.148212	GBM
GDSC1	1460	PARP_9482	SN1031920820	PARP1, PARP2, PARP5a	Genome integrity	11	4	-1.40481	0.0440087	1.44882	0.102786	0.155768	0.148357	HNSC
GDSC1	1416	AZD8931	SN0216062465	EGFR, ERBB2, ERBB3	RTK signaling	11	4	-0.215727	1.07727	1.29299	0.157435	0.168559	0.148404	HNSC
GDSC2	1908	Ulixertinib	BVD-523, VRT752271	ERK1, ERK2	ERK MAPK signaling	12	4	2.31042	3.48627	1.17585	0.678889	0.269236	0.148525	LUAD
GDSC2	1627	GSK343	GTPL8240, AOB3680, AK175558	EZH2	Chromatin histone methylation	4	2	3.10739	2.29711	-0.810279	0.826642	0.420268	0.148623	NB
GDSC2	2044	Pyridostatin		G-quadruplex stabiliser	DNA replication	4	2	1.80809	1.22129	-0.586797	0.867179	0.017415	0.148738	DLBC
GDSC1	1266	ICL1100013		N-myristoyltransferase 1/2	Other	7	6	3.00032	3.94815	0.947839	0.0658679	0.601325	0.148789	COAD/READ
GDSC1	1046	Wee1.Inhibitor	681640, Wee1 Inhibitor	WEE1, CHEK1	Cell cycle	7	4	1.72918	0.958362	-0.770815	0.621258	0.863311	0.1489	DLBC
GDSC1	1263	UNC0642		G9a(EHMT2), GLP(EHMT1)	Chromatin histone methylation	7	5	1.82825	2.20883	0.38058	0.590758	0.743981	0.149061	COAD/READ
GDSC1	1021	Axitinib	AG-13736, Inlyta	PDGFR, KIT, VEGFR	RTK signaling	14	19	2.84761	2.3383	-0.509309	0.126299	0.599882	0.149076	BRCA
GDSC1	295	NVP-BHG712	BHG712	EPHB4	RTK signaling	6	4	3.60107	4.48781	0.886736	0.0971543	0.799776	0.149193	ESCA
GDSC1	274	Belinostat	PXD101, PXD-101	HDAC1	Chromatin histone acetylation	6	2	0.397529	1.45952	1.06199	0.176966	0.612221	0.149249	KIRC
GDSC2	1057	Dactolisib	NVP-BEZ235, BEZ235	PI3K (class 1), MTORC1, MTORC2	PI3K/MTOR signaling	7	2	-0.971426	-1.58584	-0.614419	0.526896	0.387176	0.1493	NB
GDSC1	1394	AZD6738	SN1034081770	ATR	Genome integrity	5	3	2.37033	1.05989	-1.31044	0.131978	0.437985	0.14932	OV
GDSC2	1908	Ulixertinib	BVD-523, VRT752271	ERK1, ERK2	ERK MAPK signaling	7	2	2.80271	0.921802	-1.88091	0.0771301	0.676821	0.149706	NB
GDSC1	226	GSK1070916	GSK-1070916	AURKA, AURKC	Mitosis	8	3	0.999836	1.9211	0.921262	0.733019	0.637497	0.150019	NB
GDSC2	1007	Docetaxel	RP-56976, Taxotere	Microtubule stabiliser	Mitosis	4	2	-5.66642	-6.40879	-0.742376	0.244753	0.573428	0.150202	DLBC
GDSC1	224	AS605240	KIN001-173, AS-605240	PI3Kgamma	PI3K/MTOR signaling	11	6	2.81758	1.98125	-0.836326	0.554614	0.963719	0.150476	SKCM
GDSC2	1089	Oxaliplatin	Eloxatin	DNA alkylating agent	DNA replication	3	2	6.37006	4.26051	-2.10955	0.46438	0.4324	0.150632	THCA
GDSC1	376	Brivanib,.BMS-540215		VEGFR, PDGFR	RTK signaling	15	17	4.57955	4.11246	-0.467095	0.0398334	0.749381	0.150667	BRCA
GDSC1	410	MetAP2.Inhibitor,.A832234		MetAP2	Other	15	17	2.67121	2.32754	-0.34367	0.749955	0.115425	0.150724	BRCA
GDSC2	1007	Docetaxel	RP-56976, Taxotere	Microtubule stabiliser	Mitosis	6	3	-6.04434	-4.58731	1.45703	0.537642	0.503658	0.151021	HNSC
GDSC2	1168	Erlotinib	Tarceva, RG-1415, CP-358774, OSI-774, Ro-508231, R-1415	EGFR	EGFR signaling	7	2	3.35266	2.93174	-0.420917	0.549154	0.25867	0.151116	NB
GDSC1	432	Flavopiridol		CDK	Cell cycle	6	4	-1.46083	0.34877	1.8096	0.0661367	0.0550902	0.151245	COAD/READ
GDSC2	1073	5-Fluorouracil	5-FU	Antimetabolite (DNA & RNA)	Other	7	6	3.65306	4.98113	1.32807	0.217628	0.705517	0.15153	COAD/READ
GDSC1	229	Enzastaurin	LY317615	PKCB	Other, kinases	6	5	1.83665	3.48514	1.64849	0.347496	0.774691	0.151557	COAD/READ
GDSC2	1048	Mirin		MRE11	Genome integrity	4	4	4.49399	6.19007	1.69608	0.267176	0.58088	0.151591	ESCA
GDSC1	200	Dacinostat	NVP-LAQ824, LAQ824	HDAC1	Chromatin histone acetylation	6	3	-2.90148	-0.919095	1.98238	0.540834	0.360664	0.151651	COAD/READ
GDSC2	1827	Dihydrorotenone			Unclassified	7	3	1.91747	0.714489	-1.20298	0.377017	0.891105	0.151732	SKCM
GDSC2	1054	Palbociclib	PD0332991, PD-0332991, PF-00080665-73	CDK4, CDK6	Cell cycle	7	2	3.48	2.41316	-1.06684	0.115519	0.313727	0.151864	NB
GDSC1	1414	Fulvestrant	SN0117217688	ESR1	Hormone-related	14	5	3.96521	3.31288	-0.652328	0.200805	0.763644	0.151873	LUAD
GDSC1	41	S-Trityl-L-cysteine	NSC 83265, Tritylcysteine	KIF11	Mitosis	3	2	3.19193	0.623219	-2.56871	0.653888	0.330904	0.152028	LGG
GDSC2	1563	EPZ5676	EPZ-5676, Pinometostat	DOT1L	Chromatin histone methylation	13	4	6.04286	6.77894	0.736083	0.816132	0.247824	0.152087	LUAD
GDSC2	1919	Osimertinib	AZD9291, AZD 9291, AZD-9291, Tagrisso, Mereletinib	EGFR	EGFR signaling	4	4	-0.754512	0.385398	1.13991	0.163771	0.846534	0.152152	ESCA
GDSC1	476	SB505124	SB 505124, SB505124	TGFBR1, ACVR1B, ACVR1C	RTK signaling	6	4	4.51622	3.46847	-1.04775	0.338899	0.994177	0.152299	GBM
GDSC1	287	KIN001-244	PDK1 inhibitor 7	PDK1 (PDPK1)	Metabolism	6	5	3.33885	4.09727	0.758415	0.14524	0.886142	0.152422	COAD/READ
GDSC1	1046	Wee1.Inhibitor	681640, Wee1 Inhibitor	WEE1, CHEK1	Cell cycle	7	5	3.13449	4.06265	0.928164	0.741727	0.0506669	0.152505	COAD/READ
GDSC2	1930	Telomerase.Inhibitor.IX	MST-312, MST 312, MST312	Telomerase	Genome integrity	3	2	2.42231	-0.180381	-2.60269	0.612208	0.585803	0.152721	THCA
GDSC2	1511	Epirubicin	Ellence, Farmorubicin, IMI-28	Anthracycline	DNA replication	4	4	-1.04742	0.309144	1.35656	0.621529	0.0332251	0.152785	ESCA
GDSC1	1437	MCT4_1422	SN1043999849	MCT4	Other	11	4	3.69865	4.26251	0.563861	0.830066	0.386005	0.152867	HNSC
GDSC1	438	Panobinostat	Farydak, LBH589	HDAC	Chromatin histone acetylation	6	4	-3.85857	-1.61818	2.24039	0.153528	0.215499	0.153054	COAD/READ
GDSC1	563	Kobe2602		RAS effector	RTK signaling	11	5	4.06894	3.31477	-0.75417	0.999083	0.582159	0.153102	HNSC
GDSC1	1053	MK-2206	MK 2206, MK2206	AKT1, AKT2	PI3K/MTOR signaling	7	6	1.33479	2.21225	0.877462	0.677335	0.644317	0.153183	COAD/READ
GDSC1	262	VX-11e	VX11e, VX11e	ERK2	ERK MAPK signaling	6	4	2.72109	3.80662	1.08553	0.342786	0.453491	0.153212	ESCA
GDSC2	1718	JAK1_8709	SN1049200060, JAK1_8709	JAK1	Other, kinases	4	4	4.21764	5.08588	0.868245	0.0319077	0.924827	0.153353	ESCA
GDSC1	223	ZSTK474	KIN001-167, ZSTK-474, ZSTK 474	PI3K (class 1)	PI3K/MTOR signaling	15	19	0.0943918	0.75606	0.661668	0.00307307	0.704866	0.153617	BRCA
GDSC1	1218	JQ1	JQ-1, (+)-JQ-1	BRD2, BRD3, BRD4, BRDT	Chromatin other	7	6	2.10367	3.01642	0.912742	0.0515307	0.113571	0.153621	COAD/READ
GDSC2	1559	Luminespib	AUY922, VER-52296,NVP-AUY922, AUY	HSP90	Protein stability and degradation	6	3	-3.36901	-0.949878	2.41913	0.206939	0.176847	0.153698	HNSC
GDSC1	1428	IAP_5620	SN1043546339	IAP	Other	5	2	4.79141	3.53022	-1.26119	0.411754	0.749361	0.153756	LGG
GDSC1	1422	FGFR_3831	SN1037992934	FGFR1, FGFR2, FGFR3, FGFR4	RTK signaling	11	7	3.02996	3.86087	0.830909	0.0190606	0.984566	0.15402	SKCM
GDSC2	1449	AZD1208	SN1028350371	PIM1, PIM2, PIM3	Other, kinases	3	2	7.08701	5.40837	-1.67864	0.847385	0.335235	0.154194	THCA
GDSC2	1034	Staurosporine		Broad spectrum kinase inhibitor	RTK signaling	7	6	-3.14293	-2.2919	0.851038	0.978177	0.440811	0.15439	COAD/READ
GDSC1	1046	Wee1.Inhibitor	681640, Wee1 Inhibitor	WEE1, CHEK1	Cell cycle	8	3	1.95254	1.01852	-0.934024	0.315166	0.873836	0.154599	NB
GDSC1	332	XMD15-27		CAMK2	Other, kinases	5	2	4.93542	4.13476	-0.800664	0.827386	0.759165	0.154659	LGG
GDSC1	408	Sphingosine.Kinase.1.Inhibitor.II	PF-543	Sphingosine Kinase	Other, kinases	15	18	3.82142	3.53521	-0.286211	0.555816	0.855411	0.154757	BRCA
GDSC1	299	OSI-027	A-1065-5	MTORC1, MTORC2	PI3K/MTOR signaling	13	4	1.40493	3.01438	1.60945	0.999968	0.331228	0.154903	LUAD
GDSC2	1004	Vinblastine	Velban	Microtubule destabiliser	Mitosis	6	4	-3.42463	-1.67217	1.75246	0.74876	0.124494	0.155068	COAD/READ
GDSC2	1593	Entinostat	MS-275	HDAC1, HDAC3	Chromatin histone acetylation	5	2	0.843908	-0.659693	-1.5036	0.371171	0.277577	0.155073	DLBC
GDSC2	1004	Vinblastine	Velban	Microtubule destabiliser	Mitosis	12	4	-3.20365	-1.00946	2.19419	0.855122	0.0891678	0.155082	LUAD
GDSC2	1032	Afatinib	BIBW2992, Tovok, Gilotrif	ERBB2, EGFR	EGFR signaling	5	2	0.940413	0.484217	-0.456196	0.585254	0.316016	0.155142	DLBC
GDSC1	576	RU-SKI.43		Shh	Other	4	3	4.09041	2.88955	-1.20086	0.0630836	0.649982	0.155167	LAML
GDSC2	1873	Buparlisib	BKM120, NVP-BKM120	PI3Kalpha, PI3Kdelta, PI3Kbeta, PI3Kgamma	PI3K/MTOR signaling	7	2	0.680229	-0.273309	-0.953538	0.957552	0.330252	0.155393	NB
GDSC2	1940	WIKI4	WIKI-4, WIKI 4	TNKS1, TNKS2	WNT signaling	4	2	3.45269	2.71363	-0.739059	0.87655	0.108961	0.15541	DLBC
GDSC2	1924	Ipatasertib	GDC0068, GDC 0068, GDC-0068	AKT1, AKT, AKT3	PI3K/MTOR signaling	14	17	2.12839	3.02345	0.895063	0.972296	0.235714	0.155481	BRCA
GDSC1	1062	Selumetinib	AZD6244, AZD-6244, ARRY-886	MEK1, MEK2	ERK MAPK signaling	8	2	2.33883	3.97132	1.63249	0.785079	0.208788	0.155481	NB
GDSC1	1021	Axitinib	AG-13736, Inlyta	PDGFR, KIT, VEGFR	RTK signaling	2	2	2.37538	0.554088	-1.82129	0.946186	1.28641e-32	0.15556	PRAD
GDSC1	302	PI-103	PI-103, PI103, PI 103	PI3Kalpha, DAPK3, CLK4, PIM3, HIPK2	Other, kinases	13	4	0.673873	2.39648	1.72261	0.648821	0.0615137	0.155797	LUAD
GDSC1	308	Foretinib	GSK1363089, XL-880, EXEL-2880, GSK089	MET, KDR, TIE2, VEGFR3/FLT4, RON, PDGFR, FGFR1, EGFR	RTK signaling	9	2	-0.609345	0.416058	1.0254	0.990701	0.358654	0.156268	PAAD
GDSC1	245	UNC0638	UNC-0638, UNC 0683	G9a and GLP methyltransferases	Chromatin histone methylation	3	2	3.75338	5.56624	1.81286	0.609371	0.587357	0.15664	THCA
GDSC1	300	CX-5461	CX5461, CX 5461	RNA Polymerase 1	Other	13	4	3.36612	4.93969	1.57357	0.330236	0.116296	0.156641	LUAD
GDSC1	266	Zibotentan	ZD4054, ZD-4054	Endothelin-1 receptor (EDNRA)	Other	9	2	5.6018	6.23751	0.635713	0.531028	0.22634	0.157023	PAAD
GDSC1	1016	Temsirolimus	CCI-779, Torisel	MTOR	PI3K/MTOR signaling	11	7	-2.20584	-3.16644	-0.960604	0.843819	0.709441	0.15707	SKCM
GDSC1	1054	Palbociclib	PD0332991, PD-0332991, PF-00080665-73	CDK4, CDK6	Cell cycle	3	2	-0.510368	1.41688	1.92725	0.888584	0.0779828	0.157135	THCA
GDSC2	1259	Talazoparib	BMN-673, BMN 973	PARP1, PARP2	Genome integrity	3	2	5.25068	1.61156	-3.63912	0.842132	0.455739	0.157177	THCA
GDSC1	1407	Dyrk1b_0191	SN1008982787	DYRK1B	Other, kinases	6	4	3.49987	2.08761	-1.41226	0.391127	0.0202132	0.157202	ESCA
GDSC2	1557	LCL161		XIAP, IAP1, IAP2	Apoptosis regulation	7	3	5.11554	4.08682	-1.02872	0.765883	0.309561	0.157284	SKCM
GDSC1	1005	Cisplatin	cis-Diammineplatinum(II) dichloride, Platinol, CIS-DDP	DNA crosslinker	DNA replication	5	3	4.11981	2.62824	-1.49157	0.205501	0.757108	0.157319	OV
GDSC1	60	BI-2536		PLK1, PLK2, PLK3	Cell cycle	3	2	0.0631703	-2.37909	-2.44226	0.481236	0.969645	0.157672	LGG
GDSC1	1429	IAP_7638	SN1043547481	IAP	Other	6	4	4.16051	2.61087	-1.54964	0.351417	0.134806	0.157764	GBM
GDSC1	1449	AZD1208	SN1028350371	PIM1, PIM2, PIM3	Other, kinases	8	3	3.62104	4.34753	0.726493	0.72552	0.109979	0.158167	PAAD
GDSC1	1013	Nilotinib	Tasigna, AMN 107	ABL	ABL signaling	11	4	2.82863	2.32551	-0.50312	0.298833	0.69053	0.158297	HNSC
GDSC1	1261	rTRAIL		TRAIL receptor agonist	Apoptosis regulation	5	2	0.534504	-0.697717	-1.23222	0.800373	0.0345398	0.158316	LGG
GDSC1	172	Embelin	Emberine, Embelic acid	XIAP	Apoptosis regulation	8	2	3.6349	1.99321	-1.64169	0.455175	0.520588	0.158473	NB
GDSC1	309	Y-39983		ROCK	Cytoskeleton	15	19	5.08615	4.59238	-0.493769	0.00910424	0.879316	0.158604	BRCA
GDSC1	1142	HG-5-113-01		LOK, LTK, TRCB, ABL(T315I)	Other	8	9	3.15271	2.328	-0.824716	0.779676	0.345313	0.158841	BRCA
GDSC2	1825	Podophyllotoxin.bromide			Unclassified	10	4	-0.363961	1.23319	1.59715	0.50235	0.0480349	0.158851	LUAD
GDSC2	1806	Oxaliplatin		DNA alkylating agent	DNA replication	3	2	6.78906	5.31897	-1.47009	0.190857	0.61018	0.158903	THCA
GDSC1	1030	KU-55933	KU55933	ATM	Genome integrity	8	3	4.70491	3.94098	-0.763927	0.473877	0.394029	0.158934	NB
GDSC1	1378	Bleomycin.(50.uM)		dsDNA break induction	DNA replication	2	2	4.64926	1.06516	-3.5841	0.885776	0	0.158948	PRAD
GDSC1	478	LDN-193189		BMP	Other	15	18	1.18018	0.90899	-0.271191	0.202009	0.620966	0.159045	BRCA
GDSC2	1630	Entospletinib	GS-9973	SYK	Other, kinases	4	2	4.21941	2.88542	-1.33399	0.411686	0.193228	0.159168	NB
GDSC2	1706	AZD5153	SN1045566955, AZD5153	BRD4	Chromatin other	2	2	0.105697	3.12637	3.02068	0.944322	1.82494e-32	0.159409	KIRC
GDSC1	1136	Capivasertib	AZ5363	AKT	PI3K/MTOR signaling	2	2	3.09848	-0.264497	-3.36298	0.489185	1.90137e-31	0.15949	MM
GDSC2	1053	MK-2206	MK 2206, MK2206	AKT1, AKT2	PI3K/MTOR signaling	7	5	2.84131	3.82705	0.985739	0.0443626	0.247408	0.159534	SKCM
GDSC1	1039	SL0101	SL-0101, SL 0101-1	RSK, AURKB, PIM1, PIM3	Other, kinases	10	7	4.56135	3.99881	-0.562547	0.334597	0.124169	0.159589	SKCM
GDSC1	447	ETP-45835		MNK1, MNK2	Other, kinases	4	3	5.27822	4.59673	-0.681498	0.297658	0.453753	0.15959	LAML
GDSC2	1168	Erlotinib	Tarceva, RG-1415, CP-358774, OSI-774, Ro-508231, R-1415	EGFR	EGFR signaling	4	4	3.32289	2.55618	-0.766712	0.151209	0.292411	0.159773	GBM
GDSC1	1058	Pictilisib	GDC-0941, GDC0941, RG-7621	PI3K (class 1)	PI3K/MTOR signaling	5	3	1.32536	0.162636	-1.16272	0.671491	0.597903	0.159779	GBM
GDSC1	1006	Cytarabine	Ara-Cytidine, Arabinosyl Cytosine, U-19920	Antimetabolite	Other	7	4	-0.367177	-1.84705	-1.47987	0.640801	0.86401	0.159798	DLBC
GDSC1	164	JQ12		HDAC1, HDAC2	Chromatin histone acetylation	6	3	1.37442	3.50212	2.1277	0.659179	0.613131	0.159986	COAD/READ
GDSC2	2048	Vinorelbine	vinorelbine tartrate, Navelbine, Exelbine	Microtubule destabiliser	Mitosis	12	4	-2.4749	-0.410851	2.06405	0.278802	0.465248	0.160008	LUAD
GDSC1	294	MPS-1-IN-1		MPS1	Mitosis	6	4	3.27166	4.37992	1.10826	0.618563	0.237961	0.160051	ESCA
GDSC1	299	OSI-027	A-1065-5	MTORC1, MTORC2	PI3K/MTOR signaling	9	2	1.17114	3.13719	1.96605	0.421083	0.697871	0.160142	PAAD
GDSC1	1494	SN-38	7-Ethyl-10-Hydroxy-Camptothecin, SN 38	TOP1	DNA replication	8	3	-4.38678	-5.72166	-1.33489	0.501885	0.182	0.160701	NB
GDSC1	1437	MCT4_1422	SN1043999849	MCT4	Other	3	2	3.82452	4.50852	0.684	0.972109	0.656273	0.16086	THCA
GDSC2	1909	Venetoclax	ABT-199, Veneclexta, GDC-0199	BCL2	Apoptosis regulation	7	5	2.73511	2.21452	-0.520591	0.44267	0.354731	0.16124	SKCM
GDSC2	1908	Ulixertinib	BVD-523, VRT752271	ERK1, ERK2	ERK MAPK signaling	14	17	4.06998	3.41341	-0.656563	0.00823503	0.467072	0.161564	BRCA
GDSC1	1049	PD173074	PD-173074, PD 173074	FGFR1, FGFR2, FGFR3	RTK signaling	11	7	3.11187	2.51498	-0.596886	0.677113	0.223064	0.161934	SKCM
GDSC2	1713	ERK_2440	SN1051032892, ERK_2440	ERK1,ERK2	ERK MAPK signaling	8	3	2.55122	4.50015	1.94893	0.998578	0.935214	0.162399	PAAD
GDSC2	1012	Vorinostat	Zolinza, SAHA, suberanilohydroxamic acid, suberoylanilide hydroxamic acid, MK-0683	HDAC inhibitor Class I, IIa, IIb, IV	Chromatin histone acetylation	2	2	0.993466	1.88359	0.890126	0.923384	1.87363e-31	0.162401	PRAD
GDSC1	265	Tubastatin.A		HDAC1, HDAC6, HDAC8	Chromatin histone acetylation	4	4	2.98921	1.52441	-1.4648	0.465678	0.394152	0.162584	DLBC
GDSC1	410	MetAP2.Inhibitor,.A832234		MetAP2	Other	8	3	2.30109	3.02678	0.725692	0.260197	0.507246	0.162593	PAAD
GDSC1	1042	Doramapimod	BIRB-796, BIRB 796	p38, JNK2	JNK and p38 signaling	9	3	3.82189	4.92322	1.10132	0.0111813	0.523223	0.162992	PAAD
GDSC2	1730	PAK_5339	SN1046290829, PAK_5339	PAK1, PAK2	Cytoskeleton	7	6	2.22268	2.80686	0.584182	0.964773	0.0767313	0.163159	COAD/READ
GDSC2	1714	ERK_6604	SN1047587618, ERK_6604	ERK1,ERK2	ERK MAPK signaling	2	2	3.92857	5.4909	1.56233	0.225729	8.24816e-33	0.163194	KIRC
GDSC1	255	CP724714	CP-724714	ERBB2	RTK signaling	13	4	4.21017	4.89962	0.689446	0.15895	0.468557	0.163413	LUAD
GDSC1	306	Fedratinib	TG101348, TG-101348, SAR302503, SAR-302503	JAK2	Other, kinases	11	5	2.76164	3.37945	0.617818	0.0404111	0.715774	0.163626	HNSC
GDSC2	1080	Paclitaxel	BMS-181339-01, Taxol, Onxol, Paxene, Praxel, Abraxane	Microtubule stabiliser	Mitosis	4	4	-2.90099	-1.04818	1.85281	0.763294	0.0486569	0.163677	ESCA
GDSC2	1804	Acetalax	Oxyphenisatin acetate		Unclassified	10	4	4.96693	3.23086	-1.73607	0.957964	0.00340874	0.163696	LUAD
GDSC1	166	FTI-277		Farnesyl-transferase (FNTA)	Other	6	3	2.29358	3.28175	0.988167	0.228666	0.160764	0.163706	COAD/READ
GDSC2	1624	I-BET-762	GSK525762A	BRD2, BRD3, BRD4	Chromatin other	6	2	3.04041	4.98569	1.94528	0.0771153	0.862326	0.163757	HNSC
GDSC1	1049	PD173074	PD-173074, PD 173074	FGFR1, FGFR2, FGFR3	RTK signaling	14	19	3.19245	2.75677	-0.435677	0.199177	0.517747	0.164148	BRCA
GDSC1	262	VX-11e	VX11e, VX11e	ERK2	ERK MAPK signaling	13	4	3.01841	4.08146	1.06305	0.16002	0.6545	0.164148	LUAD
GDSC1	1072	Avagacestat	BMS-708163, BMS 708163	Amyloid beta20, Amyloid beta40	Other	8	3	3.57514	2.78126	-0.793876	0.214641	0.791542	0.164179	NB
GDSC2	1622	Wnt-C59	AOB3540, AK161197	PORCN	WNT signaling	4	4	5.2145	4.24892	-0.965581	0.700752	0.072876	0.164309	GBM
GDSC1	1378	Bleomycin.(50.uM)		dsDNA break induction	DNA replication	14	5	2.75879	1.15002	-1.60878	0.872173	0.977457	0.164381	LUAD
GDSC1	346	THZ-2-102-1		CDK7	Cell cycle	14	19	-0.76758	-1.98839	-1.22081	0.292501	0.117147	0.164496	BRCA
GDSC1	153	Midostaurin	PKC412, benzoylstaurosporine, CGP-41251	PKC, PPK, FLT1, c-FGR, others	Other	12	4	-0.0494589	1.2394	1.28886	0.844595	0.989598	0.16452	LUAD
GDSC2	1854	MN-64		TNKS1, TNKS2	WNT signaling	6	2	4.14563	5.16679	1.02116	0.878122	0.022053	0.164579	HNSC
GDSC2	1718	JAK1_8709	SN1049200060, JAK1_8709	JAK1	Other, kinases	4	2	3.8703	3.02729	-0.843011	0.741876	0.319615	0.16467	NB
GDSC1	163	JQ1	JQ-1, (+)-JQ-1	BRD2, BRD3, BRD4, BRDT	Chromatin other	12	4	0.922126	2.27675	1.35462	0.972554	0.690772	0.164744	LUAD
GDSC2	1807	Carmustine			DNA replication	4	2	6.32706	5.69074	-0.636317	0.878958	0.0276254	0.164785	NB
GDSC1	166	FTI-277		Farnesyl-transferase (FNTA)	Other	12	4	2.01766	2.90892	0.891258	0.304859	0.289724	0.164828	LUAD
GDSC1	1526	Refametinib	RDEA119, BAY-86-9766, BAY 869766	MEK1, MEK2	ERK MAPK signaling	6	3	2.50021	1.40998	-1.09024	0.165138	0.378132	0.164968	ESCA
GDSC2	1177	Niraparib	MK-4827, MK4827	PARP1, PARP2	Genome integrity	4	4	4.27008	5.39795	1.12787	0.249284	0.630912	0.165129	ESCA
GDSC1	283	Omipalisib	GSK2126458, GSK-2126458, EX-8678, GSK458	PI3K (class 1), MTORC1, MTORC2	PI3K/MTOR signaling	5	3	-4.04248	-2.42158	1.6209	0.777709	0.15944	0.165181	OV
GDSC1	1049	PD173074	PD-173074, PD 173074	FGFR1, FGFR2, FGFR3	RTK signaling	9	3	2.72829	3.65366	0.925368	0.724391	0.271371	0.165184	PAAD
GDSC1	447	ETP-45835		MNK1, MNK2	Other, kinases	6	5	5.65558	6.27141	0.615834	0.323471	0.912848	0.165236	COAD/READ
GDSC2	1089	Oxaliplatin	Eloxatin	DNA alkylating agent	DNA replication	13	4	3.99063	5.27311	1.28248	0.346017	0.606864	0.165311	LUAD
GDSC1	1005	Cisplatin	cis-Diammineplatinum(II) dichloride, Platinol, CIS-DDP	DNA crosslinker	DNA replication	9	3	2.97397	4.2991	1.32513	0.516434	0.888686	0.165466	PAAD
GDSC2	1939	UMI-77	UMI 77, UMI-77	MCL1	Apoptosis regulation	14	17	3.30382	2.6605	-0.643314	0.00130385	0.0980769	0.165483	BRCA
GDSC2	1739	JAK_8517	SN1066590414, JAK_8517	JAK1, JAK2	Other, kinases	3	2	5.57588	3.68638	-1.8895	0.65162	0.296528	0.165581	THCA
GDSC1	202	GSK1904529A	GSK-1904529A, GSK 1904529A	IGF1R, IR	RTK signaling	11	5	1.94735	2.29615	0.348802	0.939337	0.617255	0.165659	HNSC
GDSC2	1449	AZD1208	SN1028350371	PIM1, PIM2, PIM3	Other, kinases	6	2	5.20729	6.08174	0.874453	0.183628	0.314331	0.165721	HNSC
GDSC2	1047	Nutlin-3a.(-)		MDM2	p53 pathway	6	3	4.44634	5.58357	1.13723	0.333295	0.654781	0.165824	HNSC
GDSC1	330	XMD13-2		RIPK1	Apoptosis regulation	9	2	3.56055	4.71128	1.15073	0.396457	0.197155	0.166097	PAAD
GDSC1	1264	SGC0946		DOT1L	Chromatin histone methylation	7	6	2.03542	2.45123	0.415815	0.282863	0.0386257	0.166111	COAD/READ
GDSC1	1039	SL0101	SL-0101, SL 0101-1	RSK, AURKB, PIM1, PIM3	Other, kinases	6	2	3.95364	3.06061	-0.893025	0.362902	0.740829	0.166227	KIRC
GDSC2	1032	Afatinib	BIBW2992, Tovok, Gilotrif	ERBB2, EGFR	EGFR signaling	15	20	0.953334	1.90609	0.952755	0.248521	0.150404	0.166448	BRCA
GDSC1	303	PIK-93	PIK 93, PIK93	PI3Kgamma	PI3K/MTOR signaling	6	2	3.28463	4.89627	1.61165	0.188771	0.55146	0.166703	KIRC
GDSC1	363	PF-00299804		EGFR, ERBB2, ERBB4	RTK signaling	4	3	1.70537	1.13861	-0.566753	0.222405	0.789115	0.166756	LAML
GDSC2	1463	AZD1332	SN1061387896	NTRK1, NTRK2, NTRK3	RTK signaling	3	2	6.00133	3.56035	-2.44099	0.997783	0.550134	0.166785	THCA
GDSC1	154	CHIR-99021	CT 99021, CHIR99021, CHIR 99021	GSK3A, GSK3B	WNT signaling	5	2	2.77833	3.53907	0.760745	0.431375	0.348724	0.166895	KIRC
GDSC1	154	CHIR-99021	CT 99021, CHIR99021, CHIR 99021	GSK3A, GSK3B	WNT signaling	8	3	3.29794	2.86889	-0.429056	0.693405	0.615371	0.166908	NB
GDSC1	406	LIMK1.inhibitor.BMS4		LIMK1	Cytoskeleton	6	4	5.31041	4.79559	-0.514822	0.859028	0.843076	0.167077	GBM
GDSC1	86	A-443654	KIN001-139	AKT1, AKT2, AKT3	PI3K/MTOR signaling	4	4	-1.53281	-0.377299	1.15551	0.29077	0.826297	0.167254	BRCA
GDSC2	1013	Nilotinib	Tasigna, AMN 107	ABL	ABL signaling	4	4	3.5534	4.93143	1.37803	0.158928	0.679609	0.167388	ESCA
GDSC1	285	SU11274		MET	RTK signaling	6	2	3.62591	4.44776	0.821854	0.333855	0.58504	0.167473	KIRC
GDSC1	71	Pyrimethamine	Daraprim, Chloridine	Dihydrofolate reductase (DHFR)	Other	3	2	5.74425	2.94223	-2.80202	0.799929	0.134814	0.167569	LGG
GDSC1	197	Bryostatin.1	Bryostatin	PKC	Other	3	2	-2.66738	-3.74751	-1.08013	0.571399	0.632019	0.167606	THCA
GDSC2	1931	MIRA-1	MIRA 1, MIRA1, NSC19630, NSC-19630, NSC 19630	TP53	p53 pathway	3	2	7.1515	5.55527	-1.59623	0.462258	0.843537	0.167638	THCA
GDSC2	1007	Docetaxel	RP-56976, Taxotere	Microtubule stabiliser	Mitosis	2	2	-3.8858	-5.08923	-1.20343	0.890911	5.83e-33	0.167674	PRAD
GDSC1	1023	GW441756	GW 441756	NTRK1	RTK signaling	6	4	3.3526	2.69435	-0.658249	0.273315	0.725266	0.167986	GBM
GDSC2	1808	Topotecan			DNA replication	6	2	-0.109027	1.86604	1.97507	0.630791	0.0688056	0.168228	HNSC
GDSC1	201	Epothilone.B	Patupilone, EpoB, EPO906, GNF-PF-193	Microtubule stabiliser	Mitosis	9	3	-5.82668	-3.87383	1.95284	0.467879	0.823309	0.168253	PAAD
GDSC1	229	Enzastaurin	LY317615	PKCB	Other, kinases	6	2	3.70396	5.49623	1.79227	0.787355	0.0452489	0.168593	KIRC
GDSC1	1375	Temozolomide	Temodar, Temodal, M-39831, SCH 52365	DNA alkylating agent	DNA replication	7	3	5.67706	6.14522	0.46816	0.0589261	0.855377	0.168827	PAAD
GDSC1	1386	Doxorubicin		Anthracycline	DNA replication	7	6	-0.785318	0.203517	0.988835	0.451307	0.0109901	0.168838	COAD/READ
GDSC2	1627	GSK343	GTPL8240, AOB3680, AK175558	EZH2	Chromatin histone methylation	5	2	1.87634	1.06116	-0.815175	0.173696	0.822842	0.168889	DLBC
GDSC1	1005	Cisplatin	cis-Diammineplatinum(II) dichloride, Platinol, CIS-DDP	DNA crosslinker	DNA replication	7	4	2.41693	1.61474	-0.802199	0.585365	0.116629	0.169006	DLBC
GDSC2	2106	Uprosertib	GSK2141795, GSK2141795C, GSK-2141795	AKT1, AKT2, AKT3	PI3K/MTOR signaling	7	3	1.56289	3.15464	1.59175	0.00172701	0.799051	0.169126	COAD/READ
GDSC1	416	CAY10566		Stearoyl-CoA desaturase	Other	10	7	2.76692	3.63955	0.872631	0.00897804	0.141106	0.169142	SKCM
GDSC1	1149	TW.37	TW37, TW-37	BCL2, BCL-XL, MCL1	Apoptosis regulation	6	4	-1.0113	-1.4854	-0.474099	0.437499	0.687759	0.169358	DLBC
GDSC1	88	Entinostat	MS-275	HDAC1, HDAC3	Chromatin histone acetylation	3	3	1.24488	1.77692	0.532045	0.81627	0.528902	0.169655	COAD/READ
GDSC1	305	TPCA-1		IKK2	Other, kinases	6	2	3.03187	4.60789	1.57602	0.39778	0.286672	0.16977	KIRC
GDSC1	1033	Vismodegib	GDC0449, Erivedge	SMO	Other	14	19	4.97622	4.60016	-0.376063	0.0916536	0.897384	0.169799	BRCA
GDSC2	1930	Telomerase.Inhibitor.IX	MST-312, MST 312, MST312	Telomerase	Genome integrity	6	3	0.257247	1.97763	1.72039	0.93845	0.143833	0.169847	HNSC
GDSC1	1464	TTK_3146	SN1080714093	TTK	Mitosis	7	6	2.67745	3.52744	0.849991	0.184656	0.355418	0.170485	COAD/READ
GDSC1	1436	MCT1_6447	SN0177231247	MCT1	Cell cycle	11	4	4.25514	3.54983	-0.705308	0.650549	0.10136	0.170588	HNSC
GDSC1	431	Alisertib	MLN8237	AURKA	Mitosis	4	3	-1.80841	0.106739	1.91515	0.955179	0.28316	0.170591	DLBC
GDSC2	1926	GNE-317	GNE317, GNE 317	PI3Kalpha	PI3K/MTOR signaling	3	2	2.52201	0.800253	-1.72175	0.749743	0.77832	0.170647	THCA
GDSC1	382	Apitolisib	GDC0980	mTOR, PI3K	PI3K/MTOR signaling	5	2	0.584283	1.58959	1.00531	0.424801	0.232108	0.17081	LGG
GDSC1	252	WZ3105		SRC, ROCK2, NTRK2, FLT3, IRAK1, others	Other	4	4	-0.14487	-1.70302	-1.55815	0.73505	0.365802	0.17086	DLBC
GDSC1	206	Ruxolitinib	INCB-18424, Ruxolitinib Phosphate, Jakafi	JAK1, JAK2	Other, kinases	6	4	3.95868	4.45653	0.497856	0.869187	0.169567	0.170948	ESCA
GDSC1	1243	Piperlongumine	Piplartine	Induces reactive oxygen species	Other	6	4	2.44707	1.3352	-1.11187	0.00137883	0.411228	0.170972	ESCA
GDSC1	32	Tozasertib	MK 0457,MK-0457,MK-045, VX-680 VX 680 VX-68	AURKA, AURKB, AURKC, others	Mitosis	4	4	2.66748	1.11576	-1.55173	0.745785	0.00491347	0.171018	BRCA
GDSC1	1054	Palbociclib	PD0332991, PD-0332991, PF-00080665-73	CDK4, CDK6	Cell cycle	7	4	1.25181	0.287702	-0.964106	0.293819	0.88094	0.171226	DLBC
GDSC1	345	KIN001-270	CDK9 inhibitor, CDK9-IN-1	CDK9	Cell cycle	8	3	4.84628	4.08526	-0.76102	0.650159	0.301502	0.171269	NB
GDSC1	1268	XAV939	NVP-XAV939, XAV-939, XAV 939	TNKS1, TNKS2	WNT signaling	5	2	2.18328	2.96043	0.777153	0.0233981	0.536623	0.171315	LGG
GDSC2	1810	Mitoxantrone			DNA replication	4	2	0.657315	-2.14323	-2.80055	0.6896	0.306806	0.171357	NB
GDSC1	1422	FGFR_3831	SN1037992934	FGFR1, FGFR2, FGFR3, FGFR4	RTK signaling	11	4	2.12405	2.80728	0.683233	0.232006	0.323032	0.171427	HNSC
GDSC2	1168	Erlotinib	Tarceva, RG-1415, CP-358774, OSI-774, Ro-508231, R-1415	EGFR	EGFR signaling	2	2	3.97504	2.80726	-1.16778	0.594564	9.83904e-31	0.171784	PRAD
GDSC1	1016	Temsirolimus	CCI-779, Torisel	MTOR	PI3K/MTOR signaling	5	2	-3.34644	-0.734424	2.61202	0.42673	0.412902	0.171804	LGG
GDSC1	291	KIN001-266		MAP3K8	ERK MAPK signaling	6	4	3.76306	4.68454	0.921473	0.207772	0.478934	0.171867	GBM
GDSC1	333	T0901317	TO-901317, TO901317	LXR, FXR	Other	9	2	4.65048	5.49697	0.846486	0.870808	0.854879	0.1719	PAAD
GDSC1	1446	PI3Ka_4409	SN1037097676	PI3Kalpha, PI3Kdelta	PI3K/MTOR signaling	14	5	2.6992	1.97767	-0.721528	0.68112	0.194757	0.172011	LUAD
GDSC1	1091	BMS-536924	BMS 536924	IGF1R, IR	IGF1R signaling	4	3	2.14787	0.889611	-1.25826	0.0351728	0.470896	0.172388	LAML
GDSC1	134	Etoposide	Etopophos, Vepesid, Eposin, VP-16	TOP2	DNA replication	8	3	2.40142	0.355594	-2.04583	0.526076	0.095786	0.172547	NB
GDSC1	1526	Refametinib	RDEA119, BAY-86-9766, BAY 869766	MEK1, MEK2	ERK MAPK signaling	10	4	0.531351	1.46983	0.93848	0.114758	0.800313	0.17263	HNSC
GDSC1	1049	PD173074	PD-173074, PD 173074	FGFR1, FGFR2, FGFR3	RTK signaling	2	2	2.55404	0.446369	-2.10767	0.875667	8.92854e-33	0.17315	MM
GDSC1	1263	UNC0642		G9a(EHMT2), GLP(EHMT1)	Chromatin histone methylation	6	3	1.52318	2.00426	0.481083	0.174352	0.625033	0.173307	ESCA
GDSC1	59	WZ-1-84	KIN001-123	BMX	Other, kinases	3	2	4.78649	3.34902	-1.43747	0.200157	0.426812	0.173344	LGG
GDSC1	303	PIK-93	PIK 93, PIK93	PI3Kgamma	PI3K/MTOR signaling	5	2	2.36875	3.21094	0.842194	0.748928	0.0473503	0.173443	LGG
GDSC2	1830	Gallibiscoquinazole			Unclassified	2	2	2.06798	1.56426	-0.503718	0.257675	8.15227e-30	0.173658	MM
GDSC1	134	Etoposide	Etopophos, Vepesid, Eposin, VP-16	TOP2	DNA replication	5	2	2.1124	0.60831	-1.50409	0.103044	0.330623	0.174012	KIRC
GDSC2	1809	Teniposide	Vumon		DNA replication	3	2	2.29395	-0.154865	-2.44881	0.734764	0.40828	0.174065	THCA
GDSC2	1733	ULK1_4989	SN1049257073, ULK1_4989	ULK1	Other, kinases	3	2	4.05518	1.97391	-2.08128	0.593714	0.527469	0.174129	THCA
GDSC1	172	Embelin	Emberine, Embelic acid	XIAP	Apoptosis regulation	15	19	3.38444	2.91144	-0.472996	0.238619	0.0351136	0.174234	BRCA
GDSC1	194	Luminespib	AUY922, VER-52296,NVP-AUY922, AUY	HSP90	Protein stability and degradation	10	5	-3.56296	-2.41866	1.1443	0.0230116	0.0466193	0.174256	HNSC
GDSC1	375	Voxtalisib	XL-765, SAR245409	PI3K (class 1), DNAPK, MTOR	PI3K/MTOR signaling	8	3	4.79203	5.59674	0.804701	0.273137	0.461051	0.174294	PAAD
GDSC1	381	AST-1306		EGFR, ERBB4	RTK signaling	4	3	1.7078	1.23766	-0.470133	0.545134	0.987677	0.174613	LAML
GDSC2	1835	Elephantin			Unclassified	3	2	1.77615	2.64063	0.864481	0.626561	0.957456	0.174617	LAML
GDSC1	173	FH535		PPARgamma, PPARdelta	Other	8	2	2.33164	1.0541	-1.27754	0.367127	0.829737	0.174618	NB
GDSC2	1807	Carmustine			DNA replication	3	2	7.82038	6.54149	-1.27889	0.540825	0.350975	0.174653	THCA
GDSC1	300	CX-5461	CX5461, CX 5461	RNA Polymerase 1	Other	5	3	2.11107	4.18549	2.07442	0.361844	0.956609	0.174885	OV
GDSC1	298	OSI-930	OSI 930 OSI930	KIT	RTK signaling	8	3	3.9447	3.08003	-0.864668	0.461785	0.533007	0.174948	NB
GDSC1	1030	KU-55933	KU55933	ATM	Genome integrity	4	3	3.72073	2.85682	-0.863912	0.204747	0.824005	0.175062	LAML
GDSC1	1248	Daporinad	APO866, FK866, FK866	NAMPT	Metabolism	3	2	0.149402	-3.64866	-3.79806	0.183476	0.725135	0.175103	THCA
GDSC2	1022	AZD7762	AZD-7762, AZD 7762	CHEK1, CHEK2	Cell cycle	2	2	2.00525	-0.059438	-2.06468	0.906126	5.54474e-32	0.175104	PRAD
GDSC1	329	QL-XI-92		DDR1	Cytoskeleton	9	2	3.55141	4.84374	1.29232	0.29325	0.169544	0.175289	PAAD
GDSC1	1010	Gefitinib	ZD-1839, Iressa	EGFR	EGFR signaling	6	2	-0.322675	1.22503	1.5477	0.323513	0.520509	0.175616	KIRC
GDSC2	1618	GSK2606414	AK175551	PERK	Metabolism	2	2	2.32886	3.60264	1.27378	0.743437	6.13719e-31	0.175661	KIRC
GDSC2	2106	Uprosertib	GSK2141795, GSK2141795C, GSK-2141795	AKT1, AKT2, AKT3	PI3K/MTOR signaling	2	2	1.81797	4.22132	2.40335	0.824039	1.28424e-31	0.175678	PRAD
GDSC1	1496	Cisplatin	Cisplatin	DNA crosslinker	DNA replication	2	2	2.64022	1.47789	-1.16233	0.484205	2.34575e-30	0.175711	PRAD
GDSC1	1414	Fulvestrant	SN0117217688	ESR1	Hormone-related	3	2	4.35648	2.80452	-1.55196	0.093069	0.974574	0.175912	THCA
GDSC1	1446	PI3Ka_4409	SN1037097676	PI3Kalpha, PI3Kdelta	PI3K/MTOR signaling	11	4	1.23076	1.67829	0.44753	0.655365	0.554923	0.17601	HNSC
GDSC1	153	Midostaurin	PKC412, benzoylstaurosporine, CGP-41251	PKC, PPK, FLT1, c-FGR, others	Other	6	3	0.26408	1.59411	1.33003	0.904037	0.652468	0.176029	COAD/READ
GDSC1	185	Linsitinib	OSI-906, ASP-7487	IGF1R	IGF1R signaling	9	7	2.20612	3.03678	0.830664	0.139153	0.496345	0.176177	SKCM
GDSC1	147	NSC-87877	NSC 87877	SHP-1 (PTPN6), SHP-2 (PTPN11)	Other	15	19	5.34656	4.96779	-0.378765	0.635957	0.891758	0.176333	BRCA
GDSC2	1799	Ibrutinib	PCI-32765, CRA-032765, PCI-32765-00	BTK	Other, kinases	2	2	3.37495	5.6382	2.26326	0.34819	2.18122e-30	0.176333	KIRC
GDSC1	1378	Bleomycin.(50.uM)		dsDNA break induction	DNA replication	11	7	1.52425	2.819	1.29475	0.56477	0.709352	0.176478	SKCM
GDSC1	332	XMD15-27		CAMK2	Other, kinases	6	5	4.8718	5.44138	0.569583	0.0130863	0.572483	0.176594	COAD/READ
GDSC1	406	LIMK1.inhibitor.BMS4		LIMK1	Cytoskeleton	6	5	4.82879	6.14092	1.31213	0.77487	0.0774514	0.176633	COAD/READ
GDSC1	196	Phenformin	DBI	Biguanide agent	Other	6	4	7.29762	8.07059	0.772972	0.13875	0.699182	0.176742	GBM
GDSC1	1407	Dyrk1b_0191	SN1008982787	DYRK1B	Other, kinases	5	3	2.00606	2.62545	0.619398	0.351954	0.460872	0.176771	OV
GDSC1	380	BIBF-1120		VEGFR, PDGFR, FGFR	RTK signaling	6	2	1.84093	2.78676	0.945831	0.590346	0.0138346	0.176827	KIRC
GDSC1	363	PF-00299804		EGFR, ERBB2, ERBB4	RTK signaling	15	18	0.511138	1.23633	0.72519	0.00330578	0.040499	0.176872	BRCA
GDSC1	381	AST-1306		EGFR, ERBB4	RTK signaling	15	18	0.153927	0.882706	0.728779	0.0125319	0.00569442	0.176881	BRCA
GDSC1	1066	AZD6482	AZD 6482, AZD-6482, AK-55409	PI3Kbeta	PI3K/MTOR signaling	13	5	2.65082	1.7921	-0.858723	0.770036	0.530908	0.177016	LUAD
GDSC2	2044	Pyridostatin		G-quadruplex stabiliser	DNA replication	13	19	4.00772	3.53562	-0.4721	0.5841	0.115277	0.177018	BRCA
GDSC1	1033	Vismodegib	GDC0449, Erivedge	SMO	Other	3	2	5.18822	4.26616	-0.922056	0.989781	0.0100703	0.17736	THCA
GDSC1	308	Foretinib	GSK1363089, XL-880, EXEL-2880, GSK089	MET, KDR, TIE2, VEGFR3/FLT4, RON, PDGFR, FGFR1, EGFR	RTK signaling	8	3	-0.336669	1.00894	1.34561	0.682917	0.20234	0.177452	NB
GDSC2	1180	Dinaciclib	SCH727965, SCH 727965, SCH-727-965, MK-7965	CDK1, CDK2, CDK5, CDK9	Cell cycle	2	2	-2.71318	-1.49923	1.21395	0.743249	4.84604e-31	0.177595	KIRC
GDSC2	1786	AZD4547	1035270-39-3	FGFR1, FGFR2, FGFR3	RTK signaling	6	3	2.49582	3.66374	1.16793	0.176955	0.483515	0.177596	HNSC
GDSC2	1627	GSK343	GTPL8240, AOB3680, AK175558	EZH2	Chromatin histone methylation	7	6	2.88995	3.6116	0.721644	0.297864	0.892514	0.177791	COAD/READ
GDSC2	1734	VSP34_8731	SN1049998399, VSP34_8731	VSP34	Other	2	2	1.69547	3.91979	2.22432	0.96316	1.44402e-32	0.178226	KIRC
GDSC2	1093	GSK1904529A	GSK-1904529A, GSK 1904529A	IGF1R, IR	IGF1R signaling	4	4	4.76207	4.07056	-0.691514	0.991425	0.404419	0.178312	GBM
GDSC1	345	KIN001-270	CDK9 inhibitor, CDK9-IN-1	CDK9	Cell cycle	9	2	5.44373	6.47527	1.03153	0.529632	0.303585	0.178346	PAAD
GDSC2	1809	Teniposide	Vumon		DNA replication	4	2	0.675091	-1.72427	-2.39936	0.804047	0.455147	0.178718	NB
GDSC1	309	Y-39983		ROCK	Cytoskeleton	6	2	4.30701	5.52378	1.21677	0.171081	0.86804	0.178787	KIRC
GDSC2	1003	Camptothecin	Camptothecine, (+)-Camptothecin	TOP1	DNA replication	6	3	-3.04203	-1.69051	1.35152	0.260328	0.42927	0.178959	HNSC
GDSC1	1030	KU-55933	KU55933	ATM	Genome integrity	5	3	4.94937	3.9267	-1.02267	0.934699	0.32139	0.178983	OV
GDSC1	29	AZ628	AZ-628, AZ 628	BRAF	ERK MAPK signaling	6	3	0.601608	1.7131	1.11149	0.671212	0.0731425	0.179135	DLBC
GDSC1	437	Trichostatin.A		HDAC	Chromatin histone acetylation	6	4	-2.08153	-0.519644	1.56189	0.0773178	0.229546	0.179566	COAD/READ
GDSC1	1261	rTRAIL		TRAIL receptor agonist	Apoptosis regulation	5	3	0.637025	-0.753211	-1.39024	0.8471	0.190949	0.179758	OV
GDSC1	294	MPS-1-IN-1		MPS1	Mitosis	6	2	4.39315	5.62151	1.22836	0.590981	0.953712	0.180033	KIRC
GDSC1	279	BIX02189	BIX 02189	MEK5, ERK5	ERK MAPK signaling	13	4	4.84161	5.51098	0.669365	0.629583	0.291197	0.180103	LUAD
GDSC1	222	BX-912		PDK1 (PDPK1)	Metabolism	6	5	2.69076	3.71361	1.02285	0.686269	0.823259	0.18018	COAD/READ
GDSC1	1069	EHT-1864	EHT 1864	RAC1, RAC2, RAC3	Cytoskeleton	6	4	2.99014	3.80821	0.818072	0.873952	0.385245	0.180247	GBM
GDSC1	1241	CHIR-99021	CT 99021, CHIR99021, CHIR 99021	GSK3A, GSK3B	WNT signaling	11	7	2.82626	3.4652	0.638944	0.976121	0.57364	0.18069	SKCM
GDSC2	1712	Eg5_9814	SN1047613775, Eg5_9814	KSP11	Other	10	4	-2.75832	-1.04486	1.71347	0.787244	0.163313	0.18071	LUAD
GDSC2	1716	IRAK4_4710	SN1050852374, IRAK4_4710	IRAK4	Other, kinases	7	3	5.25278	4.60832	-0.644467	0.99439	0.619984	0.18076	SKCM
GDSC1	1494	SN-38	7-Ethyl-10-Hydroxy-Camptothecin, SN 38	TOP1	DNA replication	3	2	-4.29083	-5.93886	-1.64803	0.225977	0.65253	0.180772	THCA
GDSC1	1053	MK-2206	MK 2206, MK2206	AKT1, AKT2	PI3K/MTOR signaling	14	18	0.727327	1.52489	0.797559	0.659208	0.477103	0.18084	BRCA
GDSC1	447	ETP-45835		MNK1, MNK2	Other, kinases	6	2	5.13515	5.77404	0.638889	0.345783	0.00387085	0.180979	KIRC
GDSC2	2044	Pyridostatin		G-quadruplex stabiliser	DNA replication	3	2	5.59282	3.4691	-2.12372	0.181173	0.866138	0.18113	THCA
GDSC2	1507	Ruxolitinib	INCB-18424, Ruxolitinib Phosphate, Jakafi	JAK1, JAK2	Other, kinases	4	2	4.92332	4.3449	-0.578424	0.322969	0.631462	0.181241	NB
GDSC2	1706	AZD5153	SN1045566955, AZD5153	BRD4	Chromatin other	6	2	1.51255	3.69161	2.17906	0.294705	0.795277	0.181335	HNSC
GDSC1	236	IC-87114		PI3Kdelta	PI3K/MTOR signaling	11	7	5.16168	5.5644	0.402715	0.507957	0.509554	0.181406	SKCM
GDSC1	1373	Dabrafenib	GSK2118436, Tafinlar	BRAF	ERK MAPK signaling	10	4	3.01309	3.88601	0.872918	0.000713372	0.30776	0.181441	HNSC
GDSC1	1429	IAP_7638	SN1043547481	IAP	Other	6	4	4.33902	3.6572	-0.681812	0.977324	0.667603	0.181463	ESCA
GDSC1	193	GW-2580	GX2580, CFMS receptor tyrosine kinase inhibitor	CSF1R	RTK signaling	6	5	5.66135	6.14951	0.488157	0.254163	0.312834	0.18151	COAD/READ
GDSC1	1091	BMS-536924	BMS 536924	IGF1R, IR	IGF1R signaling	6	2	2.02648	2.84938	0.822896	0.69114	0.548334	0.181614	KIRC
GDSC2	1180	Dinaciclib	SCH727965, SCH 727965, SCH-727-965, MK-7965	CDK1, CDK2, CDK5, CDK9	Cell cycle	4	2	-4.26243	-3.89063	0.371802	0.795656	0.159995	0.181667	DLBC
GDSC1	1058	Pictilisib	GDC-0941, GDC0941, RG-7621	PI3K (class 1)	PI3K/MTOR signaling	14	19	0.858885	1.49214	0.633257	0.76774	0.852355	0.181807	BRCA
GDSC1	308	Foretinib	GSK1363089, XL-880, EXEL-2880, GSK089	MET, KDR, TIE2, VEGFR3/FLT4, RON, PDGFR, FGFR1, EGFR	RTK signaling	6	4	-0.465633	0.222078	0.687711	0.236431	0.892587	0.181882	GBM
GDSC1	1058	Pictilisib	GDC-0941, GDC0941, RG-7621	PI3K (class 1)	PI3K/MTOR signaling	6	4	0.457363	1.501	1.04364	0.927411	0.00636789	0.182077	ESCA
GDSC1	428	Pemetrexed		TYMS	DNA replication	5	2	4.07697	2.27329	-1.80368	0.860265	0.00191801	0.182143	LGG
GDSC1	408	Sphingosine.Kinase.1.Inhibitor.II	PF-543	Sphingosine Kinase	Other, kinases	6	5	3.84829	4.40083	0.552539	0.962855	0.112774	0.182165	COAD/READ
GDSC2	2172	JQ1	JQ-1, (+)-JQ-1	BRD2, BRD3, BRD4, BRDT	Chromatin other	14	20	2.26799	3.11112	0.843127	0.174107	0.263693	0.182501	BRCA
GDSC1	11	Paclitaxel	BMS-181339-01, Taxol, Onxol, Paxene, Praxel, Abraxane	Microtubule stabiliser	Mitosis	3	2	-1.51381	-4.53295	-3.01914	0.997871	0.606989	0.182567	LGG
GDSC1	552	BAM7		Bax activator	Other	10	7	4.94288	5.37676	0.433887	0.636157	0.15036	0.18262	SKCM
GDSC1	1230	IOX2	IOX-2, IOX 2, AK176060	EGLN1	Other	8	2	0.100942	-0.724466	-0.825408	0.00479204	0.422158	0.182805	NB
GDSC1	1020	Lenalidomide	CDC-501, CC-5013, Revlimid	CRBN	Protein stability and degradation	14	5	4.05149	4.43266	0.381178	0.219546	0.459131	0.182886	LUAD
GDSC1	266	Zibotentan	ZD4054, ZD-4054	Endothelin-1 receptor (EDNRA)	Other	8	3	5.63027	5.24483	-0.385447	0.920976	0.884619	0.182988	NB
GDSC1	277	Linifanib	ABT-869, ABT 869	VEGFR1, VEGFR2, VEGFR3, CSF1R, FLT3, KIT	RTK signaling	6	4	1.64557	2.44499	0.799413	0.00951524	0.959498	0.183181	GBM
GDSC1	435	C-75		FAS	Apoptosis regulation	13	4	5.43217	4.72251	-0.709661	0.515187	0.00473082	0.183382	LUAD
GDSC2	1192	GSK269962A	GSK 269962A	ROCK1, ROCK2	Cytoskeleton	15	20	2.77121	3.2574	0.486191	0.892876	0.322714	0.183446	BRCA
GDSC2	1049	PD173074	PD-173074, PD 173074	FGFR1, FGFR2, FGFR3	RTK signaling	3	2	6.14537	4.61705	-1.52832	0.516597	0.637678	0.183473	THCA
GDSC1	1021	Axitinib	AG-13736, Inlyta	PDGFR, KIT, VEGFR	RTK signaling	5	3	3.41284	2.61905	-0.793787	0.791854	0.408462	0.183558	OV
GDSC1	1401	AZD5438	SN1057898678	CDK2	Cell cycle	11	6	0.571991	0.968515	0.396524	0.640082	0.0451943	0.183604	SKCM
GDSC1	1495	Olaparib	AZD2281, KU0059436, Lynparza	PARP1, PARP2	Genome integrity	6	4	3.83298	2.69974	-1.13324	0.959455	0.466457	0.183642	DLBC
GDSC1	1371	PLX-4720	PLX4720, PLX 4720	BRAF	ERK MAPK signaling	6	4	4.21913	4.83674	0.61761	0.916825	0.589594	0.183653	ESCA
GDSC1	1066	AZD6482	AZD 6482, AZD-6482, AK-55409	PI3Kbeta	PI3K/MTOR signaling	6	4	2.28144	2.9522	0.670753	0.86085	0.0787878	0.183771	ESCA
GDSC1	305	TPCA-1		IKK2	Other, kinases	13	4	3.19795	4.24712	1.04917	0.80454	0.944924	0.183981	LUAD
GDSC1	332	XMD15-27		CAMK2	Other, kinases	6	2	4.73543	5.12315	0.387727	0.308265	0.489104	0.184254	KIRC
GDSC2	1635	Picolinici-acid	Picolinate	Inflammatory related	Other	3	2	6.8115	5.3447	-1.4668	0.732279	0.382366	0.184436	THCA
GDSC1	328	SNX-2112	SNX 2112	HSP90	Protein stability and degradation	3	2	0.284863	2.76334	2.47848	0.921344	0.358394	0.184444	THCA
GDSC2	1626	OTX015	Birabresib, OTX-015, MK-8628	BRD2, BRD3, BRD4	Chromatin other	6	2	1.976	4.1869	2.2109	0.155264	0.812047	0.184602	HNSC
GDSC1	439	LCL161		XIAP, cIAP1, cIAP2	Apoptosis regulation	10	7	3.89316	3.00669	-0.886462	0.000153008	0.234344	0.184615	SKCM
GDSC1	376	Brivanib,.BMS-540215		VEGFR, PDGFR	RTK signaling	6	2	3.90526	4.46755	0.562292	0.49378	0.0843192	0.184656	KIRC
GDSC1	205	Avagacestat	BMS-708163, BMS 708163	Amyloid beta20, Amyloid beta40	Other	15	19	5.00923	4.75832	-0.250902	0.435785	0.684727	0.184762	BRCA
GDSC1	1014	Refametinib	RDEA119, BAY-86-9766, BAY 869766	MEK1, MEK2	ERK MAPK signaling	7	6	-0.71214	0.527724	1.23986	0.973711	0.98039	0.184868	COAD/READ
GDSC1	1261	rTRAIL		TRAIL receptor agonist	Apoptosis regulation	2	2	-0.636193	-0.35415	0.282044	0.929393	4.46056e-31	0.185013	PRAD
GDSC2	1549	Sapitinib	AZD8931	EGFR, ERBB2, ERBB3	EGFR signaling	5	4	0.382034	1.93094	1.54891	0.289353	0.736115	0.185112	ESCA
GDSC2	1180	Dinaciclib	SCH727965, SCH 727965, SCH-727-965, MK-7965	CDK1, CDK2, CDK5, CDK9	Cell cycle	12	17	-1.71753	-2.53474	-0.817214	0.250023	0.548046	0.185115	BRCA
GDSC1	1409	AZD4877	SN1055467765	EG5	Mitosis	11	7	-4.30214	-3.32111	0.981031	0.0181022	0.462536	0.185413	SKCM
GDSC2	1190	Gemcitabine	Gemzar, LY-188011	Pyrimidine antimetabolite	DNA replication	3	2	-3.78712	-1.23243	2.55469	0.944789	0.0687018	0.185462	KIRC
GDSC1	1036	PLX-4720	PLX4720, PLX 4720	BRAF	ERK MAPK signaling	9	3	3.81007	4.68777	0.877695	0.0960734	0.95648	0.185617	PAAD
GDSC2	1855	KRAS.(G12C).Inhibitor-12	GTPL8020	KRAS (G12C)	ERK MAPK signaling	4	4	6.04677	4.49062	-1.55615	0.403039	0.0226981	0.185689	GBM
GDSC1	432	Flavopiridol		CDK	Cell cycle	2	2	-1.48371	-0.770061	0.71365	0.850539	1.72085e-32	0.185703	PRAD
GDSC2	1825	Podophyllotoxin.bromide			Unclassified	7	6	-0.515014	0.382703	0.897717	0.276036	0.983476	0.185939	COAD/READ
GDSC1	1430	IGFR_3801	SN1056768819	IGFR1	IGF1R signaling	4	3	1.40892	-1.06847	-2.47739	0.591462	0.147962	0.18596	LAML
GDSC1	309	Y-39983		ROCK	Cytoskeleton	9	2	4.43932	6.0102	1.57088	0.358764	0.46569	0.185999	PAAD
GDSC1	1005	Cisplatin	cis-Diammineplatinum(II) dichloride, Platinol, CIS-DDP	DNA crosslinker	DNA replication	2	2	4.01486	2.16135	-1.8535	0.953169	9.67363e-32	0.186075	PRAD
GDSC2	1629	ML323	GTPL7898, AOB2313,	USP1, UAF1	Protein stability and degradation	7	6	4.44264	5.06317	0.620527	0.628362	0.077531	0.186229	COAD/READ
GDSC2	1549	Sapitinib	AZD8931	EGFR, ERBB2, ERBB3	EGFR signaling	7	2	4.5716	3.66467	-0.906921	0.767908	0.500281	0.186902	NB
GDSC2	1866	BDP-00009066		MRCKB_HUMAN	Cytoskeleton	4	4	2.07639	2.91833	0.841933	0.943382	0.961032	0.186979	ESCA
GDSC2	1811	Dactinomycin	Actinomycin D		Other	10	4	-2.42382	-1.29823	1.12559	0.214605	0.349533	0.187133	LUAD
GDSC1	1377	Afatinib	BIBW2992, Tovok, Gilotrif	ERBB2, EGFR	EGFR signaling	6	4	0.959936	2.93648	1.97654	0.658947	0.334444	0.187165	ESCA
GDSC1	252	WZ3105		SRC, ROCK2, NTRK2, FLT3, IRAK1, others	Other	5	2	0.632413	-0.884101	-1.51651	0.790047	0.184375	0.187501	LGG
GDSC1	341	Selisistat	EX-527, EX 527	SIRT1	Chromatin histone acetylation	9	2	5.72465	6.48562	0.760968	0.160818	0.551291	0.187752	PAAD
GDSC2	2106	Uprosertib	GSK2141795, GSK2141795C, GSK-2141795	AKT1, AKT2, AKT3	PI3K/MTOR signaling	14	17	1.86866	2.85779	0.989121	0.457353	0.0535255	0.187788	BRCA
GDSC1	317	WYE-125132		mTOR	PI3K/MTOR signaling	2	2	-1.38602	0.25648	1.6425	0.0632952	5.67062e-30	0.188039	PRAD
GDSC1	1060	PD0325901	PD-0325901, PD 0325901	MEK1, MEK2	ERK MAPK signaling	6	6	-3.01635	-1.76749	1.24886	0.999741	0.109195	0.188097	COAD/READ
GDSC1	1129	PF-4708671	PF 4708671, PF4708671	S6K1	PI3K/MTOR signaling	6	4	3.35059	3.93517	0.58458	0.0926152	0.490546	0.188407	ESCA
GDSC1	275	I-BET-762	GSK525762A	BRD2, BRD3, BRD4	Chromatin other	9	2	3.13297	4.91323	1.78026	0.992357	0.122148	0.188453	PAAD
GDSC2	1614	WZ4003	WZ 4003	NUAK1, NUAK2	Other, kinases	7	3	2.13388	2.87322	0.739344	0.446264	0.295292	0.188541	SKCM
GDSC1	262	VX-11e	VX11e, VX11e	ERK2	ERK MAPK signaling	6	4	3.44011	3.99055	0.550436	0.300729	0.917915	0.188555	GBM
GDSC2	1819	Docetaxel	RP-56976, Taxotere	Microtubule stabiliser	Mitosis	8	3	0.470371	2.697	2.22662	0.581177	0.965258	0.188596	PAAD
GDSC1	279	BIX02189	BIX 02189	MEK5, ERK5	ERK MAPK signaling	6	2	4.49086	5.46454	0.973678	0.44405	0.147972	0.188687	KIRC
GDSC1	1377	Afatinib	BIBW2992, Tovok, Gilotrif	ERBB2, EGFR	EGFR signaling	10	4	0.886651	2.57361	1.68696	0.750435	0.111448	0.188847	HNSC
GDSC1	331	QL-X-138		BTK	Other, kinases	6	4	0.757866	1.74824	0.990378	0.158865	0.736836	0.188898	GBM
GDSC1	265	Tubastatin.A		HDAC1, HDAC6, HDAC8	Chromatin histone acetylation	9	2	4.20986	5.91792	1.70807	0.370303	0.232433	0.189055	PAAD
GDSC1	159	HG6-64-1	KIN001-206	BRAF	ERK MAPK signaling	6	3	0.978336	2.74071	1.76237	0.247126	0.769373	0.189199	COAD/READ
GDSC1	1434	JAK3_7406	SN1014281280	JAK3	Other, kinases	6	2	2.91743	3.65524	0.737808	0.431645	0.0270617	0.189372	KIRC
GDSC1	179	5-Fluorouracil	5-FU	Antimetabolite (DNA & RNA)	Other	13	4	3.96815	5.26892	1.30077	0.0472549	0.730932	0.189376	LUAD
GDSC1	1401	AZD5438	SN1057898678	CDK2	Cell cycle	2	2	1.43318	0.692658	-0.740517	0.998635	1.66197e-31	0.189391	PRAD
GDSC1	231	FMK	KIN001-242	RSK	Other, kinases	9	3	4.54143	5.20734	0.665909	0.9998	0.584497	0.189515	PAAD
GDSC2	1084	Rapamycin	AY-22989, Sirolimus, WY-090217, Torisel, Rapamune	MTORC1	PI3K/MTOR signaling	7	3	-1.02408	-1.50026	-0.476183	0.499081	0.39099	0.189594	COAD/READ
GDSC1	1028	VX-702	VX702, VX 702	p38	JNK and p38 signaling	6	2	2.8042	3.38792	0.583717	0.0656898	0.868591	0.189689	KIRC
GDSC2	1441	AZD2014	SN1103949359	mTORC1, mTORC2	PI3K/MTOR signaling	2	2	1.48209	-0.514558	-1.99665	0.960142	8.16862e-33	0.189693	MM
GDSC2	1716	IRAK4_4710	SN1050852374, IRAK4_4710	IRAK4	Other, kinases	7	6	5.58973	4.99631	-0.593417	0.905315	0.932657	0.189701	COAD/READ
GDSC1	333	T0901317	TO-901317, TO901317	LXR, FXR	Other	4	4	2.94378	1.42901	-1.51477	0.649234	0.470783	0.189775	DLBC
GDSC2	2044	Pyridostatin		G-quadruplex stabiliser	DNA replication	3	2	4.22424	2.48297	-1.74126	0.281968	0.520045	0.190032	KIRC
GDSC1	1428	IAP_5620	SN1043546339	IAP	Other	6	4	4.19498	3.49528	-0.699701	0.775507	0.519537	0.190209	ESCA
GDSC2	1511	Epirubicin	Ellence, Farmorubicin, IMI-28	Anthracycline	DNA replication	3	2	0.489572	-2.26255	-2.75212	0.517512	0.525273	0.190215	THCA
GDSC2	1047	Nutlin-3a.(-)		MDM2	p53 pathway	3	2	6.68522	5.52858	-1.15663	0.492754	0.656645	0.190247	THCA
GDSC2	1911	Dactinomycin	Actinomycin D, Cosmegen, Lyovac, Meractinomycin, Ac-De, ActD	RNA polymerase	Other	7	2	-4.54781	-5.54953	-1.00172	0.31502	0.241662	0.190783	NB
GDSC1	1062	Selumetinib	AZD6244, AZD-6244, ARRY-886	MEK1, MEK2	ERK MAPK signaling	9	3	0.539193	2.3143	1.77511	0.0572641	0.493517	0.190946	PAAD
GDSC2	1827	Dihydrorotenone			Unclassified	12	17	-0.335427	0.61092	0.946347	0.0552827	0.305498	0.191125	BRCA
GDSC2	1051	Alisertib	MLN8237	AURKA	Mitosis	7	6	1.73686	3.2115	1.47464	0.35025	0.282479	0.191309	COAD/READ
GDSC2	1578	Leflunomide	Sulol, SU-101, HWA-486, Arava	Pyrimidine synthesis inhibitor	DNA replication	4	4	5.80556	4.96045	-0.845111	0.852252	0.167236	0.191348	GBM
GDSC1	447	ETP-45835		MNK1, MNK2	Other, kinases	5	4	5.16831	4.59103	-0.577278	0.148868	0.290862	0.191431	DLBC
GDSC1	1432	AZD1480	SN1044232195	JAK1, JAK2	Other, kinases	6	4	0.893684	0.148615	-0.745069	0.465786	0.845728	0.191469	DLBC
GDSC2	1561	Taselisib	GDC-0032, GDC0032, RG7604	PI3K (beta sparing)	PI3K/MTOR signaling	3	2	5.29875	3.07806	-2.2207	0.0567673	0.979446	0.191602	THCA
GDSC2	1441	AZD2014	SN1103949359	mTORC1, mTORC2	PI3K/MTOR signaling	3	2	4.32744	2.47902	-1.84841	0.749685	0.519048	0.191638	THCA
GDSC1	151	QS11	944328-88-5	ARFGAP1	Other	11	5	3.98277	2.9878	-0.994962	0.308199	0.47173	0.191827	HNSC
GDSC1	184	BMS-754807	BMS754807, BMS 754807	IGF1R, IR	RTK signaling	10	7	0.163247	1.27217	1.10892	0.926261	0.513841	0.192009	SKCM
GDSC2	1557	LCL161		XIAP, IAP1, IAP2	Apoptosis regulation	4	4	5.39329	4.35751	-1.03578	0.865487	0.185637	0.192214	GBM
GDSC1	1057	Dactolisib	NVP-BEZ235, BEZ235	PI3K (class 1), MTORC1, MTORC2	PI3K/MTOR signaling	5	3	-2.66876	-3.58746	-0.918703	0.906538	0.19844	0.19222	GBM
GDSC1	1449	AZD1208	SN1028350371	PIM1, PIM2, PIM3	Other, kinases	8	2	3.45676	2.3599	-1.09686	0.662495	0.149668	0.192463	NB
GDSC1	1028	VX-702	VX702, VX 702	p38	JNK and p38 signaling	9	3	2.43872	3.60652	1.1678	0.000278353	0.537081	0.192584	PAAD
GDSC2	1017	Olaparib	AZD2281, KU0059436, Lynparza	PARP1, PARP2	Genome integrity	3	2	6.03841	3.75272	-2.2857	0.860472	0.561789	0.19278	THCA
GDSC1	1135	AZD4547	AZ6	FGRF1, FGFR2, FGFR3	RTK signaling	2	2	3.13447	0.507285	-2.62718	0.0789253	3.51023e-30	0.192787	MM
GDSC1	1184	AZ20		ATR	Genome integrity	6	4	0.811014	0.0512618	-0.759752	0.432634	0.553117	0.192877	GBM
GDSC1	1022	AZD7762	AZD-7762, AZD 7762	CHEK1, CHEK2	Cell cycle	6	2	-1.09573	-0.164288	0.931447	0.893139	0.0520593	0.192881	KIRC
GDSC1	196	Phenformin	DBI	Biguanide agent	Other	9	2	6.96529	8.7312	1.76591	0.207774	0.803825	0.192902	PAAD
GDSC1	157	JNK-9L	KIN001-204, JNK inhibitor 9l	JNK2, JNK3	JNK and p38 signaling	12	4	-0.148961	1.33951	1.48847	0.00480999	0.582515	0.193014	LUAD
GDSC1	225	Genentech.Cpd.10		AURKA, AURKB	Mitosis	4	3	-0.010579	1.80605	1.81663	0.796316	0.464854	0.193063	LAML
GDSC2	1838	Sinularin			Unclassified	3	2	4.83416	3.17199	-1.66217	0.925353	0.766614	0.193076	THCA
GDSC2	1736	Selumetinib	SN1103949345, AZD1480	MEK1, MEK2	ERK MAPK signaling	12	17	5.66394	5.17174	-0.4922	0.363647	0.398101	0.193148	BRCA
GDSC1	298	OSI-930	OSI 930 OSI930	KIT	RTK signaling	9	2	3.80961	4.9176	1.10799	0.057875	0.475479	0.193348	PAAD
GDSC1	35	NVP-TAE684	NVP-TAE 684, TAE684, TAE-684	ALK	RTK signaling	3	3	0.099271	1.59808	1.49881	0.313955	0.620071	0.193416	COAD/READ
GDSC2	1200	Fulvestrant	Faslodex, ICI-182780	ESR	Hormone-related	16	20	2.73902	3.20552	0.466494	0.300083	0.188102	0.193678	BRCA
GDSC2	1190	Gemcitabine	Gemzar, LY-188011	Pyrimidine antimetabolite	DNA replication	7	4	0.367171	2.31363	1.94646	0.492825	0.417545	0.193738	COAD/READ
GDSC2	1034	Staurosporine		Broad spectrum kinase inhibitor	RTK signaling	8	3	-2.73062	-1.68611	1.04451	0.0994068	0.261816	0.193768	PAAD
GDSC1	1372	Trametinib	GSK1120212, Mekinist	MEK1, MEK2	ERK MAPK signaling	2	2	1.79947	-1.34507	-3.14454	0.796851	9.62356e-33	0.193912	PRAD
GDSC1	442	IMD-0354		IKKb	Other, kinases	6	5	0.997767	2.24714	1.24937	0.00560301	0.559171	0.194142	COAD/READ
GDSC1	159	HG6-64-1	KIN001-206	BRAF	ERK MAPK signaling	3	2	-0.525244	1.86273	2.38798	0.236167	0.654317	0.194213	THCA
GDSC1	576	RU-SKI.43		Shh	Other	5	4	4.1715	3.83723	-0.334276	0.0216749	0.494655	0.194239	ESCA
GDSC2	1563	EPZ5676	EPZ-5676, Pinometostat	DOT1L	Chromatin histone methylation	3	2	6.25823	5.91414	-0.344087	0.892087	0.0737024	0.194245	KIRC
GDSC2	1635	Picolinici-acid	Picolinate	Inflammatory related	Other	4	4	5.02794	5.56058	0.532641	0.862689	0.00423275	0.194294	ESCA
GDSC1	165	DMOG	Dimethyloxalylglcine	HIF-PH	Metabolism	11	7	5.93586	6.69034	0.754479	0.51218	0.582804	0.194465	SKCM
GDSC2	1852	LY2109761	5XE	TGFB1	Other	2	2	5.13118	3.65031	-1.48087	0.0269887	1.16404e-27	0.194695	MM
GDSC1	552	BAM7		Bax activator	Other	6	2	4.90675	5.57341	0.666655	0.131284	0.493742	0.194775	KIRC
GDSC1	1248	Daporinad	APO866, FK866, FK866	NAMPT	Metabolism	11	7	-1.66067	-3.34678	-1.68611	0.967323	0.346659	0.194864	SKCM
GDSC1	1449	AZD1208	SN1028350371	PIM1, PIM2, PIM3	Other, kinases	14	20	3.91812	3.46335	-0.454778	0.201177	0.915291	0.194951	BRCA
GDSC1	308	Foretinib	GSK1363089, XL-880, EXEL-2880, GSK089	MET, KDR, TIE2, VEGFR3/FLT4, RON, PDGFR, FGFR1, EGFR	RTK signaling	6	5	0.547297	1.48634	0.939045	0.0757836	0.665288	0.195191	COAD/READ
GDSC1	317	WYE-125132		mTOR	PI3K/MTOR signaling	5	2	0.163337	1.06227	0.898937	0.208102	0.426089	0.19525	LGG
GDSC2	1003	Camptothecin	Camptothecine, (+)-Camptothecin	TOP1	DNA replication	7	2	-2.43914	-3.94805	-1.50892	0.0843757	0.358105	0.195389	NB
GDSC1	1050	ZM447439	ZM-447439, ZM 447439	AURKA, AURKB	Mitosis	6	4	1.90628	2.7879	0.881621	0.837248	0.525971	0.195455	ESCA
GDSC1	282	Pelitinib	EKB-569, EKB 569	EGFR	EGFR signaling	5	3	0.640288	2.74552	2.10523	0.468346	0.456053	0.195474	OV
GDSC1	1066	AZD6482	AZD 6482, AZD-6482, AK-55409	PI3Kbeta	PI3K/MTOR signaling	4	2	2.11284	3.45776	1.34492	0.881636	0.313502	0.195489	LAML
GDSC1	205	Avagacestat	BMS-708163, BMS 708163	Amyloid beta20, Amyloid beta40	Other	8	3	4.77558	4.37384	-0.401737	0.931222	0.217805	0.195611	NB
GDSC1	1024	Lestaurtinib	CEP-701, SP-924, SPM-924, A-154475, KT-555	FLT3, JAK2, NTRK1, NTRK2, NTRK3	Other, kinases	14	19	1.03857	0.403586	-0.634986	0.457981	0.686064	0.195695	BRCA
GDSC1	260	NG-25	NG25	TAK1, MAP4K2	Other, kinases	13	4	3.20302	4.21719	1.01417	0.0956838	0.279991	0.195793	LUAD
GDSC2	1713	ERK_2440	SN1051032892, ERK_2440	ERK1,ERK2	ERK MAPK signaling	4	4	1.89732	2.9631	1.06578	0.291516	0.708727	0.196078	GBM
GDSC2	1922	Cediranib	AZD2171, AZD 2171, AZD-2171, Recentin	VEGFR, FLT1, FLT2, FLT3, FLT4, KIT, PDGFRB	RTK signaling	4	4	1.18197	2.27397	1.09201	0.0572091	0.654453	0.19623	GBM
GDSC1	1386	Doxorubicin		Anthracycline	DNA replication	6	4	-0.982279	-2.01399	-1.03171	0.427514	0.301949	0.196406	ESCA
GDSC1	136	Mitomycin-C	Mytozytrex, NSC-26980, MMC, Mitosol, Mitozytrex	DNA crosslinker	DNA replication	8	2	-0.226706	-2.10623	-1.87952	0.88464	0.894042	0.196475	NB
GDSC1	1427	AZD5582	SN1021632995	IAP	Other	6	4	1.52381	0.908781	-0.615032	0.373491	0.110594	0.196549	DLBC
GDSC1	341	Selisistat	EX-527, EX 527	SIRT1	Chromatin histone acetylation	4	3	5.40736	4.57863	-0.828732	0.54839	0.462188	0.196644	LAML
GDSC1	1239	YK-4-279	YK 4-279	RNA helicase A	Other	9	3	0.685589	1.38953	0.703943	0.876195	0.491859	0.196753	HNSC
GDSC1	87	GW843682X	GW843682X (AN-13)	PLK1	Cell cycle	3	3	-1.72526	0.266265	1.99152	0.943659	0.514273	0.196813	COAD/READ
GDSC1	147	NSC-87877	NSC 87877	SHP-1 (PTPN6), SHP-2 (PTPN11)	Other	5	4	5.22075	5.54289	0.322137	0.541988	0.414157	0.196838	ESCA
GDSC1	59	WZ-1-84	KIN001-123	BMX	Other, kinases	4	3	3.79976	3.45551	-0.344245	0.00676067	0.856579	0.196936	DLBC
GDSC1	1058	Pictilisib	GDC-0941, GDC0941, RG-7621	PI3K (class 1)	PI3K/MTOR signaling	5	2	1.04801	2.98231	1.9343	0.731769	0.577061	0.197657	LGG
GDSC1	199	Pazopanib	Votrient	CSF1R, KIT, PDGFRA, PDGFRB	RTK signaling	11	7	2.35608	3.15854	0.802455	0.938129	0.731093	0.198064	SKCM
GDSC1	264	ACY-1215		HDAC6	Chromatin histone acetylation	6	4	1.98923	2.70723	0.718008	0.55224	0.208041	0.19815	GBM
GDSC1	119	Lapatinib	Tykerb, Tyverb	EGFR, ERBB2	RTK signaling	4	4	3.40373	2.69834	-0.705394	0.330847	0.280266	0.198153	SKCM
GDSC1	281	Alectinib	CH5424802, CH 542802, Alecensa	ALK	RTK signaling	9	2	3.98567	4.41111	0.42544	0.206476	0.25236	0.198169	PAAD
GDSC1	439	LCL161		XIAP, cIAP1, cIAP2	Apoptosis regulation	5	3	1.8167	4.38569	2.56899	0.218199	0.170991	0.198229	OV
GDSC1	258	STF-62247	STF62247	Autophagy inducer	Other	8	3	4.57742	3.74813	-0.829292	0.383009	0.399128	0.19826	NB
GDSC1	1039	SL0101	SL-0101, SL 0101-1	RSK, AURKB, PIM1, PIM3	Other, kinases	5	2	4.61667	3.54872	-1.06795	0.176801	0.973135	0.198521	LGG
GDSC2	1598	LGK974	LGK-974	PORCN	WNT signaling	7	2	4.38981	3.54333	-0.846481	0.659139	0.0688269	0.199201	NB
GDSC1	291	KIN001-266		MAP3K8	ERK MAPK signaling	5	3	3.47282	2.75661	-0.71621	0.436759	0.651844	0.199515	OV
GDSC1	576	RU-SKI.43		Shh	Other	8	3	5.08704	5.87682	0.789779	0.471168	0.111223	0.199561	PAAD
GDSC2	1927	GSK2578215A	GSK 2578215A, GSK-2578215A	LRRK2	Other, kinases	12	4	5.35847	5.89948	0.541002	0.255831	0.366194	0.199564	LUAD
GDSC2	1712	Eg5_9814	SN1047613775, Eg5_9814	KSP11	Other	6	2	-3.91236	-2.51105	1.40131	0.0667382	0.807633	0.199622	HNSC
GDSC1	1433	JAK1_3715	SN1042605297	JAK1	Other, kinases	14	5	4.58743	4.03641	-0.551026	0.994193	0.615843	0.199825	LUAD
GDSC1	175	PAC-1	GTPL5238	Procaspase-3, Procaspase-7	Apoptosis regulation	6	3	1.95655	3.10001	1.14346	0.0451721	0.529827	0.200079	COAD/READ
GDSC2	1738	IGF1R_3801	SN1051640224, IGF1R_3801	IGFR1	IGF1R signaling	4	2	0.255153	-1.68272	-1.93788	0.27994	0.345006	0.200184	NB
GDSC1	1059	AZD8055	AZD-8055	MTORC1, MTORC2	PI3K/MTOR signaling	11	4	-0.169137	0.313932	0.483069	0.755651	0.813049	0.200294	HNSC
GDSC2	1617	AZD5582	GTPL7710, AOB5560	XIAP, cIAP	Apoptosis regulation	3	2	-1.59734	0.810062	2.40741	0.796144	0.529067	0.200656	LAML
GDSC2	1799	Ibrutinib	PCI-32765, CRA-032765, PCI-32765-00	BTK	Other, kinases	10	16	3.20266	4.15904	0.95638	0.709396	0.0728783	0.200942	BRCA
GDSC1	55	A-770041	KIN001-111	LCK, FYN	Other, kinases	4	4	2.46331	3.39375	0.930437	0.788541	0.285319	0.20134	BRCA
GDSC2	1930	Telomerase.Inhibitor.IX	MST-312, MST 312, MST312	Telomerase	Genome integrity	4	4	0.820828	1.81249	0.991664	0.64263	0.767453	0.201378	ESCA
GDSC1	1382	AZD3514	SN1019841295	AR	Hormone-related	7	6	3.83203	4.4914	0.659366	0.742048	0.814305	0.201508	COAD/READ
GDSC1	1416	AZD8931	SN0216062465	EGFR, ERBB2, ERBB3	RTK signaling	6	2	-0.0570523	1.75029	1.80734	0.665671	0.328857	0.201513	KIRC
GDSC1	375	Voxtalisib	XL-765, SAR245409	PI3K (class 1), DNAPK, MTOR	PI3K/MTOR signaling	11	7	3.52032	4.09672	0.576395	0.58158	0.980785	0.201656	SKCM
GDSC1	1184	AZ20		ATR	Genome integrity	3	2	0.91571	0.257627	-0.658083	0.811553	0.453628	0.201928	THCA
GDSC1	1032	Afatinib	BIBW2992, Tovok, Gilotrif	ERBB2, EGFR	EGFR signaling	7	4	1.18226	0.809582	-0.372682	0.154392	0.301188	0.202115	DLBC
GDSC1	436	CAP-232,.TT-232,.TLN-232		Glycolysis	Metabolism	8	3	3.05264	3.86516	0.812519	0.275447	0.620882	0.202217	NB
GDSC1	287	KIN001-244	PDK1 inhibitor 7	PDK1 (PDPK1)	Metabolism	4	4	1.46323	2.72176	1.25853	0.802188	0.347987	0.202419	DLBC
GDSC1	1414	Fulvestrant	SN0117217688	ESR1	Hormone-related	8	2	4.14972	3.50249	-0.647238	0.0553144	0.584985	0.202475	PAAD
GDSC1	342	Tenovin-6		SIRT	Chromatin histone acetylation	6	5	2.52794	3.31208	0.784136	0.000522828	0.653067	0.202775	COAD/READ
GDSC1	228	AKT.inhibitor.VIII	Akti-1/2, KIN001-102	AKT1, AKT2, AKT3	PI3K/MTOR signaling	15	18	1.33712	1.88532	0.548192	0.231459	0.325082	0.20292	BRCA
GDSC1	376	Brivanib,.BMS-540215		VEGFR, PDGFR	RTK signaling	3	2	5.55653	4.37211	-1.18442	0.94404	0.0654269	0.20298	THCA
GDSC1	1372	Trametinib	GSK1120212, Mekinist	MEK1, MEK2	ERK MAPK signaling	14	4	-1.68993	-3.18981	-1.49988	0.906467	0.536054	0.203124	LUAD
GDSC1	1502	Bicalutamide	ICI-176334, Casodex, Cosudex, ICI 176334	AR	Hormone-related	12	19	4.67953	4.44453	-0.235	0.0157623	0.736868	0.203228	BRCA
GDSC2	1739	JAK_8517	SN1066590414, JAK_8517	JAK1, JAK2	Other, kinases	7	6	3.42603	4.65634	1.2303	0.72345	0.606653	0.203259	COAD/READ
GDSC1	1054	Palbociclib	PD0332991, PD-0332991, PF-00080665-73	CDK4, CDK6	Cell cycle	7	6	1.66197	2.564	0.90203	0.156128	0.830803	0.203846	COAD/READ
GDSC1	1218	JQ1	JQ-1, (+)-JQ-1	BRD2, BRD3, BRD4, BRDT	Chromatin other	8	3	2.39746	1.71129	-0.686164	0.896582	0.623879	0.20388	PAAD
GDSC1	1494	SN-38	7-Ethyl-10-Hydroxy-Camptothecin, SN 38	TOP1	DNA replication	6	4	-4.04395	-4.93115	-0.887199	0.326485	0.822097	0.203886	GBM
GDSC1	1018	Veliparib	ABT-888, ABT888, ABT 888	PARP1, PARP2	Genome integrity	14	19	4.52183	4.2071	-0.314726	0.581836	0.381803	0.204401	BRCA
GDSC1	254	Quizartinib	AC220, AC 220, AC-220, Asp-2689	FLT3	RTK signaling	5	3	2.31164	2.89275	0.581105	0.0904034	0.602686	0.204438	OV
GDSC2	1089	Oxaliplatin	Eloxatin	DNA alkylating agent	DNA replication	5	4	3.68626	4.61749	0.931225	0.724174	0.276362	0.20448	ESCA
GDSC1	409	eEF2K.Inhibitor,.A-484954		eEF2K	Other, kinases	2	2	5.69348	4.61019	-1.08329	0.945024	2.96449e-30	0.204571	PRAD
GDSC2	1593	Entinostat	MS-275	HDAC1, HDAC3	Chromatin histone acetylation	7	6	1.85042	2.54934	0.698923	0.372467	0.267921	0.204578	COAD/READ
GDSC2	1557	LCL161		XIAP, IAP1, IAP2	Apoptosis regulation	4	2	5.32199	4.45741	-0.864582	0.410978	0.430813	0.20473	NB
GDSC1	288	WHI-P97	AC1L1GQE, KIN001-055	JAK3	Other, kinases	13	4	3.05397	4.21734	1.16337	0.26954	0.993961	0.205039	LUAD
GDSC2	2048	Vinorelbine	vinorelbine tartrate, Navelbine, Exelbine	Microtubule destabiliser	Mitosis	8	3	-0.874008	1.09324	1.96725	0.515019	0.520883	0.205061	PAAD
GDSC2	1011	Navitoclax	ABT-263, ABT263, ABT 263	BCL2, BCL-XL, BCL-W	Apoptosis regulation	5	4	4.18921	3.22184	-0.967369	0.29054	0.412618	0.205092	ESCA
GDSC1	221	TAK-715	KIN001-201, TAK 715	p38alpha, p38beta	JNK and p38 signaling	15	19	4.29054	4.67844	0.387897	0.654158	0.521577	0.205322	BRCA
GDSC1	1386	Doxorubicin		Anthracycline	DNA replication	6	4	-1.65226	-2.90693	-1.25467	0.70932	0.586733	0.20545	DLBC
GDSC1	436	CAP-232,.TT-232,.TLN-232		Glycolysis	Metabolism	15	18	4.89705	4.28873	-0.608317	0.0547752	0.0598856	0.205458	BRCA
GDSC2	1911	Dactinomycin	Actinomycin D, Cosmegen, Lyovac, Meractinomycin, Ac-De, ActD	RNA polymerase	Other	3	2	-2.53174	-5.95948	-3.42774	0.963396	0.49522	0.205544	THCA
GDSC1	1425	BPTES	SN1041594574	GLS	Other	14	5	3.52536	2.69819	-0.827178	0.102434	0.510062	0.205588	LUAD
GDSC2	1250	AZ960	AZ 960, AZ-960	JAK2, JAK3	Other, kinases	4	4	1.06058	2.01812	0.957542	0.0958693	0.476168	0.205735	GBM
GDSC2	1036	PLX-4720	PLX4720, PLX 4720	BRAF	ERK MAPK signaling	3	2	3.3142	5.52708	2.21288	0.0637735	0.927633	0.205879	KIRC
GDSC1	1006	Cytarabine	Ara-Cytidine, Arabinosyl Cytosine, U-19920	Antimetabolite	Other	2	2	1.99113	0.984988	-1.00614	0.393794	4.69407e-31	0.206079	MM
GDSC2	1854	MN-64		TNKS1, TNKS2	WNT signaling	10	4	4.47827	5.45897	0.980702	0.184513	0.587577	0.206102	LUAD
GDSC2	1088	Irinotecan	Camptosar, (+)-Irinotecan, Irinotecanum, irinotecan hydrochloride	TOP1	DNA replication	7	2	2.16697	0.910771	-1.2562	0.38234	0.410517	0.206263	NB
GDSC2	1627	GSK343	GTPL8240, AOB3680, AK175558	EZH2	Chromatin histone methylation	3	2	4.18541	3.03062	-1.1548	0.991869	0.612167	0.206412	THCA
GDSC2	1022	AZD7762	AZD-7762, AZD 7762	CHEK1, CHEK2	Cell cycle	3	2	1.68938	-0.974872	-2.66425	0.916284	0.435205	0.206425	THCA
GDSC1	206	Ruxolitinib	INCB-18424, Ruxolitinib Phosphate, Jakafi	JAK1, JAK2	Other, kinases	6	2	3.86938	4.47528	0.605902	0.0915698	0.421183	0.206882	KIRC
GDSC1	1434	JAK3_7406	SN1014281280	JAK3	Other, kinases	14	20	3.74555	3.274	-0.471543	0.387608	0.223612	0.206901	BRCA
GDSC2	1428	IAP_5620	SN1043546339	IAP	Other	4	4	5.96227	4.43965	-1.52262	0.470063	0.0260504	0.206904	GBM
GDSC1	1158	XMD11-85h		BRSK2, FLT4, MARK4, PRKCD, RET, SRPK1	Other, kinases	2	2	4.86036	3.47617	-1.38419	0.700267	4.95713e-32	0.207275	THCA
GDSC1	1464	TTK_3146	SN1080714093	TTK	Mitosis	6	4	2.97981	2.45288	-0.526932	0.84267	0.239098	0.207428	GBM
GDSC1	304	SB52334	SB-52334, SB 52334	ALK5	Other, kinases	11	5	5.07488	4.42432	-0.650558	0.188396	0.963133	0.208057	HNSC
GDSC1	94	TGX221	TGX-221, Tgx 221	PI3Kbeta	PI3K/MTOR signaling	3	2	4.89548	3.84895	-1.04654	0.922755	0.0580902	0.208191	ESCA
GDSC1	1392	Bleomycin.(10.uM)		dsDNA break induction	DNA replication	6	4	2.85296	1.71819	-1.13477	0.25923	0.97998	0.20824	DLBC
GDSC1	435	C-75		FAS	Apoptosis regulation	8	3	5.25609	6.06363	0.807539	0.839712	0.15907	0.208293	PAAD
GDSC1	1043	JNK.Inhibitor.VIII		JNK	JNK and p38 signaling	11	4	3.94037	4.48522	0.544846	0.17111	0.413472	0.20933	HNSC
GDSC1	1020	Lenalidomide	CDC-501, CC-5013, Revlimid	CRBN	Protein stability and degradation	14	19	4.37887	4.08249	-0.296373	0.432754	0.809541	0.20933	BRCA
GDSC1	170	Shikonin	Anchusin	not defined	Other	12	4	0.881854	2.19418	1.31232	0.715663	0.223489	0.209445	LUAD
GDSC1	45	Z-LLNle-CHO	Z-L-Norleucine-CHO, Gamma-Secretase Inhibitor 1	gamma-secretase	Other	4	2	1.4444	-0.0011355	-1.44554	0.662576	0.0109625	0.209456	ESCA
GDSC1	147	NSC-87877	NSC 87877	SHP-1 (PTPN6), SHP-2 (PTPN11)	Other	11	7	4.62611	5.07796	0.451848	0.736779	0.603636	0.209471	SKCM
GDSC2	1627	GSK343	GTPL8240, AOB3680, AK175558	EZH2	Chromatin histone methylation	12	17	2.74771	3.12244	0.374723	0.427797	0.784414	0.209538	BRCA
GDSC2	1825	Podophyllotoxin.bromide			Unclassified	4	2	-0.555915	-2.35567	-1.79976	0.981705	0.135321	0.209555	NB
GDSC1	1030	KU-55933	KU55933	ATM	Genome integrity	2	2	4.31629	2.26956	-2.04673	0.320429	1.49457e-31	0.209818	PRAD
GDSC1	1067	CCT007093		PPM1D	Cell cycle	9	3	4.18122	4.82217	0.640955	0.894636	0.5614	0.209846	PAAD
GDSC2	1996	MIM1	MIM 1, MIM-1	MCL1	Apoptosis regulation	3	2	4.83886	3.74086	-1.098	0.144453	0.639334	0.210127	KIRC
GDSC1	1266	ICL1100013		N-myristoyltransferase 1/2	Other	5	2	2.02307	0.719724	-1.30335	0.254418	0.945238	0.210248	KIRC
GDSC1	1393	Gemcitabine		Pyrimidine antimetabolite	DNA replication	14	5	-3.51069	-4.45033	-0.939647	0.153027	0.508072	0.210253	LUAD
GDSC1	1407	Dyrk1b_0191	SN1008982787	DYRK1B	Other, kinases	8	2	1.59734	2.15872	0.561381	0.457776	0.313994	0.210276	PAAD
GDSC2	1631	PRT062607	P505-15, PRT-2607, BIIB-057	SYK	Other, kinases	5	2	1.43591	0.303026	-1.13288	0.301217	0.238184	0.210348	DLBC
GDSC2	1080	Paclitaxel	BMS-181339-01, Taxol, Onxol, Paxene, Praxel, Abraxane	Microtubule stabiliser	Mitosis	3	2	0.286391	-3.49939	-3.78578	0.512926	0.511994	0.210407	THCA
GDSC1	133	Doxorubicin	Doxil, Rubex, Adriamycin, Adriablastin, Doxorubicine	Anthracycline	DNA replication	8	2	-1.26312	-2.67994	-1.41682	0.183734	0.533059	0.21065	NB
GDSC2	2106	Uprosertib	GSK2141795, GSK2141795C, GSK-2141795	AKT1, AKT2, AKT3	PI3K/MTOR signaling	5	4	2.42353	3.78345	1.35992	0.249276	0.463119	0.210706	ESCA
GDSC1	59	WZ-1-84	KIN001-123	BMX	Other, kinases	6	2	4.14927	4.84852	0.69925	0.402025	0.410157	0.21071	NB
GDSC1	477	A-83-01		TGFB	Other	15	18	3.59381	3.21414	-0.379664	0.0295637	0.431208	0.210734	BRCA
GDSC1	1166	QL-VIII-58		MTOR, ATR	Other	3	2	-0.97777	-2.35815	-1.38038	0.323976	0.707	0.210877	GBM
GDSC1	1149	TW.37	TW37, TW-37	BCL2, BCL-XL, MCL1	Apoptosis regulation	13	19	0.11574	-0.358664	-0.474404	0.64649	0.253747	0.210941	BRCA
GDSC2	1709	CDK9_5038	SN1047483750, CDK9_5038	CDK9	Cell cycle	6	2	-2.74886	-1.54785	1.20101	0.458028	0.45256	0.211491	HNSC
GDSC2	2110	GSK591	EPZ015866, GSK3203591	PMRT5	Chromatin histone methylation	8	3	5.57718	3.50094	-2.07624	0.314393	0.341126	0.211736	PAAD
GDSC2	1013	Nilotinib	Tasigna, AMN 107	ABL	ABL signaling	3	2	5.3855	2.37716	-3.00834	0.466587	0.474712	0.212227	THCA
GDSC2	1259	Talazoparib	BMN-673, BMN 973	PARP1, PARP2	Genome integrity	4	2	0.700156	-1.47699	-2.17714	0.246748	0.950618	0.212243	DLBC
GDSC1	1268	XAV939	NVP-XAV939, XAV-939, XAV 939	TNKS1, TNKS2	WNT signaling	6	3	3.47352	2.84863	-0.624895	0.0147771	0.398313	0.212291	DLBC
GDSC1	88	Entinostat	MS-275	HDAC1, HDAC3	Chromatin histone acetylation	3	3	0.626788	0.346803	-0.279985	0.979426	0.491223	0.212399	LAML
GDSC2	1091	BMS-536924	BMS 536924	IGF1R, IR	IGF1R signaling	6	3	0.62607	2.09961	1.47354	0.407223	0.809437	0.212424	HNSC
GDSC2	1629	ML323	GTPL7898, AOB2313,	USP1, UAF1	Protein stability and degradation	4	4	5.8787	4.84422	-1.03449	0.178958	0.323911	0.212559	GBM
GDSC1	221	TAK-715	KIN001-201, TAK 715	p38alpha, p38beta	JNK and p38 signaling	9	3	4.06034	5.05864	0.998302	0.775287	0.580227	0.212638	PAAD
GDSC1	1194	SB505124	SB 505124, SB505124	TGFBR1, ACVR1B, ACVR1C	RTK signaling	3	2	4.55296	4.08684	-0.466115	0.992812	0.479159	0.212789	THCA
GDSC1	173	FH535		PPARgamma, PPARdelta	Other	10	7	1.20979	2.03044	0.82065	0.162481	0.445369	0.212934	SKCM
GDSC1	562	AGI-6780		IDH2(R140Q)	Metabolism	8	3	1.61033	2.12212	0.51179	0.922937	0.718758	0.213036	PAAD
GDSC2	1786	AZD4547	1035270-39-3	FGFR1, FGFR2, FGFR3	RTK signaling	4	2	2.03268	0.834186	-1.19849	0.466816	0.247221	0.213135	DLBC
GDSC1	268	Sepantronium.bromide	YM155, YM-155, YM 155	BIRC5	Apoptosis regulation	9	2	-4.62403	-2.93262	1.69142	0.00812683	0.583141	0.213162	PAAD
GDSC1	300	CX-5461	CX5461, CX 5461	RNA Polymerase 1	Other	6	2	4.43002	5.36329	0.933274	0.166946	0.502761	0.213282	KIRC
GDSC1	1394	AZD6738	SN1034081770	ATR	Genome integrity	6	4	0.816603	-0.105631	-0.922234	0.449372	0.929153	0.213316	DLBC
GDSC2	1248	Daporinad	APO866, FK866, FK866	NAMPT	Metabolism	2	2	-4.2888	-5.03775	-0.748951	0.965933	2.94725e-30	0.21336	PAAD
GDSC1	1264	SGC0946		DOT1L	Chromatin histone methylation	3	2	2.02709	1.49003	-0.537066	0.628646	0.194444	0.213495	THCA
GDSC1	1049	PD173074	PD-173074, PD 173074	FGFR1, FGFR2, FGFR3	RTK signaling	4	3	1.78042	0.0626193	-1.7178	0.942081	0.420219	0.213514	LAML
GDSC1	1490	SN-38	SN1095903706	TOP1	DNA replication	2	2	-4.01579	-5.58753	-1.57174	0.984149	9.41852e-33	0.213604	PRAD
GDSC1	1263	UNC0642		G9a(EHMT2), GLP(EHMT1)	Chromatin histone methylation	3	2	1.97599	1.37906	-0.59693	0.90433	0.0144841	0.21362	THCA
GDSC2	1507	Ruxolitinib	INCB-18424, Ruxolitinib Phosphate, Jakafi	JAK1, JAK2	Other, kinases	3	2	6.4656	4.90024	-1.56536	0.387239	0.864841	0.213829	THCA
GDSC1	91	GSK319347A	KIN001-135, IKK-3 inhibitor	IKK	Other, kinases	3	2	4.38653	3.6696	-0.716927	0.838647	0.00157225	0.213862	ESCA
GDSC2	1939	UMI-77	UMI 77, UMI-77	MCL1	Apoptosis regulation	8	3	4.12643	2.49953	-1.62689	0.323139	0.121524	0.213993	PAAD
GDSC2	1917	AZD6738	AZD 6738, AZD-6738	ATR	Genome integrity	3	2	3.90687	0.842499	-3.06437	0.537266	0.458259	0.214331	THCA
GDSC2	1559	Luminespib	AUY922, VER-52296,NVP-AUY922, AUY	HSP90	Protein stability and degradation	8	3	0.734433	-1.50062	-2.23505	0.245918	0.186238	0.214423	PAAD
GDSC1	275	I-BET-762	GSK525762A	BRD2, BRD3, BRD4	Chromatin other	6	4	4.34892	5.17155	0.822629	0.217233	0.811454	0.214539	ESCA
GDSC2	1200	Fulvestrant	Faslodex, ICI-182780	ESR	Hormone-related	3	2	4.98747	3.1649	-1.82257	0.677995	0.883777	0.214576	THCA
GDSC1	134	Etoposide	Etopophos, Vepesid, Eposin, VP-16	TOP2	DNA replication	11	5	2.18359	1.17091	-1.01267	0.586457	0.980955	0.214637	HNSC
GDSC2	2043	BIBR-1532		TERT	Genome integrity	6	3	4.97711	4.3421	-0.635012	0.17813	0.24994	0.214919	HNSC
GDSC2	1713	ERK_2440	SN1051032892, ERK_2440	ERK1,ERK2	ERK MAPK signaling	6	2	2.18275	3.62194	1.4392	0.609743	0.0549802	0.214961	HNSC
GDSC1	135	Gemcitabine	Gemzar, LY-188011	Pyrimidine antimetabolite	DNA replication	15	18	0.475172	-0.736974	-1.21215	0.0595222	0.539646	0.214967	BRCA
GDSC1	134	Etoposide	Etopophos, Vepesid, Eposin, VP-16	TOP2	DNA replication	5	4	0.0547912	-1.20283	-1.25763	0.211017	0.835962	0.215182	DLBC
GDSC1	310	YM201636	YM-201636, YM 201636	PIKFYVE	PI3K/MTOR signaling	6	5	2.39088	3.21978	0.828901	0.51674	0.132064	0.21544	COAD/READ
GDSC1	1052	RO-3306		CDK1	Cell cycle	2	2	3.54189	3.15052	-0.391371	0.0426645	5.81697e-28	0.21552	MM
GDSC2	1048	Mirin		MRE11	Genome integrity	4	2	4.75414	3.82896	-0.925183	0.752895	0.172069	0.215674	NB
GDSC1	1011	Navitoclax	ABT-263, ABT263, ABT 263	BCL2, BCL-XL, BCL-W	Apoptosis regulation	2	2	3.21882	0.970627	-2.24819	0.689161	2.44397e-32	0.215874	PRAD
GDSC1	1463	AZD1332	SN1061387896	NTRK1, NTRK2, NTRK3	RTK signaling	6	4	2.86573	2.02985	-0.835878	0.889373	0.451431	0.216016	ESCA
GDSC1	332	XMD15-27		CAMK2	Other, kinases	15	19	5.06102	4.79484	-0.266177	0.661817	0.413547	0.216232	BRCA
GDSC2	1716	IRAK4_4710	SN1050852374, IRAK4_4710	IRAK4	Other, kinases	5	2	4.12536	3.22892	-0.896431	0.0444107	0.837872	0.216244	DLBC
GDSC1	1018	Veliparib	ABT-888, ABT888, ABT 888	PARP1, PARP2	Genome integrity	7	4	3.53984	3.12804	-0.411802	0.740416	0.415867	0.216247	DLBC
GDSC1	206	Ruxolitinib	INCB-18424, Ruxolitinib Phosphate, Jakafi	JAK1, JAK2	Other, kinases	8	3	3.94514	3.22607	-0.71907	0.185912	0.0571756	0.216475	NB
GDSC1	326	GSK690693	GSK 690693, GSK-690693	AKT1, AKT2, AKT3	PI3K/MTOR signaling	15	19	2.5615	3.33445	0.77295	0.325386	0.849524	0.216516	BRCA
GDSC1	382	Apitolisib	GDC0980	mTOR, PI3K	PI3K/MTOR signaling	4	3	0.187865	-1.06936	-1.25723	0.679524	0.843516	0.216845	LAML
GDSC1	407	kb.NB.142-70		PKD	Other, kinases	4	3	1.59774	0.859594	-0.738143	0.331981	0.233122	0.217139	LAML
GDSC1	275	I-BET-762	GSK525762A	BRD2, BRD3, BRD4	Chromatin other	4	4	1.06644	0.0602675	-1.00617	0.256903	0.505177	0.217235	DLBC
GDSC1	375	Voxtalisib	XL-765, SAR245409	PI3K (class 1), DNAPK, MTOR	PI3K/MTOR signaling	4	3	4.41915	3.68431	-0.734841	0.11054	0.770746	0.217325	LAML
GDSC2	1940	WIKI4	WIKI-4, WIKI 4	TNKS1, TNKS2	WNT signaling	7	2	3.7589	2.91527	-0.843622	0.95238	0.559051	0.217508	NB
GDSC1	283	Omipalisib	GSK2126458, GSK-2126458, EX-8678, GSK458	PI3K (class 1), MTORC1, MTORC2	PI3K/MTOR signaling	15	19	-3.4438	-2.72351	0.720294	0.206987	0.666102	0.21787	BRCA
GDSC1	277	Linifanib	ABT-869, ABT 869	VEGFR1, VEGFR2, VEGFR3, CSF1R, FLT3, KIT	RTK signaling	6	5	1.98336	2.78143	0.798068	0.089071	0.234737	0.218018	COAD/READ
GDSC2	1939	UMI-77	UMI 77, UMI-77	MCL1	Apoptosis regulation	4	2	2.05908	1.64792	-0.411163	0.0771829	0.554848	0.218098	DLBC
GDSC2	1179	MK-1775	AZD1775	WEE1, PLK1	Cell cycle	3	2	2.31594	-0.213387	-2.52933	0.631112	0.290558	0.218151	THCA
GDSC1	380	BIBF-1120		VEGFR, PDGFR, FGFR	RTK signaling	8	3	2.76389	3.69607	0.932188	0.658565	0.0183346	0.218173	PAAD
GDSC2	1919	Osimertinib	AZD9291, AZD 9291, AZD-9291, Tagrisso, Mereletinib	EGFR	EGFR signaling	14	17	1.17215	1.80149	0.629344	0.320451	0.506942	0.2182	BRCA
GDSC2	1512	Cyclophosphamide	Cytoxan, Neosar, Cyclophosphamid, Procytox, Cyclophosphane	Alkylating agent	DNA replication	3	2	6.93648	5.39733	-1.53915	0.454773	0.679865	0.218555	THCA
GDSC1	262	VX-11e	VX11e, VX11e	ERK2	ERK MAPK signaling	6	5	1.03495	2.34482	1.30987	0.208283	0.48684	0.218581	COAD/READ
GDSC2	1733	ULK1_4989	SN1049257073, ULK1_4989	ULK1	Other, kinases	5	2	0.656026	-1.3849	-2.04093	0.355731	0.258992	0.218713	DLBC
GDSC1	158	PF-562271	PF-00562271	FAK, FAK2	Cytoskeleton	8	3	2.19549	1.34927	-0.846223	0.193436	0.614514	0.218906	NB
GDSC2	1449	AZD1208	SN1028350371	PIM1, PIM2, PIM3	Other, kinases	3	2	4.76359	3.74465	-1.01894	0.20082	0.812698	0.218922	LAML
GDSC2	1813	Fludarabine	Fludara		Unclassified	2	2	5.29574	3.3351	-1.96064	0.98819	6.0082e-31	0.219067	MM
GDSC2	1248	Daporinad	APO866, FK866, FK866	NAMPT	Metabolism	4	3	-3.04517	-4.04069	-0.995526	0.678325	0.829259	0.21955	SKCM
GDSC1	442	IMD-0354		IKKb	Other, kinases	6	2	0.598977	-0.173555	-0.772532	0.488427	0.215334	0.219592	KIRC
GDSC1	276	CAY10603		HDAC1, HDAC6	Chromatin histone acetylation	6	4	1.00506	1.47661	0.471555	0.481956	0.928184	0.220089	GBM
GDSC2	1941	Sepantronium.bromide	YM155, YM-155, YM 155	BIRC5	Apoptosis regulation	4	2	-3.78775	-1.53836	2.24938	0.184598	0.586467	0.220589	LAML
GDSC1	272	AR-42	HDAC-42, AR 42, AR42	HDAC1	Chromatin histone acetylation	3	2	-0.858833	0.276769	1.1356	0.264306	0.359566	0.2209	THCA
GDSC1	1427	AZD5582	SN1021632995	IAP	Other	6	2	4.4812	3.28055	-1.20065	0.426033	0.0617637	0.220961	KIRC
GDSC1	1393	Gemcitabine		Pyrimidine antimetabolite	DNA replication	6	4	-1.57625	-2.95257	-1.37632	0.703974	0.620627	0.221146	ESCA
GDSC1	329	QL-XI-92		DDR1	Cytoskeleton	15	19	4.48753	4.15913	-0.328406	0.435268	0.208695	0.221294	BRCA
GDSC1	312	Tivozanib	AV-951, AV 951, KRN-951, KIL8951, ASP-4130	VEGFR1, VEGFR2, VEGFR3	RTK signaling	5	2	0.590034	-0.161787	-0.751821	0.850713	0.0671988	0.221788	LGG
GDSC2	1563	EPZ5676	EPZ-5676, Pinometostat	DOT1L	Chromatin histone methylation	3	2	7.2581	6.07314	-1.18496	0.335341	0.766561	0.221955	THCA
GDSC2	1012	Vorinostat	Zolinza, SAHA, suberanilohydroxamic acid, suberoylanilide hydroxamic acid, MK-0683	HDAC inhibitor Class I, IIa, IIb, IV	Chromatin histone acetylation	6	3	1.70635	2.42449	0.718135	0.691332	0.464711	0.222042	HNSC
GDSC1	235	QL-XII-47		BTK, BMX	Other, kinases	4	3	0.0388947	1.21	1.1711	0.102362	0.739847	0.222126	LAML
GDSC1	1268	XAV939	NVP-XAV939, XAV-939, XAV 939	TNKS1, TNKS2	WNT signaling	8	3	2.8307	3.89189	1.0612	0.64484	0.111357	0.222275	NB
GDSC2	1259	Talazoparib	BMN-673, BMN 973	PARP1, PARP2	Genome integrity	7	2	2.54574	0.468296	-2.07744	0.11257	0.245282	0.222582	NB
GDSC1	437	Trichostatin.A		HDAC	Chromatin histone acetylation	11	5	-1.27704	-1.88055	-0.603512	0.292563	0.296541	0.222774	HNSC
GDSC2	1559	Luminespib	AUY922, VER-52296,NVP-AUY922, AUY	HSP90	Protein stability and degradation	5	4	-2.79723	-1.19803	1.5992	0.268605	0.168818	0.223215	ESCA
GDSC2	1010	Gefitinib	ZD-1839, Iressa	EGFR	EGFR signaling	3	2	1.88096	4.04106	2.1601	0.310118	0.554525	0.223465	KIRC
GDSC1	1403	AZD6094	SN1042487586	MET	RTK signaling	2	2	3.26917	3.01601	-0.253162	0.977686	1.38297e-32	0.223471	PRAD
GDSC1	1393	Gemcitabine		Pyrimidine antimetabolite	DNA replication	11	4	-4.37996	-3.52213	0.857838	0.785421	0.812141	0.223734	HNSC
GDSC2	1561	Taselisib	GDC-0032, GDC0032, RG7604	PI3K (beta sparing)	PI3K/MTOR signaling	2	2	1.19793	3.19928	2.00135	0.994955	7.57299e-33	0.223747	PRAD
GDSC1	1133	Serdemetan	JNJ-26854165	MDM2	p53 pathway	11	7	2.50639	2.97133	0.464941	0.615149	0.518954	0.224017	SKCM
GDSC2	1855	KRAS.(G12C).Inhibitor-12	GTPL8020	KRAS (G12C)	ERK MAPK signaling	6	2	4.49231	6.00768	1.51537	0.580981	0.00647729	0.224109	HNSC
GDSC1	406	LIMK1.inhibitor.BMS4		LIMK1	Cytoskeleton	8	3	5.13955	5.77102	0.631467	0.0836155	0.367884	0.224165	PAAD
GDSC1	1393	Gemcitabine		Pyrimidine antimetabolite	DNA replication	6	4	-3.53163	-4.63982	-1.10819	0.0643894	0.638548	0.224322	DLBC
GDSC1	326	GSK690693	GSK 690693, GSK-690693	AKT1, AKT2, AKT3	PI3K/MTOR signaling	11	7	4.27829	4.79217	0.51388	0.269276	0.980852	0.22433	SKCM
GDSC1	281	Alectinib	CH5424802, CH 542802, Alecensa	ALK	RTK signaling	8	3	3.317	2.15507	-1.16193	0.0417299	0.712442	0.224363	NB
GDSC1	283	Omipalisib	GSK2126458, GSK-2126458, EX-8678, GSK458	PI3K (class 1), MTORC1, MTORC2	PI3K/MTOR signaling	4	4	-2.92665	-4.25428	-1.32763	0.881234	0.980344	0.224561	DLBC
GDSC1	1463	AZD1332	SN1061387896	NTRK1, NTRK2, NTRK3	RTK signaling	11	4	1.28246	1.81506	0.532605	0.773189	0.531898	0.224577	HNSC
GDSC1	1449	AZD1208	SN1028350371	PIM1, PIM2, PIM3	Other, kinases	6	2	4.09471	3.3848	-0.709903	0.331897	0.610114	0.224643	KIRC
GDSC2	1058	Pictilisib	GDC-0941, GDC0941, RG-7621	PI3K (class 1)	PI3K/MTOR signaling	5	4	0.731048	1.28342	0.552374	0.933867	0.208008	0.224703	ESCA
GDSC1	165	DMOG	Dimethyloxalylglcine	HIF-PH	Metabolism	5	2	6.23301	5.57223	-0.660782	0.131607	0.82385	0.224709	KIRC
GDSC2	1086	BI-2536		PLK1, PLK2, PLK3	Cell cycle	13	19	1.38547	0.415326	-0.970146	0.0125643	0.763533	0.224772	BRCA
GDSC1	461	NSC319726		P53 Mut specific	p53 pathway	4	2	-2.55834	-0.521752	2.03658	0.112409	0.592687	0.224773	LGG
GDSC2	1627	GSK343	GTPL8240, AOB3680, AK175558	EZH2	Chromatin histone methylation	2	2	3.548	2.97613	-0.571873	0.998645	1.99596e-30	0.224785	KIRC
GDSC1	1434	JAK3_7406	SN1014281280	JAK3	Other, kinases	14	5	3.10606	3.96568	0.85962	0.192275	0.690552	0.225179	LUAD
GDSC2	1372	Trametinib	GSK1120212, Mekinist	MEK1, MEK2	ERK MAPK signaling	3	2	0.0317813	1.07222	1.04044	0.941191	0.373325	0.2253	KIRC
GDSC1	1047	Nutlin-3a.(-)		MDM2	p53 pathway	11	4	3.55268	4.099	0.54632	0.927813	0.562783	0.22566	HNSC
GDSC2	1239	YK-4-279	YK 4-279	RNA helicase A	Other	3	2	4.26403	1.83829	-2.42574	0.726126	0.353433	0.226295	THCA
GDSC1	1158	XMD11-85h		BRSK2, FLT4, MARK4, PRKCD, RET, SRPK1	Other, kinases	8	9	4.79703	4.15297	-0.644059	0.286221	0.702492	0.226848	BRCA
GDSC2	1708	CDK9_5576	SN1047226266, CDK9_5576	CDK9	Cell cycle	6	2	-0.849731	0.221081	1.07081	0.481155	0.337973	0.226929	HNSC
GDSC2	1925	GDC0810	GDC-0810, GDC 0810	ESR1, ESR2	Hormone-related	4	4	5.00346	4.21612	-0.787343	0.69031	0.227008	0.227	GBM
GDSC1	186	Bexarotene	LG-100069, Targretin, Targret, Targrexin, Targretyn, Bexarotenum	Retinioic X receptor (RXR) agonist	Other	6	3	3.70482	4.63424	0.929426	0.59592	0.37245	0.227009	COAD/READ
GDSC1	304	SB52334	SB-52334, SB 52334	ALK5	Other, kinases	13	4	4.03793	5.02639	0.988459	0.385067	0.588882	0.227185	LUAD
GDSC1	1458	PARP_9495	SN1024601395	PARP1, PARP2, PARP7	Genome integrity	14	5	1.69345	0.747593	-0.945852	0.804389	0.471243	0.227224	LUAD
GDSC1	164	JQ12		HDAC1, HDAC2	Chromatin histone acetylation	8	3	1.15654	-0.532124	-1.68866	0.264302	0.942263	0.227484	NB
GDSC2	1732	TAF1_5496	SN1050393042, TAF1_5496	TAF1	Other	7	3	5.13998	4.00953	-1.13045	0.0170675	0.923243	0.227531	SKCM
GDSC1	431	Alisertib	MLN8237	AURKA	Mitosis	6	4	1.27549	2.56848	1.29299	0.125254	0.684129	0.227597	COAD/READ
GDSC1	552	BAM7		Bax activator	Other	5	4	4.24363	3.71447	-0.529156	0.940892	0.0119533	0.22761	ESCA
GDSC2	1549	Sapitinib	AZD8931	EGFR, ERBB2, ERBB3	EGFR signaling	2	2	5.77888	5.06743	-0.711453	0.505946	2.28e-32	0.227641	PRAD
GDSC2	1624	I-BET-762	GSK525762A	BRD2, BRD3, BRD4	Chromatin other	2	2	2.5824	5.23109	2.64869	0.226663	1.80515e-31	0.227772	KIRC
GDSC2	1463	AZD1332	SN1061387896	NTRK1, NTRK2, NTRK3	RTK signaling	4	4	2.86862	4.61417	1.74555	0.21116	0.753821	0.227883	GBM
GDSC1	1005	Cisplatin	cis-Diammineplatinum(II) dichloride, Platinol, CIS-DDP	DNA crosslinker	DNA replication	7	6	4.74789	3.90545	-0.842436	0.998073	0.207237	0.227891	COAD/READ
GDSC1	1259	Talazoparib	BMN-673, BMN 973	PARP1, PARP2	Genome integrity	14	18	3.68754	3.05413	-0.633407	0.010856	0.814344	0.228258	BRCA
GDSC1	408	Sphingosine.Kinase.1.Inhibitor.II	PF-543	Sphingosine Kinase	Other, kinases	3	2	3.69217	3.32159	-0.370582	0.36621	0.571195	0.228265	THCA
GDSC2	1268	XAV939	NVP-XAV939, XAV-939, XAV 939	TNKS1, TNKS2	WNT signaling	4	4	5.07211	4.33567	-0.736442	0.737943	0.514987	0.22839	GBM
GDSC1	268	Sepantronium.bromide	YM155, YM-155, YM 155	BIRC5	Apoptosis regulation	4	3	-4.54792	-2.33776	2.21017	0.0650663	0.954326	0.228463	LAML
GDSC1	1497	AZD4547	AZ6	FGFR1, FGFR2, FGFR3	RTK signaling	2	2	2.5019	0.676724	-1.82518	0.756167	4.17082e-32	0.228476	PRAD
GDSC1	415	CPI-613		Metabo, Mitochondria	Other	2	2	5.18889	5.41025	0.221362	0.20075	3.07171e-28	0.228558	PRAD
GDSC1	153	Midostaurin	PKC412, benzoylstaurosporine, CGP-41251	PKC, PPK, FLT1, c-FGR, others	Other	5	2	-0.990481	-0.267693	0.722788	0.726194	0.0816997	0.228603	KIRC
GDSC1	258	STF-62247	STF62247	Autophagy inducer	Other	6	5	4.66914	5.36087	0.691727	0.831676	0.139319	0.228653	COAD/READ
GDSC1	196	Phenformin	DBI	Biguanide agent	Other	4	3	6.60715	5.50783	-1.09932	0.378825	0.50526	0.228667	LAML
GDSC2	1738	IGF1R_3801	SN1051640224, IGF1R_3801	IGFR1	IGF1R signaling	2	2	0.336629	2.22759	1.89096	0.971329	7.23442e-32	0.228704	KIRC
GDSC1	427	Ara-G	9-??-D-Arabinofuranosyl guanine	Anti-metabolite	Other	15	18	5.06742	4.62231	-0.445113	0.00111805	0.407451	0.228725	BRCA
GDSC1	1529	Pevonedistat	MLN4924, MLN 4924, MLN-4924	NAE	Other	6	3	0.143	1.33024	1.18724	0.912827	0.690371	0.228757	PAAD
GDSC2	1558	Lapatinib	Tykerb, Tyverb	EGFR, ERBB2	EGFR signaling	2	2	3.83987	5.14702	1.30715	0.94498	3.17142e-32	0.22888	PRAD
GDSC1	1037	BX795	BX-795	TBK1, PDK1 (PDPK1), IKK, AURKB, AURKC	Other, kinases	6	2	2.55936	1.43533	-1.12403	0.524517	0.393263	0.228892	KIRC
GDSC1	94	TGX221	TGX-221, Tgx 221	PI3Kbeta	PI3K/MTOR signaling	6	4	4.44704	3.24172	-1.20532	0.467322	0.797565	0.228927	BRCA
GDSC2	2045	AMG-319	AMG319	PI3K (beta sparing)	PI3K/MTOR signaling	7	5	5.00132	4.27068	-0.730645	0.605268	0.799709	0.229067	SKCM
GDSC1	258	STF-62247	STF62247	Autophagy inducer	Other	13	4	4.65124	5.16568	0.514438	0.0756895	0.624149	0.229116	LUAD
GDSC1	207	AS601245		JNK1, JNK2, JNK2	JNK and p38 signaling	8	2	2.83906	1.76116	-1.0779	0.709673	0.158173	0.229156	NB
GDSC1	382	Apitolisib	GDC0980	mTOR, PI3K	PI3K/MTOR signaling	6	2	-0.106194	0.625335	0.731529	0.401142	0.426232	0.229279	KIRC
GDSC2	1997	WEHI-539	WEHI539, WEHI-539	BCL-XL	Apoptosis regulation	2	2	4.61034	4.11827	-0.492074	0.983853	5.78889e-30	0.229341	PRAD
GDSC1	1029	Motesanib	AMG-706, AMG 706, AMG706	VEGFR, RET, KIT, PDGFR	RTK signaling	9	3	2.24026	3.42552	1.18525	0.00276936	0.607042	0.229353	PAAD
GDSC2	1932	NVP-ADW742	NVP ADW742, NVPADW742	IGF1R	IGF1R signaling	7	5	2.10467	2.95257	0.847895	0.0589015	0.288125	0.229636	SKCM
GDSC2	1809	Teniposide	Vumon		DNA replication	5	2	-3.00941	-4.05154	-1.04213	0.03	0.909792	0.22966	DLBC
GDSC1	1133	Serdemetan	JNJ-26854165	MDM2	p53 pathway	5	2	2.60673	1.9785	-0.628232	0.46883	0.392567	0.229772	LGG
GDSC2	1088	Irinotecan	Camptosar, (+)-Irinotecan, Irinotecanum, irinotecan hydrochloride	TOP1	DNA replication	6	3	2.19062	3.54417	1.35355	0.122708	0.729131	0.229796	HNSC
GDSC2	1917	AZD6738	AZD 6738, AZD-6738	ATR	Genome integrity	2	2	3.81337	1.81253	-2.00084	0.412148	5.01027e-32	0.230009	PRAD
GDSC1	1010	Gefitinib	ZD-1839, Iressa	EGFR	EGFR signaling	2	2	1.23233	0.543725	-0.688605	0.326956	1.44511e-30	0.230046	MM
GDSC2	1373	Dabrafenib	GSK2118436, Tafinlar	BRAF	ERK MAPK signaling	15	20	5.03939	5.50319	0.4638	0.975551	0.0904291	0.23012	BRCA
GDSC1	163	JQ1	JQ-1, (+)-JQ-1	BRD2, BRD3, BRD4, BRDT	Chromatin other	4	3	-0.872107	-1.21683	-0.344726	0.347463	0.443413	0.230225	LAML
GDSC1	446	MIM1		MCL-1	Apoptosis regulation	11	5	3.65518	3.06434	-0.590837	0.0663333	0.216458	0.230315	HNSC
[truncated: 7,609 more rows]
