# Supplementary material for: Pan-Cancer Molecular Patterns and Biological Implications Associated with a Tumor-Specific Molecular Signature
Source: Cells. 2020 Dec 31;10(1):45. doi: 10.3390/cells10010045 (PMC7823585; doi:10.3390/cells10010045)
Supplement: Supplementary file 1 [file cells-10-00045-s001.zip › Table S10.xlsx]

## Sheet: Sheet1
Table S10. Survival models combining the C1/C2 classification and immune infiltrate
Cox proportional hazards models adjusted for each cell-type and cohort using immune infiltrate (low/high), class (C1/C2) and their interaction as explanatory variables. "Model p-value" indicates the p-value of the log-rank test for the complete model. "Interaction p-value" indicates the p-value for the ineraction term. Hazard ratios represent the low-infiltrate to high-infiltrate hazard ratio (ab…
cohort	cell type	model p-value	Interaction coefficient	Interaction p-value	HR in C1	HR in C2	Immune log-likelihood	Complete log-likelihood	Deviance p-value	Interaction	Deviance selected	Most relevant
LGG	T.cells.CD4.memory.resting	4.66842e-14	-2.95945	0.00197309	4.35567	0.225829	-119.872	-104.702	2.5811e-07	yes	yes	yes
LGG	Monocytes	1.46834e-12	3.1199	0.00827425	0.177284	4.01443	-118.365	-105.917	3.92576e-06	yes	yes	yes
LIHC	T.cells.CD8	3.75147e-12	3.03254	0.00736448	2.01361	41.7819	-163.473	-151.264	4.98816e-06	yes	yes	yes
LIHC	Macrophages.M1	8.66038e-06	1.89654	0.0124055	0.618141	4.11857	-169.435	-162.014	0.000598482	yes	yes	yes
LUAD	T.cells.CD8	9.76945e-06	1.67989	0.00153125	0.603184	3.23606	-313.745	-306.24	0.000550471	yes	yes	yes
PAAD	T.cells.CD8	4.72388e-05	2.09343	0.00857992	0.448399	3.63774	-105.154	-97.8809	0.000694129	yes	yes	yes
LIHC	T.cells.follicular.helper	0.000308715	1.45686	0.0400523	0.696765	2.99084	-168.956	-165.835	0.0441173	yes	yes	yes
PAAD	Macrophages.M2	0.000374933	-2.03007	0.0155072	2.90308	0.381249	-104.735	-99.5155	0.00540953	yes	yes	yes
MESO	Macrophages.M2	0.000417105	-2.79267	0.0463727	4.21781	0.258372	-36.1467	-32.7933	0.00960472	yes	yes	yes
LUAD	T.cells.follicular.helper	0.000506396	1.30844	0.0112703	0.53536	1.98105	-313.344	-309.182	0.015582	yes	yes	yes
LUAD	Macrophages.M1	0.00109988	1.142	0.0261924	0.6334	1.98445	-311.892	-307.823	0.0171032	yes	yes	yes
KIRC	T.cells.CD8	0.00115936	1.95601	0.0136955	0.37711	2.66657	-256.231	-252.543	0.0250153	yes	yes	yes
LUSC	T.cells.CD8	0.00118517	-2.50175	0.0012699	3.03017	0.248295	-140.073	-137.062	0.0492317	yes	yes	yes
KIRC	Macrophages.M1	0.00123183	1.60399	0.00660531	0.394743	1.96299	-254.895	-251.054	0.0214686	yes	yes	yes
BRCA	Macrophages.M0	0.00271259	1.19531	0.0105566	0.590628	1.95179	-542.564	-537.83	0.0087921	yes	yes	yes
KIRC	Macrophages.M2	0.00432116	1.64766	0.0433344	0.318014	1.65202	-256.836	-251.486	0.00474955	yes	yes	yes
COAD	NK.cells.activated	3.15455e-10	-3.05728	0.00915199	0.830449	0.0390437	-48.0541	-47.9174	0.872277	yes	no	no
LGG	Macrophages.M2	1.50806e-09	-2.30537	0.0626023	1.96002	0.195458	-120.099	-107.328	2.84212e-06	no	yes	no
LGG	T.cells.follicular.helper	4.57389e-09	-1.65656	0.0812759	2.17975	0.415884	-119.005	-107.224	7.64503e-06	no	yes	no
LIHC	NK.cells.activated	1.29549e-07	1.05971	0.120455	1.85793	5.36113	-168.48	-160.414	0.00031394	no	yes	no
MESO	T.cells.follicular.helper	2.20498e-06	20.0876	0.998722	2.82906	NA	-35.0708	-29.0718	0.00248137	no	yes	no
BRCA	Macrophages.M2	3.20357e-06	-0.298871	0.529471	0.456144	0.338301	-534.985	-530.585	0.0122856	no	yes	no
LIHC	Macrophages.M2	5.54462e-06	-0.0174283	0.979041	0.323046	0.317465	-167.39	-162.169	0.00540117	no	yes	no
LIHC	Macrophages.M0	3.83882e-05	-0.829094	0.226068	0.640567	0.279572	-167.6	-164.118	0.0307479	no	yes	no
PAAD	Macrophages.M1	3.95525e-05	0.299934	0.686402	0.257608	0.347712	-99.8398	-96.3439	0.0303224	no	yes	no
BRCA	T.cells.CD8	9.31052e-05	-0.210987	0.674732	3.1275	2.5326	-536.979	-535.406	0.207495	no	no	no
KIRC	NK.cells.activated	0.000190718	0.0265219	0.970456	0.393407	0.40398	-255.645	-251.046	0.0100579	no	yes	no
LIHC	Monocytes	0.00020552	-0.459459	0.471706	0.582136	0.367692	-170.01	-164.311	0.00334818	no	yes	no
MESO	Macrophages.M1	0.000253432	0.091895	0.935236	3.55822	3.9007	-35.6303	-30.1092	0.00400174	no	yes	no
PAAD	Macrophages.M0	0.000260418	2.69755	0.0052425	0.21484	3.18893	-101.286	-98.8564	0.0880652	yes	no	no
PAAD	T.cells.CD4.memory.resting	0.000418539	-19.3411	0.997079	NA	0.383572	-105.242	-100.984	0.0141628	no	yes	no
ESCA	T.cells.follicular.helper	0.000421746	4.68538	0.00404663	0.125544	13.6028	-35.7181	-34.0423	0.187165	yes	no	no
LAML	T.cells.CD4.memory.resting	0.000617011	17.3361	0.99756	5.08844	NA	-78.4103	-77.6143	0.451155	no	no	no
BRCA	T.cells.follicular.helper	0.000741653	0.180784	0.71258	1.83799	2.2022	-541.397	-539.307	0.123762	no	no	no
MESO	NK.cells.activated	0.000742524	0.790115	0.493889	1.72762	3.80707	-36.7134	-31.8822	0.00797668	no	yes	no
LUAD	Macrophages.M0	0.00095619	-0.291756	0.573468	0.690123	0.515487	-309.35	-306.689	0.0699333	no	no	no
BRCA	Macrophages.M1	0.00108385	0.0270994	0.958634	2.36511	2.43008	-540.216	-536.902	0.0363931	no	yes	no
PAAD	Dendritic.cells.resting	0.00161551	-0.253146	0.739863	0.558406	0.433521	-105.008	-100.089	0.00730918	no	yes	no
ESCA	Dendritic.cells.activated	0.00171448	1.49807	0.303127	2.27101	10.1583	-36.3273	-32.6203	0.0245505	no	yes	no
MESO	T.cells.CD8	0.00190668	2.12545	0.0692796	0.244315	2.04655	-36.6028	-32.2857	0.0133384	no	yes	no
MESO	T.cells.CD4.memory.resting	0.00191506	-1.55997	0.16266	1.75212	0.368195	-36.9905	-32.5967	0.0123546	no	yes	no
COAD	Macrophages.M2	0.00261144	-2.72273	0.00999011	2.27108	0.149199	-50.6403	-48.3366	0.0998901	yes	no	no
LUAD	Monocytes	0.0027869	-0.861312	0.246991	3.3332	1.40864	-309.7	-307.067	0.0718749	no	no	no
MESO	Monocytes	0.002885	-1.65318	0.143608	2.3856	0.456699	-36.902	-32.1418	0.00856408	no	yes	no
LUAD	NK.cells.activated	0.00298935	-0.236711	0.632432	0.740931	0.584757	-312.35	-309.317	0.0481781	no	yes	no
LIHC	T.cells.CD4.memory.resting	0.00379633	0.176349	0.815612	1.62441	1.93769	-168.05	-163.946	0.0165087	no	yes	no
LUAD	T.cells.CD4.memory.resting	0.00427173	-0.852191	0.120515	1.99403	0.850412	-309.411	-307.676	0.176386	no	no	no
STAD	T.cells.follicular.helper	0.00445116	-1.29413	0.0804669	0.544073	0.14915	-143.258	-140.395	0.0571024	no	no	no
LUAD	Macrophages.M2	0.00464941	0.989159	0.0877663	0.553881	1.48937	-313.368	-308.226	0.00584298	no	yes	no
PAAD	Mast.cells.resting	0.0047702	-1.16149	0.321638	5.03362	1.57563	-102.819	-99.4418	0.0341473	no	yes	no
PAAD	Dendritic.cells.activated	0.00507563	1.08306	0.179592	0.647387	1.9122	-105.627	-100.936	0.00918119	no	yes	no
LUAD	Dendritic.cells.activated	0.00530507	-0.167531	0.742052	1.68095	1.42166	-312.722	-308.425	0.0136158	no	yes	no
LAML	Monocytes	0.00549769	-17.0085	0.997444	0.128527	5.27582e-09	-78.8299	-78.0873	0.475856	no	no	no
LUAD	T.cells.regulatory..Tregs.	0.00566875	0.381646	0.465123	0.549546	0.804916	-313.592	-308.356	0.00532175	no	yes	no
PAAD	T.cells.regulatory..Tregs.	0.00581459	1.20281	0.157115	0.614642	2.04643	-104.931	-100.95	0.0186669	no	yes	no
LUAD	Mast.cells.resting	0.00594574	-0.304027	0.6458	1.98217	1.46253	-311.35	-308.733	0.0729954	no	no	no
PAAD	Monocytes	0.00676464	-1.15328	0.122315	1.98057	0.625071	-102.834	-100.503	0.0972001	no	no	no
LAML	Mast.cells.resting	0.00688628	17.2097	0.997183	5.69226	NA	-77.1615	-76.486	0.508924	no	no	no
PAAD	NK.cells.activated	0.00702795	-1.87133	0.12111	6.12547	0.942822	-104.685	-98.942	0.00320561	no	yes	no
PAAD	B.cells.naive	0.00716479	1.49815	0.11284	0.320738	1.4348	-105.259	-100.507	0.00863676	no	yes	no
PAAD	B.cells.memory	0.0072872	1.29306	0.131792	0.420938	1.53386	-105.388	-100.508	0.00759642	no	yes	no
LUAD	Dendritic.cells.resting	0.00728783	0.112265	0.86116	1.45876	1.63208	-312.437	-308.736	0.0247188	no	yes	no
OV	Macrophages.M2	0.00743716	-1.30019	0.247697	0.40259	0.109697	-113.714	-112.397	0.268135	no	no	no
LIHC	Mast.cells.resting	0.00778455	-0.939757	0.223913	1.87854	0.733987	-170.223	-165.426	0.00824881	no	yes	no
PAAD	T.cells.follicular.helper	0.00845349	0.924515	0.216404	0.638017	1.60821	-104.908	-100.321	0.0101814	no	yes	no
LIHC	T.cells.regulatory..Tregs.	0.0122107	-0.585029	0.442613	1.42203	0.7922	-170.141	-165.908	0.0145092	no	yes	no
LAML	NK.cells.resting	0.0133322	2.329	0.0572821	0.239914	2.46336	-79.9313	-78.7533	0.307892	no	no	no
KIRC	T.cells.follicular.helper	0.0133385	1.0317	0.0745629	0.463158	1.29954	-256.31	-252.472	0.0215484	no	yes	no
BRCA	T.cells.CD4.memory.resting	0.0135528	-0.317144	0.580758	2.47872	1.80507	-539.148	-537.552	0.202637	no	no	no
HNSC	T.cells.follicular.helper	0.015338	2.27262	0.0024954	0.424281	4.11755	-146.103	-144.981	0.325855	yes	no	no
SARC	NK.cells.activated	0.0168054	-1.98777	0.0943339	1.1792	0.161551	-53.7322	-52.4662	0.281944	no	no	no
KIRC	Monocytes	0.0170671	-0.803865	0.194788	1.56233	0.699291	-256.069	-252.901	0.0420977	no	yes	no
ESCA	Macrophages.M2	0.0171906	-0.614253	0.665618	0.252629	0.136684	-34.9676	-32.866	0.122262	no	no	no
LUSC	T.cells.follicular.helper	0.0174245	-2.59944	0.00752496	3.2278	0.239874	-141.302	-140.299	0.366986	yes	no	no
SARC	Macrophages.M1	0.0175943	2.92615	0.0326083	0.194359	3.62591	-52.8527	-50.9202	0.144787	yes	no	no
HNSC	Macrophages.M0	0.0184123	-1.67715	0.0258139	3.2994	0.616676	-143.913	-142.794	0.32633	yes	no	no
KIRC	T.cells.CD4.memory.resting	0.0190604	-1.26609	0.126643	2.90131	0.817971	-256.137	-251.972	0.0155335	no	yes	no
BLCA	Macrophages.M2	0.020035	1.54046	0.00586948	0.677188	3.16027	-220.54	-218.959	0.205864	yes	no	no
SARC	Monocytes	0.0228626	19.624	0.998036	0.22492	NA	-51.7713	-50.9609	0.444706	no	no	no
ESCA	T.cells.CD4.memory.resting	0.0283667	3.07736	0.0375586	0.0833856	1.80955	-35.3861	-33.1127	0.102961	yes	no	no
LUSC	Dendritic.cells.activated	0.0299101	1.96908	0.0810214	0.451063	3.23144	-141.954	-138.321	0.0264436	no	yes	no
BRCA	T.cells.regulatory..Tregs.	0.0346943	0.310667	0.604585	1.39194	1.89907	-540.426	-538.106	0.0982282	no	no	no
COAD	Mast.cells.activated	0.0349041	2.88616	0.0293551	0.395007	7.08027	-49.9843	-48.844	0.31973	yes	no	no
STAD	T.cells.CD4.memory.resting	0.0357619	0.267073	0.734829	0.372205	0.48615	-143.24	-143.016	0.799888	no	no	no
OV	T.cells.CD4.memory.resting	0.0358642	-0.345005	0.656997	0.416293	0.294826	-115.961	-115.372	0.5551	no	no	no
STAD	T.cells.regulatory..Tregs.	0.0406375	-1.92623	0.0164279	3.16274	0.4608	-142.263	-141.55	0.490132	yes	no	no
OV	Macrophages.M1	0.0413693	1.64173	0.0724572	1.3856	7.15538	-112.435	-112.092	0.709849	no	no	no
ESCA	T.cells.regulatory..Tregs.	0.0415105	-1.3842	0.39631	9.64984	2.41751	-32.8961	-32.2688	0.534049	no	no	no
ESCA	Macrophages.M1	0.0427487	20.7596	0.99783	1.74524e-09	1.80988	-34.2517	-30.62	0.0264713	no	yes	no
OV	T.cells.follicular.helper	0.0440186	0.928824	0.427331	2.47501	6.26557	-114.905	-114.147	0.468706	no	no	no
LUSC	Dendritic.cells.resting	0.0447722	0.611504	0.59252	2.10094	3.87246	-140.395	-138.765	0.195905	no	no	no
SARC	T.cells.CD8	0.0477903	0.17925	0.87647	0.294939	0.352841	-52.5127	-50.7771	0.17628	no	no	no
BRCA	Dendritic.cells.resting	0.0481899	0.435457	0.447821	1.18263	1.82795	-541.456	-539.176	0.102291	no	no	no
BLCA	T.cells.follicular.helper	0.049283	-1.65976	0.128393	0.63207	0.12021	-219.979	-219.923	0.945463	no	no	no
BLCA	Macrophages.M0	0.0509598	-1.66035	0.015376	1.70917	0.324865	-220.753	-218.501	0.105191	no	no	no
LUSC	Macrophages.M1	0.0527674	-0.224628	0.800763	2.65744	2.1228	-140.186	-138.988	0.301658	no	no	no
BRCA	Monocytes	0.0538398	-0.265261	0.601566	0.835458	0.640801	-542.126	-539.878	0.105574	no	no	no
COAD	T.cells.CD4.memory.resting	0.0592462	17.7631	0.998079	3.28606	NA	-49.8272	-49.606	0.801493	no	no	no
OV	NK.cells.activated	0.0609512	1.54213	0.0442621	0.425252	1.98785	-117.124	-115.952	0.309731	no	no	no
BLCA	T.cells.CD8	0.0670347	1.53499	0.0117277	0.549287	2.54939	-220.9	-219.061	0.159037	no	no	no
GBM	Neutrophils	0.0701512	-0.292404	0.76524	0.381099	0.284478	-85.4866	-85.4031	0.919927	no	no	no
OV	B.cells.memory	0.0706249	-2.25959	0.0220805	2.06844	0.215932	-117.664	-114.411	0.0386572	no	no	no
HNSC	T.cells.CD8	0.0718428	19.1659	0.996858	0.444075	NA	-144.833	-142.916	0.146978	no	no	no
BLCA	T.cells.regulatory..Tregs.	0.0719511	-1.31445	0.0181574	1.43662	0.385908	-221.001	-219.011	0.136671	no	no	no
LAML	B.cells.memory	0.0769972	0.567362	0.63149	2.72558	4.80685	-81.4459	-81.2416	0.815237	no	no	no
HNSC	NK.cells.activated	0.0795942	-0.178942	0.810844	0.454286	0.379853	-143.609	-143.333	0.759275	no	no	no
BRCA	B.cells.naive	0.0820925	-0.733024	0.134849	1.50004	0.720701	-542.705	-540.525	0.112978	no	no	no
LUSC	Macrophages.M0	0.0823578	0.29896	0.69688	0.473618	0.638653	-141.522	-139.019	0.0818124	no	no	no
SARC	Macrophages.M2	0.0877867	0.413719	0.755384	2.31772	3.5054	-53.3591	-52.3138	0.351593	no	no	no
LUSC	Macrophages.M2	0.0912703	0.0577103	0.947846	2.21741	2.34914	-141.325	-140.612	0.490012	no	no	no
LUSC	Monocytes	0.091715	0.0379516	0.95992	0.5374	0.558187	-139.66	-138.359	0.272222	no	no	no
LUSC	Mast.cells.activated	0.0919265	18.4981	0.996879	0.582591	NA	-141.547	-139.757	0.166991	no	no	no
OV	Monocytes	0.0971976	0.348538	0.700677	2.2079	3.12858	-115.6	-114.901	0.496788	no	no	no
COAD	Macrophages.M0	0.104732	17.2554	0.997914	1.10039e-08	0.343148	-50.7566	-50.0284	0.482767	no	no	no
LUSC	B.cells.naive	0.107052	-1.13271	0.258247	2.67385	0.861405	-142.218	-140.375	0.158273	no	no	no
LAML	B.cells.naive	0.109157	-0.919014	0.381948	0.459073	0.18313	-82.9347	-82.6869	0.780512	no	no	no
LAML	T.cells.CD8	0.109239	17.9297	0.997275	1.94739	NA	-81.4171	-80.8341	0.558236	no	no	no
ESCA	Macrophages.M0	0.115324	18.79	0.998594	1.22079	NA	-36.1826	-34.8141	0.254507	no	no	no
ESCA	Mast.cells.activated	0.125082	-1.44111	0.280234	1.83909	0.435249	-36.1305	-34.4351	0.183533	no	no	no
BRCA	Mast.cells.resting	0.137012	0.668197	0.193295	0.614962	1.19962	-541.261	-540.318	0.38962	no	no	no
HNSC	Macrophages.M1	0.162189	-1.67759	0.0278109	1.72877	0.322976	-146.169	-145.978	0.826019	no	no	no
STAD	Dendritic.cells.activated	0.168426	2.24864	0.0489263	0.56332	5.33738	-145.171	-142.221	0.0523393	no	no	no
LAML	Eosinophils	0.180912	2.36282	0.0487645	0.533269	5.66378	-82.8267	-82.659	0.845651	no	no	no
STAD	Macrophages.M2	0.183209	-0.116819	0.874122	0.512947	0.456392	-143.991	-143.715	0.758712	no	no	no
BLCA	Dendritic.cells.activated	0.183886	0.13132	0.81241	1.69519	1.93308	-219.909	-219.801	0.898198	no	no	no
BLCA	Macrophages.M1	0.186162	0.253621	0.65195	0.497104	0.64061	-219.427	-219.331	0.908625	no	no	no
HNSC	Macrophages.M2	0.191929	-0.332991	0.652884	0.541222	0.387936	-145.112	-144.857	0.775519	no	no	no
SARC	Mast.cells.resting	0.210493	-1.1046	0.328541	2.38403	0.789934	-53.0245	-51.5699	0.233488	no	no	no
LUSC	NK.cells.activated	0.220452	-1.01493	0.207455	1.63311	0.591881	-141.613	-139.655	0.141109	no	no	no
HNSC	Dendritic.cells.resting	0.228402	-0.00263676	0.997354	2.04438	2.039	-145.178	-144.747	0.649892	no	no	no
HNSC	T.cells.regulatory..Tregs.	0.245162	-0.427349	0.645592	2.50861	1.63621	-143.886	-142.931	0.384722	no	no	no
COAD	T.cells.follicular.helper	0.255076	-0.307123	0.773489	0.557014	0.409718	-51.5606	-50.6145	0.388261	no	no	no
COAD	T.cells.regulatory..Tregs.	0.265212	-0.239017	0.82553	0.533211	0.419851	-51.334	-50.4525	0.414153	no	no	no
ESCA	Monocytes	0.265838	-0.841865	0.527007	2.50078	1.0776	-36.6063	-34.6519	0.141653	no	no	no
OV	T.cells.regulatory..Tregs.	0.276024	1.42227	0.115737	0.717389	2.97466	-117.275	-115.612	0.189444	no	no	no
STAD	T.cells.CD8	0.313848	-1.14725	0.122288	1.8805	0.597076	-143.984	-143.346	0.528131	no	no	no
SARC	T.cells.follicular.helper	0.31751	-0.62351	0.649411	2.12442	1.13882	-53.2437	-52.1488	0.334587	no	no	no
GBM	Macrophages.M2	0.318775	0.026299	0.978799	2.23185	2.29133	-86.9135	-86.8826	0.803654	no	no	no
STAD	B.cells.naive	0.32835	-1.11975	0.164884	1.90549	0.62188	-144.625	-143.755	0.419012	no	no	no
COAD	B.cells.naive	0.339046	1.70857	0.196893	0.437842	2.41736	-52.0249	-50.8955	0.32323	no	no	no
GBM	Macrophages.M0	0.342527	0.0898273	0.927041	0.469491	0.513616	-87.2334	-86.8065	0.652569	no	no	no
OV	T.cells.CD8	0.352428	-0.553469	0.487049	0.766084	0.440462	-117.298	-116.459	0.432292	no	no	no
STAD	Mast.cells.activated	0.359508	1.48495	0.203277	1.17629	5.19302	-144.911	-142.776	0.118296	no	no	no
STAD	Macrophages.M1	0.36941	0.799109	0.487085	1.62453	3.61224	-143.969	-143.939	0.970856	no	no	no
COAD	Macrophages.M1	0.370377	-1.66342	0.223438	2.67744	0.507349	-51.4591	-49.7181	0.175337	no	no	no
COAD	T.cells.CD8	0.380341	-1.09539	0.302045	1.44108	0.48191	-51.6291	-50.806	0.439031	no	no	no
OV	Macrophages.M0	0.381045	-0.979358	0.20917	1.36673	0.513277	-117.141	-116.392	0.472955	no	no	no
STAD	Dendritic.cells.resting	0.41696	-0.772399	0.336263	0.820441	0.378964	-144.536	-143.808	0.482942	no	no	no
STAD	NK.cells.activated	0.43957	-1.29153	0.143184	1.96934	0.541272	-145.034	-143.971	0.345426	no	no	no
GBM	Monocytes	0.458099	0.193189	0.834574	1.7269	2.09492	-87.3861	-87.2469	0.870046	no	no	no
STAD	Macrophages.M0	0.478307	0.242991	0.747852	1.51394	1.93035	-144.41	-144.36	0.951234	no	no	no
LAML	Macrophages.M2	0.5409	-1.43211	0.165973	1.22843	0.293356	-83.4477	-83.0007	0.639548	no	no	no
BLCA	Mast.cells.activated	0.548428	-0.698347	0.281521	1.12942	0.561781	-221.311	-220.773	0.583866	no	no	no
HNSC	Mast.cells.activated	0.563036	-0.142529	0.861143	0.62067	0.538221	-146.306	-145.618	0.502402	no	no	no
LAML	T.cells.CD4.naive	0.565495	0.976459	0.42252	0.494045	1.31171	-83.1883	-82.7353	0.635729	no	no	no
BLCA	Monocytes	0.624109	0.0416818	0.951118	1.51697	1.58153	-220.914	-220.882	0.968273	no	no	no
BLCA	Dendritic.cells.resting	0.666041	-0.707389	0.282212	1.13402	0.558991	-221.337	-220.424	0.401272	no	no	no
GBM	T.cells.follicular.helper	0.693616	1.08474	0.266107	0.695375	2.05738	-87.6531	-87.5352	0.888842	no	no	no
BLCA	NK.cells.activated	0.727547	-0.749473	0.269758	1.62448	0.767755	-220.984	-217.115	0.0208746	no	no	no
HNSC	Dendritic.cells.activated	0.785772	-0.00412185	0.995721	1.43745	1.43154	-146.33	-146.298	0.96786	no	no	no
HNSC	T.cells.CD4.memory.resting	0.893825	-0.0575351	0.941493	0.772285	0.729106	-146.568	-146.506	0.940584	no	no	no
GBM	Macrophages.M1	0.90699	0.137234	0.909102	1.34079	1.53802	-87.717	-87.6994	0.982583	no	no	no
