# Supplementary material for: Pan-Cancer Molecular Patterns and Biological Implications Associated with a Tumor-Specific Molecular Signature
Source: Cells. 2020 Dec 31;10(1):45. doi: 10.3390/cells10010045 (PMC7823585; doi:10.3390/cells10010045)
Supplement: Supplementary file 1 [file cells-10-00045-s001.zip › Table S2.xlsx]

## Sheet: Sheet1
Table S2. GDSC cell lines classification into TCGA cancer types
Cell-line Name	COSMIC identifier	GDSC Tissue descriptor 1	GDSC Tissue descriptor 2	Cancer Type (matching TCGA label)
SW13	909744	kidney	adrenal_gland	ACC
RS4-11	909703	leukemia	leukemia	ALL
ALL-PO	910944	leukemia	lymphoblastic_leukemia	ALL
BE-13	906763	leukemia	lymphoblastic_leukemia	ALL
CCRF-CEM	905952	leukemia	lymphoblastic_leukemia	ALL
GR-ST	906877	leukemia	lymphoblastic_leukemia	ALL
HAL-01	949153	leukemia	lymphoblastic_leukemia	ALL
KARPAS-45	907272	leukemia	lymphoblastic_leukemia	ALL
KE-37	907277	leukemia	lymphoblastic_leukemia	ALL
LC4-1	907787	leukemia	lymphoblastic_leukemia	ALL
MOLT-4	905958	leukemia	lymphoblastic_leukemia	ALL
P30-OHK	909252	leukemia	lymphoblastic_leukemia	ALL
SUP-B15	1247871	leukemia	lymphoblastic_leukemia	ALL
ATN-1	910687	leukemia	lymphoblastic_T_cell_leukaemia	ALL
LOUCY	907789	leukemia	lymphoblastic_T_cell_leukaemia	ALL
MOLT-13	908146	leukemia	lymphoblastic_T_cell_leukaemia	ALL
MOLT-16	908147	leukemia	lymphoblastic_T_cell_leukaemia	ALL
P12-ICHIKAWA	909251	leukemia	lymphoblastic_T_cell_leukaemia	ALL
PF-382	909260	leukemia	lymphoblastic_T_cell_leukaemia	ALL
RPMI-8402	909702	leukemia	lymphoblastic_T_cell_leukaemia	ALL
SUP-T1	909743	leukemia	lymphoblastic_T_cell_leukaemia	ALL
YT	946358	lymphoma	lymphoid_neoplasm other	ALL
ALL-SIL	1295740	leukemia	T_cell_leukemia	ALL
DND-41	1297446	leukemia	T_cell_leukemia	ALL
Jurkat	998184	leukemia	T_cell_leukemia	ALL
MY-M12	1330960	leukemia	leukemia	ALL
TALL-1	909762	leukemia	lymphoblastic_T_cell_leukaemia	ALL
5637	687452	urogenital_system	Bladder	BLCA
639-V	906798	urogenital_system	Bladder	BLCA
647-V	906797	urogenital_system	Bladder	BLCA
BFTC-905	910926	urogenital_system	Bladder	BLCA
CAL-29	1290730	urogenital_system	Bladder	BLCA
DSH1	753552	urogenital_system	Bladder	BLCA
HT-1197	907065	urogenital_system	Bladder	BLCA
HT-1376	907066	urogenital_system	Bladder	BLCA
J82	753566	urogenital_system	Bladder	BLCA
KU-19-19	907312	urogenital_system	Bladder	BLCA
LB831-BLC	753584	urogenital_system	Bladder	BLCA
RT-112	909704	urogenital_system	Bladder	BLCA
RT4	687455	urogenital_system	Bladder	BLCA
SW1710	909749	urogenital_system	Bladder	BLCA
SW780	687457	urogenital_system	Bladder	BLCA
T-24	724812	urogenital_system	Bladder	BLCA
TCCSUP	687459	urogenital_system	Bladder	BLCA
UM-UC-3	724838	urogenital_system	Bladder	BLCA
VM-CUB-1	909780	urogenital_system	Bladder	BLCA
AU565	910704	breast	breast	BRCA
BT-20	906801	breast	breast	BRCA
BT-474	946359	breast	breast	BRCA
BT-483	949093	breast	breast	BRCA
BT-549	905951	breast	breast	BRCA
CAL-120	906826	breast	breast	BRCA
CAL-148	924106	breast	breast	BRCA
CAL-51	910927	breast	breast	BRCA
CAL-85-1	910852	breast	breast	BRCA
CAMA-1	946382	breast	breast	BRCA
COLO-824	906812	breast	breast	BRCA
DU-4475	906844	breast	breast	BRCA
EFM-19	906851	breast	breast	BRCA
EFM-192A	1290798	breast	breast	BRCA
EVSA-T	906862	breast	breast	BRCA
HCC1143	749710	breast	breast	BRCA
HCC1187	749711	breast	breast	BRCA
HCC1395	749712	breast	breast	BRCA
HCC1419	907045	breast	breast	BRCA
HCC1428	1290905	breast	breast	BRCA
HCC1500	1303900	breast	breast	BRCA
HCC1569	907046	breast	breast	BRCA
HCC1599	749713	breast	breast	BRCA
HCC1937	749714	breast	breast	BRCA
HCC1954	749709	breast	breast	BRCA
HCC202	1290906	breast	breast	BRCA
HCC2157	749715	breast	breast	BRCA
HCC2218	749716	breast	breast	BRCA
HCC38	749717	breast	breast	BRCA
HCC70	907048	breast	breast	BRCA
HDQ-P1	1290922	breast	breast	BRCA
Hs-578-T	905957	breast	breast	BRCA
MCF7	905946	breast	breast	BRCA
MDA-MB-157	925338	breast	breast	BRCA
MDA-MB-231	905960	breast	breast	BRCA
MDA-MB-330	1330941	breast	breast	BRCA
MDA-MB-361	908121	breast	breast	BRCA
MDA-MB-415	924240	breast	breast	BRCA
MDA-MB-436	1240172	breast	breast	BRCA
MDA-MB-453	908122	breast	breast	BRCA
MDA-MB-468	908123	breast	breast	BRCA
MFM-223	910948	breast	breast	BRCA
MRK-nu-1	908151	breast	breast	BRCA
OCUB-M	909256	breast	breast	BRCA
T47D	905945	breast	breast	BRCA
UACC-812	910910	breast	breast	BRCA
UACC-893	909778	breast	breast	BRCA
ZR-75-30	909907	breast	breast	BRCA
JIMT-1	1298157	breast	breast	BRCA
MDA-MB-175-VII	908120	breast	breast	BRCA
YMB-1-E	1303911	breast	breast	BRCA
C-33-A	687505	urogenital_system	cervix	CESC
C-4-I	687506	urogenital_system	cervix	CESC
CAL-39	924107	urogenital_system	cervix	CESC
Ca-Ski	906824	urogenital_system	cervix	CESC
DoTc2-4510	906843	urogenital_system	cervix	CESC
HeLa	1298134	urogenital_system	cervix	CESC
HT-3	907068	urogenital_system	cervix	CESC
ME-180	687514	urogenital_system	cervix	CESC
MS751	1240179	urogenital_system	cervix	CESC
SiHa	930297	urogenital_system	cervix	CESC
SISO	1240212	urogenital_system	cervix	CESC
SKG-IIIa	930298	urogenital_system	cervix	CESC
SW756	724839	urogenital_system	cervix	CESC
OMC-1	949154	urogenital_system	cervix	CESC
EHEB	906854	lymphoma	lymphoid_neoplasm other	CLL
JVM-2	907269	lymphoma	lymphoid_neoplasm other	CLL
JVM-3	907270	lymphoma	lymphoid_neoplasm other	CLL
C2BBe1	910700	large_intestine	large_intestine	COAD/READ
CaR-1	924108	large_intestine	large_intestine	COAD/READ
CCK-81	1240123	large_intestine	large_intestine	COAD/READ
CL-11	1290769	large_intestine	large_intestine	COAD/READ
CL-40	1240124	large_intestine	large_intestine	COAD/READ
COLO-205	905961	large_intestine	large_intestine	COAD/READ
COLO-320-HSR	910569	large_intestine	large_intestine	COAD/READ
COLO-678	910689	large_intestine	large_intestine	COAD/READ
CW-2	910554	large_intestine	large_intestine	COAD/READ
GP5d	907291	large_intestine	large_intestine	COAD/READ
HCC2998	905971	large_intestine	large_intestine	COAD/READ
HCC-56	1290907	large_intestine	large_intestine	COAD/READ
HCT-116	905936	large_intestine	large_intestine	COAD/READ
HCT-15	905937	large_intestine	large_intestine	COAD/READ
HT-115	907289	large_intestine	large_intestine	COAD/READ
HT-29	905939	large_intestine	large_intestine	COAD/READ
HT55	907287	large_intestine	large_intestine	COAD/READ
KM12	905989	large_intestine	large_intestine	COAD/READ
LoVo	907790	large_intestine	large_intestine	COAD/READ
LS-1034	917486	large_intestine	large_intestine	COAD/READ
LS-123	907792	large_intestine	large_intestine	COAD/READ
LS-180	998189	large_intestine	large_intestine	COAD/READ
LS-411N	907794	large_intestine	large_intestine	COAD/READ
LS-513	907795	large_intestine	large_intestine	COAD/READ
MDST8	1240173	large_intestine	large_intestine	COAD/READ
NCI-H630	908482	large_intestine	large_intestine	COAD/READ
NCI-H716	908458	large_intestine	large_intestine	COAD/READ
NCI-H747	908457	large_intestine	large_intestine	COAD/READ
RCM-1	909263	large_intestine	large_intestine	COAD/READ
RKO	909698	large_intestine	large_intestine	COAD/READ
SK-CO-1	909718	large_intestine	large_intestine	COAD/READ
SNU-1040	1659823	large_intestine	large_intestine	COAD/READ
SNU-175	1659928	large_intestine	large_intestine	COAD/READ
SNU-407	1660034	large_intestine	large_intestine	COAD/READ
SNU-61	1660035	large_intestine	large_intestine	COAD/READ
SNU-81	1660036	large_intestine	large_intestine	COAD/READ
SNU-C1	910905	large_intestine	large_intestine	COAD/READ
SNU-C2B	909740	large_intestine	large_intestine	COAD/READ
SNU-C5	1674021	large_intestine	large_intestine	COAD/READ
SW1116	909746	large_intestine	large_intestine	COAD/READ
SW1417	909747	large_intestine	large_intestine	COAD/READ
SW1463	909748	large_intestine	large_intestine	COAD/READ
SW48	909751	large_intestine	large_intestine	COAD/READ
SW837	909755	large_intestine	large_intestine	COAD/READ
SW948	909757	large_intestine	large_intestine	COAD/READ
T84	909761	large_intestine	large_intestine	COAD/READ
DIFI	1789883	large_intestine	large_intestine	COAD/READ
NCI-H508	908442	large_intestine	large_intestine	COAD/READ
SNU-283	1659929	large_intestine	large_intestine	COAD/READ
SW620	905962	large_intestine	large_intestine	COAD/READ
CL-34	1290771	large_intestine	large_intestine	COAD/READ
A3-KAW	910935	lymphoma	B_cell_lymphoma	DLBC
A4-Fuk	910934	lymphoma	B_cell_lymphoma	DLBC
BC-1	910919	lymphoma	B_cell_lymphoma	DLBC
CRO-AP2	906807	lymphoma	B_cell_lymphoma	DLBC
CTB-1	949088	lymphoma	B_cell_lymphoma	DLBC
DB	906832	lymphoma	B_cell_lymphoma	DLBC
DOHH-2	906842	lymphoma	B_cell_lymphoma	DLBC
Farage	1297449	lymphoma	B_cell_lymphoma	DLBC
GRANTA-519	1303897	lymphoma	B_cell_lymphoma	DLBC
JEKO-1	1327765	lymphoma	B_cell_lymphoma	DLBC
JSC-1	1327769	lymphoma	B_cell_lymphoma	DLBC
KARPAS-1106P	1327773	lymphoma	B_cell_lymphoma	DLBC
KARPAS-422	907274	lymphoma	B_cell_lymphoma	DLBC
MC116	907799	lymphoma	B_cell_lymphoma	DLBC
NU-DUL-1	1330982	lymphoma	B_cell_lymphoma	DLBC
OCI-LY-19	1330984	lymphoma	B_cell_lymphoma	DLBC
RC-K8	1330995	lymphoma	B_cell_lymphoma	DLBC
RL	910861	lymphoma	B_cell_lymphoma	DLBC
SCC-3	910930	lymphoma	B_cell_lymphoma	DLBC
SLVL	1331032	lymphoma	B_cell_lymphoma	DLBC
SU-DHL-10	1331033	lymphoma	B_cell_lymphoma	DLBC
SU-DHL-16	1331034	lymphoma	B_cell_lymphoma	DLBC
SU-DHL-4	1331035	lymphoma	B_cell_lymphoma	DLBC
SU-DHL-5	1331036	lymphoma	B_cell_lymphoma	DLBC
SU-DHL-6	1331037	lymphoma	B_cell_lymphoma	DLBC
SU-DHL-8	1331038	lymphoma	B_cell_lymphoma	DLBC
TK	1331045	lymphoma	B_cell_lymphoma	DLBC
TUR	909773	lymphoma	B_cell_lymphoma	DLBC
VAL	1331048	lymphoma	B_cell_lymphoma	DLBC
WSU-DLCL2	1331050	lymphoma	B_cell_lymphoma	DLBC
BC-3	910918	lymphoma	B_cell_lymphoma	DLBC
HT	907063	lymphoma	B_cell_lymphoma	DLBC
JM1	1327768	lymphoma	B_cell_lymphoma	DLBC
OCI-LY7	1659819	lymphoma	B_cell_lymphoma	DLBC
SC-1	1331030	lymphoma	B_cell_lymphoma	DLBC
COLO-680N	906817	aero_dig_tract	oesophagus	ESCA
EC-GI-10	753555	aero_dig_tract	oesophagus	ESCA
ESO26	1503366	aero_dig_tract	oesophagus	ESCA
ESO51	1503367	aero_dig_tract	oesophagus	ESCA
FLO-1	1503361	aero_dig_tract	oesophagus	ESCA
HCE-4	753559	aero_dig_tract	oesophagus	ESCA
KYAE-1	1503368	aero_dig_tract	oesophagus	ESCA
KYSE-140	753573	aero_dig_tract	oesophagus	ESCA
KYSE-150	907317	aero_dig_tract	oesophagus	ESCA
KYSE-180	907318	aero_dig_tract	oesophagus	ESCA
KYSE-220	1240167	aero_dig_tract	oesophagus	ESCA
KYSE-270	907319	aero_dig_tract	oesophagus	ESCA
KYSE-410	753574	aero_dig_tract	oesophagus	ESCA
KYSE-450	907320	aero_dig_tract	oesophagus	ESCA
KYSE-50	1298222	aero_dig_tract	oesophagus	ESCA
KYSE-510	907321	aero_dig_tract	oesophagus	ESCA
KYSE-520	753575	aero_dig_tract	oesophagus	ESCA
KYSE-70	753576	aero_dig_tract	oesophagus	ESCA
OACM5-1	1503363	aero_dig_tract	oesophagus	ESCA
OACp4C	1503362	aero_dig_tract	oesophagus	ESCA
OE19	910079	aero_dig_tract	oesophagus	ESCA
OE21	1298359	aero_dig_tract	oesophagus	ESCA
OE33	910549	aero_dig_tract	oesophagus	ESCA
SK-GT-4	1503365	aero_dig_tract	oesophagus	ESCA
TE-1	753621	aero_dig_tract	oesophagus	ESCA
TE-10	753622	aero_dig_tract	oesophagus	ESCA
TE-11	946354	aero_dig_tract	oesophagus	ESCA
TE-12	946356	aero_dig_tract	oesophagus	ESCA
TE-15	753614	aero_dig_tract	oesophagus	ESCA
TE-4	1503371	aero_dig_tract	oesophagus	ESCA
TE-5	735784	aero_dig_tract	oesophagus	ESCA
TE-6	946355	aero_dig_tract	oesophagus	ESCA
TE-8	753623	aero_dig_tract	oesophagus	ESCA
TE-9	946353	aero_dig_tract	oesophagus	ESCA
T-T	1299064	aero_dig_tract	oesophagus	ESCA
42-MG-BA	687561	nervous_system	glioma	GBM
8-MG-BA	687562	nervous_system	glioma	GBM
A172	687563	nervous_system	glioma	GBM
AM-38	910933	nervous_system	glioma	GBM
Becker	906746	nervous_system	glioma	GBM
CAS-1	910943	nervous_system	glioma	GBM
CCF-STTG1	906823	nervous_system	glioma	GBM
D-247MG	946367	nervous_system	glioma	GBM
D-263MG	946368	nervous_system	glioma	GBM
D-392MG	946370	nervous_system	glioma	GBM
D-542MG	753549	nervous_system	glioma	GBM
D-566MG	946377	nervous_system	glioma	GBM
DBTRG-05MG	906835	nervous_system	glioma	GBM
DK-MG	906839	nervous_system	glioma	GBM
GB-1	687568	nervous_system	glioma	GBM
GMS-10	906873	nervous_system	glioma	GBM
KS-1	907313	nervous_system	glioma	GBM
LN-18	1240168	nervous_system	glioma	GBM
LN-229	1240169	nervous_system	glioma	GBM
LN-405	910694	nervous_system	glioma	GBM
LNZTA3WT4	1240170	nervous_system	glioma	GBM
M059J	949094	nervous_system	glioma	GBM
SF126	909712	nervous_system	glioma	GBM
SF268	905986	nervous_system	glioma	GBM
SF295	905985	nervous_system	glioma	GBM
SK-MG-1	909729	nervous_system	glioma	GBM
SNB75	905982	nervous_system	glioma	GBM
SW1088	909745	nervous_system	glioma	GBM
T98G	687586	nervous_system	glioma	GBM
U-118-MG	687588	nervous_system	glioma	GBM
U251	905983	nervous_system	glioma	GBM
U-87-MG	687590	nervous_system	glioma	GBM
YH-13	909905	nervous_system	glioma	GBM
YKG-1	687592	nervous_system	glioma	GBM
D-423MG	946372	nervous_system	glioma	GBM
D-245MG	946366	nervous_system	glioma	GBM
BB30-HNC	753531	aero_dig_tract	head and neck	HNSC
BB49-HNC	753532	aero_dig_tract	head and neck	HNSC
BHY	753535	aero_dig_tract	head and neck	HNSC
BICR10	1290724	aero_dig_tract	head and neck	HNSC
BICR22	1240121	aero_dig_tract	head and neck	HNSC
BICR31	1290725	aero_dig_tract	head and neck	HNSC
BICR78	1240122	aero_dig_tract	head and neck	HNSC
Ca9-22	753538	aero_dig_tract	head and neck	HNSC
CAL-27	910916	aero_dig_tract	head and neck	HNSC
CAL-33	753541	aero_dig_tract	head and neck	HNSC
Detroit562	906837	aero_dig_tract	head and neck	HNSC
DOK	910936	aero_dig_tract	head and neck	HNSC
FADU	906863	aero_dig_tract	head and neck	HNSC
HN	907059	aero_dig_tract	head and neck	HNSC
HO-1-N-1	924111	aero_dig_tract	head and neck	HNSC
HO-1-u-1	753561	aero_dig_tract	head and neck	HNSC
HSC-2	753562	aero_dig_tract	head and neck	HNSC
HSC-3	907061	aero_dig_tract	head and neck	HNSC
HSC-4	907062	aero_dig_tract	head and neck	HNSC
JHU-011	1240161	aero_dig_tract	head and neck	HNSC
JHU-022	1240162	aero_dig_tract	head and neck	HNSC
KON	1298215	aero_dig_tract	head and neck	HNSC
KOSC-2	753570	aero_dig_tract	head and neck	HNSC
LB771-HNC	753583	aero_dig_tract	head and neck	HNSC
OSC-19	1298362	aero_dig_tract	head and neck	HNSC
OSC-20	1240196	aero_dig_tract	head and neck	HNSC
PCI-15A	1240204	aero_dig_tract	head and neck	HNSC
PCI-30	1298529	aero_dig_tract	head and neck	HNSC
PCI-38	1240205	aero_dig_tract	head and neck	HNSC
PCI-4B	1298531	aero_dig_tract	head and neck	HNSC
PCI-6A	1240206	aero_dig_tract	head and neck	HNSC
PE/CA-PJ15	1240207	aero_dig_tract	head and neck	HNSC
RPMI-2650	909700	aero_dig_tract	head and neck	HNSC
SAS	909708	aero_dig_tract	head and neck	HNSC
SAT	1299050	aero_dig_tract	head and neck	HNSC
SCC-15	910911	aero_dig_tract	head and neck	HNSC
SCC-25	910701	aero_dig_tract	head and neck	HNSC
SCC-4	910904	aero_dig_tract	head and neck	HNSC
SCC-9	909709	aero_dig_tract	head and neck	HNSC
SKN-3	1299059	aero_dig_tract	head and neck	HNSC
JHU-029	1298156	aero_dig_tract	head and neck	HNSC
SCC90	1299052	aero_dig_tract	head and neck	HNSC
769-P	910922	kidney	kidney	KIRC
786-0	905947	kidney	kidney	KIRC
A498	905948	kidney	kidney	KIRC
A704	910920	kidney	kidney	KIRC
ACHN	905950	kidney	kidney	KIRC
BB65-RCC	753533	kidney	kidney	KIRC
BFTC-909	910698	kidney	kidney	KIRC
CAKI-1	905963	kidney	kidney	KIRC
CAL-54	910952	kidney	kidney	KIRC
HA7-RCC	753558	kidney	kidney	KIRC
KMRC-1	1298168	kidney	kidney	KIRC
KMRC-20	1298169	kidney	kidney	KIRC
LB1047-RCC	753577	kidney	kidney	KIRC
LB2241-RCC	753578	kidney	kidney	KIRC
LB996-RCC	753585	kidney	kidney	KIRC
NCC010	1509073	kidney	kidney	KIRC
NCC021	1509074	kidney	kidney	KIRC
OS-RC-2	909250	kidney	kidney	KIRC
RCC10RGB	909974	kidney	kidney	KIRC
RCC-AB	1524418	kidney	kidney	KIRC
RCC-ER	1524417	kidney	kidney	KIRC
RCC-FG2	1524414	kidney	kidney	KIRC
RCC-JW	1524416	kidney	kidney	KIRC
RCC-MF	1524419	kidney	kidney	KIRC
RXF393	905978	kidney	kidney	KIRC
SN12C	905979	kidney	kidney	KIRC
TK10	905980	kidney	kidney	KIRC
U031	905981	kidney	kidney	KIRC
VMRC-RCZ	909781	kidney	kidney	KIRC
RCC-JF	1524415	kidney	kidney	KIRC
SW156	1240220	kidney	kidney	KIRC
VMRC-RCW	1240224	kidney	kidney	KIRC
CESS	910688	leukemia	acute_myeloid_leukaemia	LAML
CTV-1	753548	leukemia	acute_myeloid_leukaemia	LAML
GDM-1	906870	leukemia	acute_myeloid_leukaemia	LAML
HEL	907053	leukemia	acute_myeloid_leukaemia	LAML
HL-60	905938	leukemia	acute_myeloid_leukaemia	LAML
KASUMI-1	907275	leukemia	acute_myeloid_leukaemia	LAML
KG-1	907278	leukemia	acute_myeloid_leukaemia	LAML
KMOE-2	907280	leukemia	acute_myeloid_leukaemia	LAML
ME-1	1330942	leukemia	acute_myeloid_leukaemia	LAML
ML-2	908141	leukemia	acute_myeloid_leukaemia	LAML
MOLM-13	1330947	leukemia	acute_myeloid_leukaemia	LAML
MONO-MAC-6	908148	leukemia	acute_myeloid_leukaemia	LAML
NKM-1	908448	leukemia	acute_myeloid_leukaemia	LAML
NOMO-1	908451	leukemia	acute_myeloid_leukaemia	LAML
OCI-AML2	910947	leukemia	acute_myeloid_leukaemia	LAML
OCI-AML3	1290455	leukemia	acute_myeloid_leukaemia	LAML
OCI-AML5	1330983	leukemia	acute_myeloid_leukaemia	LAML
OCI-M1	1330985	leukemia	acute_myeloid_leukaemia	LAML
P31-FUJ	909253	leukemia	acute_myeloid_leukaemia	LAML
PL-21	1330991	leukemia	acute_myeloid_leukaemia	LAML
QIMR-WIL	910545	leukemia	acute_myeloid_leukaemia	LAML
SIG-M5	909715	leukemia	acute_myeloid_leukaemia	LAML
THP-1	909771	leukemia	acute_myeloid_leukaemia	LAML
KY821	907300	leukemia	leukemia	LAML
CMK	910566	leukemia	acute_myeloid_leukaemia	LAML
NB-4	1323913	leukemia	acute_myeloid_leukaemia	LAML
MOLM-16	1330948	leukemia	acute_myeloid_leukaemia	LAML
KO52	1330932	leukemia	acute_myeloid_leukaemia	LAML
BV-173	910710	leukemia	chronic_myeloid_leukaemia	LCML
CML-T1	910951	leukemia	chronic_myeloid_leukaemia	LCML
EM-2	906855	leukemia	chronic_myeloid_leukaemia	LCML
JURL-MK1	1327771	leukemia	chronic_myeloid_leukaemia	LCML
K-562	905940	leukemia	chronic_myeloid_leukaemia	LCML
KCL-22	1330931	leukemia	chronic_myeloid_leukaemia	LCML
KU812	907311	leukemia	chronic_myeloid_leukaemia	LCML
LAMA-84	907783	leukemia	chronic_myeloid_leukaemia	LCML
MEG-01	908126	leukemia	chronic_myeloid_leukaemia	LCML
RPMI-8866	910544	leukemia	chronic_myeloid_leukaemia	LCML
D-336MG	946369	nervous_system	glioma	LGG
D-502MG	946373	nervous_system	glioma	LGG
GAMG	906868	nervous_system	glioma	LGG
GI-1	906871	nervous_system	glioma	LGG
H4	907042	nervous_system	glioma	LGG
Hs683	1240150	nervous_system	glioma	LGG
KALS-1	907271	nervous_system	glioma	LGG
KINGS-1	907279	nervous_system	glioma	LGG
KNS-42	907282	nervous_system	glioma	LGG
KNS-81-FD	924188	nervous_system	glioma	LGG
MOG-G-CCM	908144	nervous_system	glioma	LGG
MOG-G-UVW	908145	nervous_system	glioma	LGG
NMC-G1	908449	nervous_system	glioma	LGG
no-10	908452	nervous_system	glioma	LGG
no-11	908450	nervous_system	glioma	LGG
SF539	905984	nervous_system	glioma	LGG
SW1783	909750	nervous_system	glioma	LGG
C3A	910850	digestive_system	liver	LIHC
Hep 3B2_1-7	1240147	digestive_system	liver	LIHC
HLE	907057	digestive_system	liver	LIHC
huH-1	1298146	digestive_system	liver	LIHC
HuH-7	907071	digestive_system	liver	LIHC
JHH-1	1298151	digestive_system	liver	LIHC
JHH-6	1240159	digestive_system	liver	LIHC
JHH-7	1240160	digestive_system	liver	LIHC
SK-HEP-1	909719	digestive_system	liver	LIHC
SNU-182	1240216	digestive_system	liver	LIHC
SNU-387	909736	digestive_system	liver	LIHC
SNU-398	1240217	digestive_system	liver	LIHC
SNU-423	909737	digestive_system	liver	LIHC
SNU-449	909738	digestive_system	liver	LIHC
SNU-475	909739	digestive_system	liver	LIHC
JHH-2	1240157	digestive_system	liver	LIHC
JHH-4	1240158	digestive_system	liver	LIHC
201T	1287381	lung_NSCLC	lung_NSCLC_adenocarcinoma	LUAD
A549	905949	lung_NSCLC	lung_NSCLC_adenocarcinoma	LUAD
ABC-1	906791	lung_NSCLC	lung_NSCLC_adenocarcinoma	LUAD
Calu-3	687777	lung_NSCLC	lung_NSCLC_adenocarcinoma	LUAD
Calu-6	724859	lung_NSCLC	lung_NSCLC_adenocarcinoma	LUAD
COR-L105	906805	lung_NSCLC	lung_NSCLC_adenocarcinoma	LUAD
EKVX	905970	lung_NSCLC	lung_NSCLC_adenocarcinoma	LUAD
EMC-BAC-1	1503369	lung_NSCLC	lung_NSCLC_adenocarcinoma	LUAD
EMC-BAC-2	1503370	lung_NSCLC	lung_NSCLC_adenocarcinoma	LUAD
H3255	1247873	lung_NSCLC	lung_NSCLC_adenocarcinoma	LUAD
HCC-44	1240145	lung_NSCLC	lung_NSCLC_adenocarcinoma	LUAD
HCC-78	1290908	lung_NSCLC	lung_NSCLC_adenocarcinoma	LUAD
HCC-827	1240146	lung_NSCLC	lung_NSCLC_adenocarcinoma	LUAD
LC-2-ad	907786	lung_NSCLC	lung_NSCLC_adenocarcinoma	LUAD
LXF-289	753592	lung_NSCLC	lung_NSCLC_adenocarcinoma	LUAD
NCI-H1355	724866	lung_NSCLC	lung_NSCLC_adenocarcinoma	LUAD
NCI-H1395	684681	lung_NSCLC	lung_NSCLC_adenocarcinoma	LUAD
NCI-H1435	1298347	lung_NSCLC	lung_NSCLC_adenocarcinoma	LUAD
NCI-H1563	753600	lung_NSCLC	lung_NSCLC_adenocarcinoma	LUAD
NCI-H1568	1298348	lung_NSCLC	lung_NSCLC_adenocarcinoma	LUAD
NCI-H1573	908472	lung_NSCLC	lung_NSCLC_adenocarcinoma	LUAD
NCI-H1623	687798	lung_NSCLC	lung_NSCLC_adenocarcinoma	LUAD
NCI-H1648	687799	lung_NSCLC	lung_NSCLC_adenocarcinoma	LUAD
NCI-H1650	687800	lung_NSCLC	lung_NSCLC_adenocarcinoma	LUAD
NCI-H1651	910900	lung_NSCLC	lung_NSCLC_adenocarcinoma	LUAD
NCI-H1666	908473	lung_NSCLC	lung_NSCLC_adenocarcinoma	LUAD
NCI-H1693	687802	lung_NSCLC	lung_NSCLC_adenocarcinoma	LUAD
NCI-H1734	722058	lung_NSCLC	lung_NSCLC_adenocarcinoma	LUAD
NCI-H1755	908475	lung_NSCLC	lung_NSCLC_adenocarcinoma	LUAD
NCI-H1781	1298350	lung_NSCLC	lung_NSCLC_adenocarcinoma	LUAD
NCI-H1792	724868	lung_NSCLC	lung_NSCLC_adenocarcinoma	LUAD
NCI-H1793	908463	lung_NSCLC	lung_NSCLC_adenocarcinoma	LUAD
NCI-H1838	687807	lung_NSCLC	lung_NSCLC_adenocarcinoma	LUAD
NCI-H1944	1240185	lung_NSCLC	lung_NSCLC_adenocarcinoma	LUAD
NCI-H1975	924244	lung_NSCLC	lung_NSCLC_adenocarcinoma	LUAD
NCI-H1993	908476	lung_NSCLC	lung_NSCLC_adenocarcinoma	LUAD
NCI-H2009	724873	lung_NSCLC	lung_NSCLC_adenocarcinoma	LUAD
NCI-H2023	1240187	lung_NSCLC	lung_NSCLC_adenocarcinoma	LUAD
NCI-H2030	722045	lung_NSCLC	lung_NSCLC_adenocarcinoma	LUAD
NCI-H2085	687812	lung_NSCLC	lung_NSCLC_adenocarcinoma	LUAD
NCI-H2087	724834	lung_NSCLC	lung_NSCLC_adenocarcinoma	LUAD
NCI-H2122	722046	lung_NSCLC	lung_NSCLC_adenocarcinoma	LUAD
NCI-H2228	687816	lung_NSCLC	lung_NSCLC_adenocarcinoma	LUAD
NCI-H2291	724874	lung_NSCLC	lung_NSCLC_adenocarcinoma	LUAD
NCI-H23	905942	lung_NSCLC	lung_NSCLC_adenocarcinoma	LUAD
NCI-H2342	687819	lung_NSCLC	lung_NSCLC_adenocarcinoma	LUAD
NCI-H2347	687820	lung_NSCLC	lung_NSCLC_adenocarcinoma	LUAD
NCI-H2405	687821	lung_NSCLC	lung_NSCLC_adenocarcinoma	LUAD
NCI-H3122	1240190	lung_NSCLC	lung_NSCLC_adenocarcinoma	LUAD
NCI-H322M	905967	lung_NSCLC	lung_NSCLC_adenocarcinoma	LUAD
NCI-H358	908465	lung_NSCLC	lung_NSCLC_adenocarcinoma	LUAD
NCI-H441	908460	lung_NSCLC	lung_NSCLC_adenocarcinoma	LUAD
NCI-H522	905944	lung_NSCLC	lung_NSCLC_adenocarcinoma	LUAD
NCI-H650	722066	lung_NSCLC	lung_NSCLC_adenocarcinoma	LUAD
NCI-H838	910399	lung_NSCLC	lung_NSCLC_adenocarcinoma	LUAD
PC-14	753608	lung_NSCLC	lung_NSCLC_adenocarcinoma	LUAD
RERF-LC-KJ	1298537	lung_NSCLC	lung_NSCLC_adenocarcinoma	LUAD
RERF-LC-MS	910931	lung_NSCLC	lung_NSCLC_adenocarcinoma	LUAD
SK-LU-1	909721	lung_NSCLC	lung_NSCLC_adenocarcinoma	LUAD
SW1573	724878	lung_NSCLC	lung_NSCLC_adenocarcinoma	LUAD
HOP-62	905972	lung_NSCLC	lung_NSCLC_adenocarcinoma	LUAD
NCI-H1437	687794	lung_NSCLC	lung_NSCLC_adenocarcinoma	LUAD
PC-3 [JPC-3]	1240202	lung_NSCLC	lung_NSCLC_adenocarcinoma	LUAD
VMRC-LCD	713869	lung_NSCLC	lung_NSCLC_adenocarcinoma	LUAD
EBC-1	753554	lung_NSCLC	lung_NSCLC_squamous_cell_carcinoma	LUSC
EPLC-272H	753556	lung_NSCLC	lung_NSCLC_squamous_cell_carcinoma	LUSC
HARA	1240142	lung_NSCLC	lung_NSCLC_squamous_cell_carcinoma	LUSC
HCC-15	1240143	lung_NSCLC	lung_NSCLC_squamous_cell_carcinoma	LUSC
KNS-62	753569	lung_NSCLC	lung_NSCLC_squamous_cell_carcinoma	LUSC
LC-1-sq	1298223	lung_NSCLC	lung_NSCLC_squamous_cell_carcinoma	LUSC
LK-2	687787	lung_NSCLC	lung_NSCLC_squamous_cell_carcinoma	LUSC
LOU-NH91	1298226	lung_NSCLC	lung_NSCLC_squamous_cell_carcinoma	LUSC
NCI-H1869	1240183	lung_NSCLC	lung_NSCLC_squamous_cell_carcinoma	LUSC
NCI-H2170	687815	lung_NSCLC	lung_NSCLC_squamous_cell_carcinoma	LUSC
NCI-H226	905941	lung_NSCLC	lung_NSCLC_squamous_cell_carcinoma	LUSC
NCI-H520	908443	lung_NSCLC	lung_NSCLC_squamous_cell_carcinoma	LUSC
RERF-LC-Sq1	1298538	lung_NSCLC	lung_NSCLC_squamous_cell_carcinoma	LUSC
SK-MES-1	909728	lung_NSCLC	lung_NSCLC_squamous_cell_carcinoma	LUSC
SW900	724879	lung_NSCLC	lung_NSCLC_squamous_cell_carcinoma	LUSC
D-283MED	906834	nervous_system	medulloblastoma	MB
Daoy	906833	nervous_system	medulloblastoma	MB
ONS-76	909248	nervous_system	medulloblastoma	MB
PFSK-1	683667	nervous_system	medulloblastoma	MB
H2369	1290808	lung	mesothelioma	MESO
H2373	1290809	lung	mesothelioma	MESO
H2461	1290810	lung	mesothelioma	MESO
H2591	1240131	lung	mesothelioma	MESO
H2595	1240132	lung	mesothelioma	MESO
H2722	1290812	lung	mesothelioma	MESO
H2731	1240134	lung	mesothelioma	MESO
H2795	1290813	lung	mesothelioma	MESO
H2803	1240135	lung	mesothelioma	MESO
H2804	1240136	lung	mesothelioma	MESO
H2810	1240137	lung	mesothelioma	MESO
H2818	1290814	lung	mesothelioma	MESO
H2869	1240138	lung	mesothelioma	MESO
H290	1240139	lung	mesothelioma	MESO
H513	1240141	lung	mesothelioma	MESO
IST-MES1	907173	lung	mesothelioma	MESO
MPP-89	908150	lung	mesothelioma	MESO
MSTO-211H	908152	lung	mesothelioma	MESO
NCI-H2052	688058	lung	mesothelioma	MESO
NCI-H2452	908462	lung	mesothelioma	MESO
NCI-H28	908470	lung	mesothelioma	MESO
AMO-1	1295741	myeloma	haematopoietic_neoplasm other	MM
JJN-3	1327766	myeloma	haematopoietic_neoplasm other	MM
KARPAS-620	1327775	myeloma	haematopoietic_neoplasm other	MM
MC-CAR	683665	myeloma	haematopoietic_neoplasm other	MM
EJM	1297447	myeloma	lymphoid_neoplasm other	MM
ARH-77	906765	myeloma	myeloma	MM
IM-9	753563	myeloma	myeloma	MM
KMS-12-BM	907281	myeloma	myeloma	MM
L-363	924239	myeloma	myeloma	MM
LP-1	907791	myeloma	myeloma	MM
MM1S	1659818	myeloma	myeloma	MM
MOLP-8	1330950	myeloma	myeloma	MM
NCI-H929	724825	myeloma	myeloma	MM
OPM-2	909249	myeloma	myeloma	MM
RPMI-8226	905964	myeloma	myeloma	MM
SK-MM-2	753612	myeloma	myeloma	MM
U-266	753615	myeloma	myeloma	MM
KMS-11	1659817	myeloma	myeloma	MM
BE2-M17	753616	neuroblastoma	neuroblastoma	NB
CHP-126	910567	neuroblastoma	neuroblastoma	NB
CHP-134	910941	neuroblastoma	neuroblastoma	NB
CHP-212	906820	neuroblastoma	neuroblastoma	NB
GI-ME-N	906872	neuroblastoma	neuroblastoma	NB
GOTO	906875	neuroblastoma	neuroblastoma	NB
IMR-5	907170	neuroblastoma	neuroblastoma	NB
KELLY	753618	neuroblastoma	neuroblastoma	NB
KP-N-YN	907314	neuroblastoma	neuroblastoma	NB
LAN-6	949170	neuroblastoma	neuroblastoma	NB
MHH-NB-11	908135	neuroblastoma	neuroblastoma	NB
NB(TU)1-10	1240181	neuroblastoma	neuroblastoma	NB
NB1	949179	neuroblastoma	neuroblastoma	NB
NB10	949171	neuroblastoma	neuroblastoma	NB
NB12	949172	neuroblastoma	neuroblastoma	NB
NB13	949177	neuroblastoma	neuroblastoma	NB
NB14	949178	neuroblastoma	neuroblastoma	NB
NB17	949175	neuroblastoma	neuroblastoma	NB
NB5	949176	neuroblastoma	neuroblastoma	NB
NB6	949173	neuroblastoma	neuroblastoma	NB
NB69	908440	neuroblastoma	neuroblastoma	NB
NB7	949174	neuroblastoma	neuroblastoma	NB
NH-12	908447	neuroblastoma	neuroblastoma	NB
SIMA	753620	neuroblastoma	neuroblastoma	NB
SK-N-AS	724828	neuroblastoma	neuroblastoma	NB
SK-N-DZ	688086	neuroblastoma	neuroblastoma	NB
SK-N-FI	688087	neuroblastoma	neuroblastoma	NB
SK-N-SH	717431	neuroblastoma	neuroblastoma	NB
TGW	910780	neuroblastoma	neuroblastoma	NB
KP-N-RT-BM-1	924189	neuroblastoma	neuroblastoma	NB
KP-N-YS	946363	neuroblastoma	neuroblastoma	NB
MC-IXC	908118	neuroblastoma	neuroblastoma	NB
Caov-4	949090	urogenital_system	ovary	OV
EFO-21	911905	urogenital_system	ovary	OV
FU-OV-1	1240129	urogenital_system	ovary	OV
IGROV-1	905968	urogenital_system	ovary	OV
JHOS-2	1479995	urogenital_system	ovary	OV
JHOS-3	1480358	urogenital_system	ovary	OV
JHOS-4	1480359	urogenital_system	ovary	OV
OAW-28	946360	urogenital_system	ovary	OV
OAW-42	910548	urogenital_system	ovary	OV
OC-314	909257	urogenital_system	ovary	OV
OV-17R	1480361	urogenital_system	ovary	OV
OV-56	1480362	urogenital_system	ovary	OV
OV-7	1480360	urogenital_system	ovary	OV
OV-90	1240197	urogenital_system	ovary	OV
OVCA420	1480364	urogenital_system	ovary	OV
OVCAR-3	905933	urogenital_system	ovary	OV
OVCAR-4	905990	urogenital_system	ovary	OV
OVCAR-5	905969	urogenital_system	ovary	OV
OVCAR-8	905991	urogenital_system	ovary	OV
OVISE	1240198	urogenital_system	ovary	OV
OVK-18	1480371	urogenital_system	ovary	OV
OVKATE	1240199	urogenital_system	ovary	OV
OVMIU	1240200	urogenital_system	ovary	OV
OVTOKO	1298365	urogenital_system	ovary	OV
PEO1	1480372	urogenital_system	ovary	OV
SK-OV-3	905959	urogenital_system	ovary	OV
SW626	909753	urogenital_system	ovary	OV
TOV-112D	1299070	urogenital_system	ovary	OV
TOV-21G	1240222	urogenital_system	ovary	OV
UWB1.289	1480374	urogenital_system	ovary	OV
Caov-3	906825	urogenital_system	ovary	OV
DOV13	1479987	urogenital_system	ovary	OV
Hey	1479988	urogenital_system	ovary	OV
OVCA433	1480367	urogenital_system	ovary	OV
AsPC-1	910702	pancreas	pancreas	PAAD
BxPC-3	906693	pancreas	pancreas	PAAD
CAPAN-1	753624	pancreas	pancreas	PAAD
Capan-2	910915	pancreas	pancreas	PAAD
CFPAC-1	906821	pancreas	pancreas	PAAD
DAN-G	1290797	pancreas	pancreas	PAAD
HPAC	1298136	pancreas	pancreas	PAAD
HPAF-II	724869	pancreas	pancreas	PAAD
Hs766T	1298141	pancreas	pancreas	PAAD
HuP-T3	907285	pancreas	pancreas	PAAD
HuP-T4	907286	pancreas	pancreas	PAAD
KP-1N	1298216	pancreas	pancreas	PAAD
KP-4	753572	pancreas	pancreas	PAAD
MIA-PaCa-2	724870	pancreas	pancreas	PAAD
MZ1-PC	753595	pancreas	pancreas	PAAD
PANC-02-03	1298475	pancreas	pancreas	PAAD
PANC-03-27	925346	pancreas	pancreas	PAAD
PANC-04-03	1298476	pancreas	pancreas	PAAD
PANC-08-13	925347	pancreas	pancreas	PAAD
PANC-10-05	925348	pancreas	pancreas	PAAD
PA-TU-8902	1298526	pancreas	pancreas	PAAD
PA-TU-8988T	1240201	pancreas	pancreas	PAAD
PL18	1240208	pancreas	pancreas	PAAD
PL4	1298533	pancreas	pancreas	PAAD
PSN1	910546	pancreas	pancreas	PAAD
SU8686	1240218	pancreas	pancreas	PAAD
SUIT-2	1240219	pancreas	pancreas	PAAD
SW1990	910907	pancreas	pancreas	PAAD
YAPC	909904	pancreas	pancreas	PAAD
KP-2	1298218	pancreas	pancreas	PAAD
22RV1	924100	urogenital_system	prostate	PRAD
DU-145	905935	urogenital_system	prostate	PRAD
LNCaP-Clone-FGC	907788	urogenital_system	prostate	PRAD
PC-3	905934	urogenital_system	prostate	PRAD
PWR-1E	1330993	urogenital_system	prostate	PRAD
VCaP	1299075	urogenital_system	prostate	PRAD
COLO-668	910692	lung_SCLC	lung_small_cell_carcinoma	SCLC
COR-L279	910937	lung_SCLC	lung_small_cell_carcinoma	SCLC
COR-L303	1297438	lung_SCLC	lung_small_cell_carcinoma	SCLC
COR-L311	687980	lung_SCLC	lung_small_cell_carcinoma	SCLC
COR-L32	1322212	lung_SCLC	lung_small_cell_carcinoma	SCLC
COR-L88	906808	lung_SCLC	lung_small_cell_carcinoma	SCLC
CPC-N	753547	lung_SCLC	lung_small_cell_carcinoma	SCLC
DMS-114	687983	lung_SCLC	lung_small_cell_carcinoma	SCLC
DMS-273	687985	lung_SCLC	lung_small_cell_carcinoma	SCLC
DMS-53	907295	lung_SCLC	lung_small_cell_carcinoma	SCLC
IST-SL1	753564	lung_SCLC	lung_small_cell_carcinoma	SCLC
IST-SL2	753565	lung_SCLC	lung_small_cell_carcinoma	SCLC
LB647-SCLC	753582	lung_SCLC	lung_small_cell_carcinoma	SCLC
LU-134-A	753588	lung_SCLC	lung_small_cell_carcinoma	SCLC
LU-135	713899	lung_SCLC	lung_small_cell_carcinoma	SCLC
LU-139	713878	lung_SCLC	lung_small_cell_carcinoma	SCLC
LU-165	753589	lung_SCLC	lung_small_cell_carcinoma	SCLC
MS-1	753594	lung_SCLC	lung_small_cell_carcinoma	SCLC
NCI-H1048	687995	lung_SCLC	lung_small_cell_carcinoma	SCLC
NCI-H1092	687997	lung_SCLC	lung_small_cell_carcinoma	SCLC
NCI-H1105	908468	lung_SCLC	lung_small_cell_carcinoma	SCLC
NCI-H1341	1330964	lung_SCLC	lung_small_cell_carcinoma	SCLC
NCI-H1417	688001	lung_SCLC	lung_small_cell_carcinoma	SCLC
NCI-H1436	908469	lung_SCLC	lung_small_cell_carcinoma	SCLC
NCI-H146	910899	lung_SCLC	lung_small_cell_carcinoma	SCLC
NCI-H1688	1298349	lung_SCLC	lung_small_cell_carcinoma	SCLC
NCI-H1694	688006	lung_SCLC	lung_small_cell_carcinoma	SCLC
NCI-H1836	1240182	lung_SCLC	lung_small_cell_carcinoma	SCLC
NCI-H187	688007	lung_SCLC	lung_small_cell_carcinoma	SCLC
NCI-H1876	1330972	lung_SCLC	lung_small_cell_carcinoma	SCLC
NCI-H196	1240186	lung_SCLC	lung_small_cell_carcinoma	SCLC
NCI-H1963	688010	lung_SCLC	lung_small_cell_carcinoma	SCLC
NCI-H2029	688011	lung_SCLC	lung_small_cell_carcinoma	SCLC
NCI-H2066	1330973	lung_SCLC	lung_small_cell_carcinoma	SCLC
NCI-H209	688013	lung_SCLC	lung_small_cell_carcinoma	SCLC
NCI-H211	1240189	lung_SCLC	lung_small_cell_carcinoma	SCLC
NCI-H2141	688014	lung_SCLC	lung_small_cell_carcinoma	SCLC
NCI-H2196	908481	lung_SCLC	lung_small_cell_carcinoma	SCLC
NCI-H2227	688018	lung_SCLC	lung_small_cell_carcinoma	SCLC
NCI-H250	924241	lung_SCLC	lung_small_cell_carcinoma	SCLC
NCI-H345	688021	lung_SCLC	lung_small_cell_carcinoma	SCLC
NCI-H378	688022	lung_SCLC	lung_small_cell_carcinoma	SCLC
NCI-H446	688023	lung_SCLC	lung_small_cell_carcinoma	SCLC
NCI-H510A	753605	lung_SCLC	lung_small_cell_carcinoma	SCLC
NCI-H524	908483	lung_SCLC	lung_small_cell_carcinoma	SCLC
NCI-H526	688025	lung_SCLC	lung_small_cell_carcinoma	SCLC
NCI-H64	688026	lung_SCLC	lung_small_cell_carcinoma	SCLC
NCI-H69	688027	lung_SCLC	lung_small_cell_carcinoma	SCLC
NCI-H748	909194	lung_SCLC	lung_small_cell_carcinoma	SCLC
NCI-H82	688031	lung_SCLC	lung_small_cell_carcinoma	SCLC
NCI-H841	1240192	lung_SCLC	lung_small_cell_carcinoma	SCLC
NCI-H847	1240193	lung_SCLC	lung_small_cell_carcinoma	SCLC
SBC-1	713885	lung_SCLC	lung_small_cell_carcinoma	SCLC
SBC-3	753610	lung_SCLC	lung_small_cell_carcinoma	SCLC
SBC-5	713880	lung_SCLC	lung_small_cell_carcinoma	SCLC
DMS-79	753551	lung_SCLC	lung_small_cell_carcinoma	SCLC
NCI-H740	1331055	lung_SCLC	lung_small_cell_carcinoma	SCLC
COR-L95	1297439	lung_SCLC	lung_small_cell_carcinoma	SCLC
HCC-33	1303901	lung_SCLC	lung_small_cell_carcinoma	SCLC
NCI-H128	753597	lung_SCLC	lung_small_cell_carcinoma	SCLC
NCI-H1304	753599	lung_SCLC	lung_small_cell_carcinoma	SCLC
NCI-H2081	908480	lung_SCLC	lung_small_cell_carcinoma	SCLC
NCI-H2171	688015	lung_SCLC	lung_small_cell_carcinoma	SCLC
SHP-77	724872	lung_SCLC	lung_small_cell_carcinoma	SCLC
SW1271	1299062	lung_SCLC	lung_small_cell_carcinoma	SCLC
RERF-LC-FM	930081	lung_SCLC	lung_small_cell_carcinoma	SCLC
451Lu	1287706	skin	melanoma	SKCM
A101D	910921	skin	melanoma	SKCM
A2058	906792	skin	melanoma	SKCM
A375	906793	skin	melanoma	SKCM
C32	906830	skin	melanoma	SKCM
CHL-1	910853	skin	melanoma	SKCM
COLO-679	906818	skin	melanoma	SKCM
COLO-792	906814	skin	melanoma	SKCM
COLO-800	906813	skin	melanoma	SKCM
COLO-829	687448	skin	melanoma	SKCM
CP50-MEL-B	753545	skin	melanoma	SKCM
CP66-MEL	753546	skin	melanoma	SKCM
G-361	906865	skin	melanoma	SKCM
GAK	910932	skin	melanoma	SKCM
G-MEL	1240130	skin	melanoma	SKCM
HMV-II	907058	skin	melanoma	SKCM
Hs940-T	1298145	skin	melanoma	SKCM
HT-144	907067	skin	melanoma	SKCM
IGR-1	907169	skin	melanoma	SKCM
IGR-37	1240153	skin	melanoma	SKCM
IPC-298	907171	skin	melanoma	SKCM
IST-MEL1	907172	skin	melanoma	SKCM
LB2518-MEL	753579	skin	melanoma	SKCM
LB373-MEL-D	753581	skin	melanoma	SKCM
LOXIMVI	905974	skin	melanoma	SKCM
M14	905975	skin	melanoma	SKCM
MEL-HO	908124	skin	melanoma	SKCM
MEL-JUSO	908125	skin	melanoma	SKCM
Mewo	908128	skin	melanoma	SKCM
MMAC-SF	925339	skin	melanoma	SKCM
MZ2-MEL	971777	skin	melanoma	SKCM
MZ7-mel	753596	skin	melanoma	SKCM
RPMI-7951	910903	skin	melanoma	SKCM
RVH-421	909706	skin	melanoma	SKCM
SH-4	909713	skin	melanoma	SKCM
SK-MEL-1	909723	skin	melanoma	SKCM
SK-MEL-2	905955	skin	melanoma	SKCM
SK-MEL-24	909725	skin	melanoma	SKCM
SK-MEL-28	905954	skin	melanoma	SKCM
SK-MEL-3	909724	skin	melanoma	SKCM
SK-MEL-30	909726	skin	melanoma	SKCM
SK-MEL-31	909727	skin	melanoma	SKCM
SK-MEL-5	905956	skin	melanoma	SKCM
UACC-257	905977	skin	melanoma	SKCM
UACC-62	905976	skin	melanoma	SKCM
WM-115	909784	skin	melanoma	SKCM
WM1552C	1299078	skin	melanoma	SKCM
WM278	1240226	skin	melanoma	SKCM
WM35	1299080	skin	melanoma	SKCM
WM793B	1299081	skin	melanoma	SKCM
COLO-783	1240125	skin	melanoma	SKCM
CP67-MEL	949092	skin	melanoma	SKCM
K2	1298160	skin	melanoma	SKCM
Hs939-T	1298144	skin	melanoma	SKCM
VMRC-MELG	930301	skin	melanoma	SKCM
23132-87	910924	digestive_system	stomach	STAD
AGS	906790	digestive_system	stomach	STAD
FU97	1290806	digestive_system	stomach	STAD
GCIY	906869	digestive_system	stomach	STAD
GT3TKB	907041	digestive_system	stomach	STAD
HGC-27	907055	digestive_system	stomach	STAD
Hs746T	1240151	digestive_system	stomach	STAD
HSC-39	1322224	digestive_system	stomach	STAD
IM-95	1240155	digestive_system	stomach	STAD
KATOIII	907276	digestive_system	stomach	STAD
MKN28	908139	digestive_system	stomach	STAD
MKN45	925340	digestive_system	stomach	STAD
MKN7	924250	digestive_system	stomach	STAD
NCI-N87	908461	digestive_system	stomach	STAD
NCI-SNU-1	908444	digestive_system	stomach	STAD
NCI-SNU-16	908446	digestive_system	stomach	STAD
NCI-SNU-5	908445	digestive_system	stomach	STAD
NUGC-3	908455	digestive_system	stomach	STAD
NUGC-4	1298357	digestive_system	stomach	STAD
OCUM-1	1298358	digestive_system	stomach	STAD
RERF-GC-1B	1240209	digestive_system	stomach	STAD
RF-48	909697	digestive_system	stomach	STAD
SK-GT-2	1503364	digestive_system	stomach	STAD
TGBC11TKB	909770	digestive_system	stomach	STAD
TMK-1	1299069	digestive_system	stomach	STAD
8305C	906795	thyroid	thyroid	THCA
8505C	924102	thyroid	thyroid	THCA
ASH-3	1290722	thyroid	thyroid	THCA
BCPAP	924104	thyroid	thyroid	THCA
BHT-101	906696	thyroid	thyroid	THCA
CAL-62	906828	thyroid	thyroid	THCA
CGTH-W-1	910568	thyroid	thyroid	THCA
FTC-133	906864	thyroid	thyroid	THCA
HTC-C3	924151	thyroid	thyroid	THCA
IHH-4	1240154	thyroid	thyroid	THCA
K5	924238	thyroid	thyroid	THCA
ML-1	1240178	thyroid	thyroid	THCA
RO82-W-1	930083	thyroid	thyroid	THCA
TT	930299	thyroid	thyroid	THCA
TT2609-C02	1240223	thyroid	thyroid	THCA
KMH-2	1298167	thyroid	thyroid	THCA
AN3-CA	910781	urogenital_system	endometrium	UCEC
COLO-684	910691	urogenital_system	endometrium	UCEC
EN	1240127	urogenital_system	endometrium	UCEC
HEC-1	907051	urogenital_system	endometrium	UCEC
KLE	924187	urogenital_system	endometrium	UCEC
MFE-280	908129	urogenital_system	endometrium	UCEC
MFE-296	908130	urogenital_system	endometrium	UCEC
MFE-319	1240174	urogenital_system	endometrium	UCEC
SNG-M	909735	urogenital_system	endometrium	UCEC
A427	910851	lung_NSCLC	lung_NSCLC_not specified	UNABLE TO CLASSIFY
BEN	753534	lung_NSCLC	lung_NSCLC_not specified	UNABLE TO CLASSIFY
CAL-12T	753540	lung_NSCLC	lung_NSCLC_not specified	UNABLE TO CLASSIFY
ChaGo-K-1	687596	lung_NSCLC	lung_NSCLC_not specified	UNABLE TO CLASSIFY
NCI-H1770	687804	lung_NSCLC	lung_NSCLC_not specified	UNABLE TO CLASSIFY
NCI-H2110	1298351	lung_NSCLC	lung_NSCLC_not specified	UNABLE TO CLASSIFY
NCI-H2135	1298352	lung_NSCLC	lung_NSCLC_not specified	UNABLE TO CLASSIFY
NCI-H2172	1298353	lung_NSCLC	lung_NSCLC_not specified	UNABLE TO CLASSIFY
NCI-H2444	1298356	lung_NSCLC	lung_NSCLC_not specified	UNABLE TO CLASSIFY
COR-L321	1322213	lung	Lung_other	UNABLE TO CLASSIFY
KP-3	1298219	pancreas	pancreas	UNABLE TO CLASSIFY
A2780	906804	urogenital_system	ovary	UNABLE TO CLASSIFY
KURAMOCHI	909975	urogenital_system	ovary	UNABLE TO CLASSIFY
TYK-nu	909774	urogenital_system	ovary	UNABLE TO CLASSIFY
A253	906794	aero_dig_tract	head and neck
H3118	1240140	aero_dig_tract	head and neck
KARPAS-299	907273	lymphoma	anaplastic_large_cell_lymphoma
SU-DHL-1	909742	lymphoma	anaplastic_large_cell_lymphoma
SUP-M2	1331040	lymphoma	anaplastic_large_cell_lymphoma
BALL-1	910705	leukemia	B_cell_leukemia
KARPAS-231	1327774	leukemia	B_cell_leukemia
KOPN-8	1330933	leukemia	B_cell_leukemia
MHH-CALL-2	908132	leukemia	B_cell_leukemia
MHH-PREB-1	908136	leukemia	B_cell_leukemia
MN-60	908143	leukemia	B_cell_leukemia
NALM-6	908158	leukemia	B_cell_leukemia
RCH-ACV	1330994	leukemia	B_cell_leukemia
REH	909696	leukemia	B_cell_leukemia
ROS-50	1331025	leukemia	B_cell_leukemia
SUP-B8	910209	leukemia	B_cell_leukemia
U-698-M	909777	leukemia	B_cell_leukemia
BL-41	910706	lymphoma	Burkitt_lymphoma
CA46	910703	lymphoma	Burkitt_lymphoma
Daudi	906831	lymphoma	Burkitt_lymphoma
DG-75	906838	lymphoma	Burkitt_lymphoma
EB2	906846	lymphoma	Burkitt_lymphoma
EB-3	906847	lymphoma	Burkitt_lymphoma
GA-10	1303896	lymphoma	Burkitt_lymphoma
JiyoyeP-2003	907268	lymphoma	Burkitt_lymphoma
NAMALWA	908159	lymphoma	Burkitt_lymphoma
P32-ISH	1330987	lymphoma	Burkitt_lymphoma
Raji	909262	lymphoma	Burkitt_lymphoma
Ramos-2G6-4C10	910401	lymphoma	Burkitt_lymphoma
ST486	910906	lymphoma	Burkitt_lymphoma
EoL-1-cell	906856	leukemia	haematopoietic_neoplasm other
SKM-1	909722	leukemia	haematopoietic_neoplasm other
HC-1	907044	leukemia	hairy_cell_leukaemia
MLMA	908142	leukemia	hairy_cell_leukaemia
Mo-T	908149	leukemia	hairy_cell_leukaemia
HDLM-2	924110	lymphoma	Hodgkin_lymphoma
HD-MY-Z	907050	lymphoma	Hodgkin_lymphoma
Hs-445	1322218	lymphoma	Hodgkin_lymphoma
KM-H2	909976	lymphoma	Hodgkin_lymphoma
L-1236	1330935	lymphoma	Hodgkin_lymphoma
L-428	907322	lymphoma	Hodgkin_lymphoma
L-540	907323	lymphoma	Hodgkin_lymphoma
RPMI-6666	909701	lymphoma	Hodgkin_lymphoma
SUP-HD1	1331039	lymphoma	Hodgkin_lymphoma
MV-4-11	908156	leukemia	leukemia
697	906800	leukemia	lymphoblastic_leukemia
DEL	906836	lymphoma	lymphoid_neoplasm other
H9	907043	lymphoma	lymphoid_neoplasm other
SR	905965	lymphoma	lymphoid_neoplasm other
WIL2-NS	1331049	lymphoma	lymphoid_neoplasm other
WSU-NHL	909785	lymphoma	lymphoid_neoplasm other
HH	907056	leukemia	T_cell_leukemia
CS1	1290795	bone	bone_other
SJSA-1	909717	bone	bone_other
CAL-78	1290765	bone	chondrosarcoma
CHSA8926	1303912	bone	chondrosarcoma
H-EMC-SS	907290	bone	chondrosarcoma
CADO-ES1	753539	bone	ewings_sarcoma
ES1	949158	bone	ewings_sarcoma
ES3	684055	bone	ewings_sarcoma
ES4	949156	bone	ewings_sarcoma
ES5	684057	bone	ewings_sarcoma
ES7	684059	bone	ewings_sarcoma
ES8	949155	bone	ewings_sarcoma
EW-1	949163	bone	ewings_sarcoma
EW-11	684062	bone	ewings_sarcoma
EW-12	949162	bone	ewings_sarcoma
EW-13	949166	bone	ewings_sarcoma
EW-16	949165	bone	ewings_sarcoma
EW-18	949164	bone	ewings_sarcoma
EW-22	949167	bone	ewings_sarcoma
EW-24	949168	bone	ewings_sarcoma
EW-3	949161	bone	ewings_sarcoma
EW-7	949160	bone	ewings_sarcoma
SK-ES-1	684072	bone	ewings_sarcoma
SK-PN-DW	909731	bone	ewings_sarcoma
TC-71	1240221	bone	ewings_sarcoma
CAL-72	906827	bone	osteosarcoma
G-292 Clone A141B1	1290807	bone	osteosarcoma
HOS	907060	bone	osteosarcoma
HuO-3N1	909977	bone	osteosarcoma
HuO9	907072	bone	osteosarcoma
MG-63	908131	bone	osteosarcoma
NOS-1	925345	bone	osteosarcoma
NY	910849	bone	osteosarcoma
Saos-2	909707	bone	osteosarcoma
U-2-OS	909776	bone	osteosarcoma
HCC1806	907047	breast	breast
EGI-1	906853	digestive_system	biliary_tract
ETK-1	906861	digestive_system	biliary_tract
HuCCT1	907069	digestive_system	biliary_tract
TGBC1TKB	909769	digestive_system	biliary_tract
TGBC24TKB	910695	digestive_system	biliary_tract
HUTU-80	907073	digestive_system	digestive_system_other
ECC10	906848	digestive_system	stomach
ECC12	906849	digestive_system	stomach
MKN1	908138	digestive_system	stomach
SCH	909711	digestive_system	stomach
G-401	907299	kidney	kidney
NCI-H1703	908474	lung_NSCLC	lung_NSCLC_adenocarcinoma
NCI-H292	753604	lung_NSCLC	lung_NSCLC_adenocarcinoma
NCI-H596	908459	lung_NSCLC	lung_NSCLC_adenocarcinoma
NCI-H720	687600	lung_NSCLC	lung_NSCLC_carcinoid
NCI-H727	724855	lung_NSCLC	lung_NSCLC_carcinoid
NCI-H835	753607	lung_NSCLC	lung_NSCLC_carcinoid
UMC-11	909779	lung_NSCLC	lung_NSCLC_carcinoid
COR-L23	687780	lung_NSCLC	lung_NSCLC_large cell
HOP-92	905973	lung_NSCLC	lung_NSCLC_large cell
IA-LM	910779	lung_NSCLC	lung_NSCLC_large cell
LCLC-103H	753586	lung_NSCLC	lung_NSCLC_large cell
LCLC-97TM1	946361	lung_NSCLC	lung_NSCLC_large cell
LU-65	724863	lung_NSCLC	lung_NSCLC_large cell
LU-99A	907796	lung_NSCLC	lung_NSCLC_large cell
NCI-H1155	908467	lung_NSCLC	lung_NSCLC_large cell
NCI-H1299	724831	lung_NSCLC	lung_NSCLC_large cell
NCI-H1581	908471	lung_NSCLC	lung_NSCLC_large cell
NCI-H1915	1240184	lung_NSCLC	lung_NSCLC_large cell
NCI-H661	687829	lung_NSCLC	lung_NSCLC_large cell
NCI-H810	925341	lung_NSCLC	lung_NSCLC_large cell
HCC-366	1240144	lung_NSCLC	lung_NSCLC_not specified
NCI-H647	1240191	lung_NSCLC	lung_NSCLC_not specified
QGP-1	1298534	pancreas	pancreas
A388	910697	skin	skin_other
A431	910925	skin	skin_other
DJM-1	906841	skin	skin_other
HT-1080	907064	soft_tissue	fibrosarcoma
SW684	909754	soft_tissue	fibrosarcoma
A204	910784	soft_tissue	rhabdomyosarcoma
A673	684052	soft_tissue	rhabdomyosarcoma
KYM-1	1240166	soft_tissue	rhabdomyosarcoma
RD	909264	soft_tissue	rhabdomyosarcoma
RH-1	971773	soft_tissue	rhabdomyosarcoma
RH-18	971774	soft_tissue	rhabdomyosarcoma
RH-41	1240210	soft_tissue	rhabdomyosarcoma
SJRH30	909716	soft_tissue	rhabdomyosarcoma
TE-441-T	924248	soft_tissue	rhabdomyosarcoma
G-402	907298	soft_tissue	soft_tissue_other
GCT	906999	soft_tissue	soft_tissue_other
MFH-ino	925343	soft_tissue	soft_tissue_other
SK-LMS-1	909720	soft_tissue	soft_tissue_other
SK-UT-1	909732	soft_tissue	soft_tissue_other
SW872	909756	soft_tissue	soft_tissue_other
SW982	909759	soft_tissue	soft_tissue_other
VA-ES-BJ	688121	soft_tissue	soft_tissue_other
TC-YIK	946357	urogenital_system	cervix
ESS-1	907000	urogenital_system	endometrium
EFO-27	906852	urogenital_system	ovary
ES-2	1240128	urogenital_system	ovary
KGN	924186	urogenital_system	ovary
PA-1	909255	urogenital_system	ovary
RKN	1298539	urogenital_system	ovary
RMG-I	909699	urogenital_system	ovary
BPH-1	924105	urogenital_system	prostate
NCCIT	908441	urogenital_system	testis
NEC8	910942	urogenital_system	testis
NTERA-2 cl.D1	908454	urogenital_system	testis
JAR	907175	urogenital_system	urogenital_system_other
JEG-3	907176	urogenital_system	urogenital_system_other
SW954	924247	urogenital_system	urogenital_system_other
SW962	909758	urogenital_system	urogenital_system_other
MES-SA	908127	urogenital_system	uterus
SKN	1240215	urogenital_system	uterus
MHH-CALL-4	908133	leukemia	B_cell_leukemia
BONNA-12	906695	leukemia	hairy_cell_leukaemia
ES6	949157	bone	ewings_sarcoma
MHH-ES-1	908134	bone	ewings_sarcoma
Hs633T	1240149	soft_tissue	fibrosarcoma
RL95-2	930082	urogenital_system	endometrium
NCI-H660	1330975	urogenital_system	prostate
CHSA0011	1290767	bone	chondrosarcoma
CHSA0108	1290768	bone	chondrosarcoma
STS-0421	1299061	soft_tissue	soft_tissue_other
NK-92MI	1330981	lymphoma	lymphoid_neoplasm other
NCI-H460	905943	lung_NSCLC	lung_NSCLC_large cell
U-CH2	1503373	bone	bone_other
